# Supplementary material for: Predictive potentials of glycosylation-related genes in glioma prognosis and their correlation with immune infiltration
Source: Sci Rep. 2024 Feb 23;14:4478. doi: 10.1038/s41598-024-51973-0 (PMC10891078; doi:10.1038/s41598-024-51973-0)
Supplement: Supplementary file 2 — Supplementary Table 1. [file 41598_2024_51973_MOESM2_ESM.xlsx]

## Sheet: Sheet1
GOBP_GLYCOSYLATION	GOBP_PROTEIN_N_LINKED_GLYCOSYLATION	REACTOME_ASPARAGINE_N_LINKED_GLYCOSYLATION	REACTOME_DISEASES_OF_GLYCOSYLATION	REACTOME_O_LINKED_GLYCOSYLATION_OF_MUCINS	Gene
A3GALT2	ALG1	ACTR10	ACAN	A4GNT	A3GALT2
A4GNT	ALG10	ACTR1A	ADAMTS1	B3GNT2	A4GNT
ABCA2	ALG10B	ALG1	ADAMTS10	B3GNT3	ABCA2
ABO	ALG11	ALG10	ADAMTS12	B3GNT4	ABO
ACER2	ALG12	ALG10B	ADAMTS13	B3GNT5	ACAN
ALG1	ALG14	ALG11	ADAMTS14	B3GNT6	ACER2
ALG10	ALG2	ALG12	ADAMTS15	B3GNT7	ACTR10
ALG10B	ALG3	ALG13	ADAMTS16	B3GNT8	ACTR1A
ALG11	ALG5	ALG14	ADAMTS17	B3GNT9	ADAMTS1
ALG12	ALG6	ALG2	ADAMTS18	B3GNTL1	ADAMTS10
ALG14	ALG8	ALG3	ADAMTS19	B4GALT5	ADAMTS12
ALG1L	ALG9	ALG5	ADAMTS2	B4GALT6	ADAMTS13
ALG1L2	B4GALNT2	ALG6	ADAMTS20	C1GALT1	ADAMTS14
ALG2	B4GALT1	ALG8	ADAMTS3	C1GALT1C1	ADAMTS15
ALG3	B4GALT7	ALG9	ADAMTS4	CHST4	ADAMTS16
ALG5	DAD1	AMDHD2	ADAMTS5	GALNT1	ADAMTS17
ALG6	DDOST	AMFR	ADAMTS6	GALNT10	ADAMTS18
ALG8	DERL3	ANK1	ADAMTS7	GALNT11	ADAMTS19
ALG9	DHDDS	ANK2	ADAMTS8	GALNT12	ADAMTS2
AQP11	DOLK	ANK3	ADAMTS9	GALNT13	ADAMTS20
ARFGEF1	DOLPP1	ANKRD28	ADAMTSL1	GALNT14	ADAMTS3
B3GALNT1	DPAGT1	ARCN1	ADAMTSL2	GALNT15	ADAMTS4
B3GALNT2	ENTPD5	AREG	ADAMTSL3	GALNT16	ADAMTS5
B3GALT1	EXT2	ARF1	ADAMTSL4	GALNT17	ADAMTS6
B3GALT2	FUT3	ARF3	ADAMTSL5	GALNT18	ADAMTS7
B3GALT4	FUT5	ARF4	AGRN	GALNT2	ADAMTS8
B3GALT5	FUT6	ARF5	ALG1	GALNT3	ADAMTS9
B3GALT6	FUT8	ARFGAP1	ALG11	GALNT4	ADAMTSL1
B3GALT9	FUT9	ARFGAP2	ALG12	GALNT5	ADAMTSL2
B3GAT1	GAL3ST1	ARFGAP3	ALG13	GALNT6	ADAMTSL3
B3GAT2	GFPT1	ASGR1	ALG14	GALNT7	ADAMTSL4
B3GAT3	GFPT2	ASGR2	ALG2	GALNT8	ADAMTSL5
B3GLCT	GORASP1	B4GALNT2	ALG3	GALNT9	AGRN
B3GNT2	KRTCAP2	B4GALT1	ALG6	GALNTL5	ALG1
B3GNT3	MAGT1	B4GALT2	ALG8	GALNTL6	ALG10
B3GNT4	MAN1C1	B4GALT3	ALG9	GCNT1	ALG10B
B3GNT5	MGAT1	B4GALT4	B3GALT6	GCNT3	ALG11
B3GNT6	MGAT2	B4GALT5	B3GAT3	GCNT4	ALG12
B3GNT7	MGAT3	B4GALT6	B3GLCT	GCNT7	ALG13
B3GNT8	MGAT4A	BET1	B4GALT1	MUC1	ALG14
B3GNT9	MGAT4B	BET1L	B4GALT7	MUC12	ALG1L
B4GALNT1	MGAT4C	CALR	B4GAT1	MUC13	ALG1L2
B4GALNT2	MGAT4D	CANX	BCAN	MUC15	ALG2
B4GALT1	MGAT5	CAPZA1	BGN	MUC16	ALG3
B4GALT2	MGAT5B	CAPZA2	C1GALT1	MUC17	ALG5
B4GALT3	MLEC	CAPZA3	C1GALT1C1	MUC20	ALG6
B4GALT4	MOGS	CAPZB	CFP	MUC21	ALG8
B4GALT5	MPDU1	CD55	CHST14	MUC3A	ALG9
B4GALT6	NUDT14	CD59	CHST3	MUC4	AMDHD2
B4GALT7	NUS1	CGA	CHST6	MUC5AC	AMFR
B4GAT1	OST4	CHST10	CHSY1	MUC5B	ANK1
C1GALT1	OSTC	CHST8	CSPG4	MUC6	ANK2
C1GALT1C1	PGM3	CMAS	CSPG5	MUC7	ANK3
C1GALT1C1L	PMM1	CNIH1	CTSA	MUCL1	ANKRD28
CHP1	PMM2	CNIH2	DAG1	ST3GAL1	AQP11
CHST4	RFT1	CNIH3	DCN	ST3GAL2	ARCN1
CLN5	RPN1	COG1	DHDDS	ST3GAL3	AREG
COG1	RPN2	COG2	DOLK	ST3GAL4	ARF1
COG2	SLC39A8	COG3	DPAGT1	ST6GAL1	ARF3
COG3	SRD5A3	COG4	DPM1	ST6GALNAC2	ARF4
COG4	ST3GAL1	COG5	DPM2	ST6GALNAC3	ARF5
COG5	ST6GAL1	COG6	DPM3	ST6GALNAC4	ARFGAP1
COG6	STT3A	COG7	EXT1		ARFGAP2
COG7	STT3B	COG8	EXT2		ARFGAP3
COG8	TMEM165	COL7A1	FMOD		ARFGEF1
CRPPA	TMEM258	COPA	GALE		ASGR1
DAD1	TUSC3	COPB1	GALK1		ASGR2
DDOST	UBE2J1	COPB2	GALNT12		B3GALNT1
DERL3	UGGT1	COPE	GALNT3		B3GALNT2
DHDDS	UGGT2	COPG1	GALT		B3GALT1
DOLK		COPG2	GFPT1		B3GALT2
DOLPP1		COPZ1	GLB1		B3GALT4
DPAGT1		COPZ2	GNE		B3GALT5
DPM1		CSNK1D	GPC1		B3GALT6
DPM2		CTSA	GPC2		B3GALT9
DPM3		CTSC	GPC3		B3GAT1
DPY19L1		CTSZ	GPC4		B3GAT2
DPY19L2		DAD1	GPC5		B3GAT3
DPY19L3		DCTN1	GPC6		B3GLCT
DPY19L4		DCTN2	HEXA		B3GNT2
EDEM3		DCTN3	HEXB		B3GNT3
ENTPD5		DCTN4	HSPG2		B3GNT4
EOGT		DCTN5	KERA		B3GNT5
EXT1		DCTN6	LARGE1		B3GNT6
EXT2		DDOST	LFNG		B3GNT7
EXTL1		DERL1	LUM		B3GNT8
EXTL2		DERL2	MAN1B1		B3GNT9
EXTL3		DHDDS	MGAT2		B3GNTL1
FKRP		DOLK	MOGS		B4GALNT1
FKTN		DOLPP1	MPDU1		B4GALNT2
FUOM		DPAGT1	MPI		B4GALT1
FUT1		DPM1	MUC1		B4GALT2
FUT10		DPM2	MUC12		B4GALT3
FUT11		DPM3	MUC13		B4GALT4
FUT2		DYNC1H1	MUC15		B4GALT5
FUT3		DYNC1I1	MUC16		B4GALT6
FUT4		DYNC1I2	MUC17		B4GALT7
FUT5		DYNC1LI1	MUC20		B4GAT1
FUT6		DYNC1LI2	MUC21		BCAN
FUT7		DYNLL1	MUC3A		BET1
FUT8		DYNLL2	MUC4		BET1L
FUT9		EDEM1	MUC5AC		BGN
GAL3ST1		EDEM2	MUC5B		C1GALT1
GALNT1		EDEM3	MUC6		C1GALT1C1
GALNT10		ENGASE	MUC7		C1GALT1C1L
GALNT11		F5	MUCL1		CALR
GALNT12		F8	NCAN		CANX
GALNT13		FCSK	NEU1		CAPZA1
GALNT14		FOLR1	NOTCH1		CAPZA2
GALNT15		FPGT	NOTCH2		CAPZA3
GALNT16		FUCA1	NOTCH3		CAPZB
GALNT17		FUOM	NOTCH4		CD55
GALNT18		FUT3	NUS1		CD59
GALNT2		FUT8	OGN		CFP
GALNT3		GANAB	OMD		CGA
GALNT4		GBF1	PAPSS2		CHP1
GALNT5		GFPT1	PGM1		CHST10
GALNT6		GFPT2	PMM2		CHST14
GALNT7		GFUS	POMGNT1		CHST3
GALNT8		GLB1	POMT1		CHST4
GALNT9		GMDS	POMT2		CHST6
GALNTL5		GMPPA	PRELP		CHST8
GALNTL6		GMPPB	RFT1		CHSY1
GBA		GNE	SBSPON		CLN5
GBA2		GNPNAT1	SDC1		CMAS
GBGT1		GOLGA2	SDC2		CNIH1
GCNT1		GOLGB1	SDC3		CNIH2
GCNT2		GORASP1	SDC4		CNIH3
GCNT3		GOSR1	SEMA5A		COG1
GCNT4		GOSR2	SEMA5B		COG2
GCNT7		GRIA1	SLC26A2		COG3
GFPT1		INS	SPON1		COG4
GFPT2		KDELR1	SPON2		COG5
GGTA1		KDELR2	SRD5A3		COG6
GLT6D1		KDELR3	SSPOP		COG7
GMPPB		LHB	ST3GAL3		COG8
GOLGA2		LMAN1	THBS1		COL7A1
GORASP1		LMAN1L	THBS2		COPA
GRM7		LMAN2	THSD1		COPB1
GXYLT1		LMAN2L	THSD4		COPB2
GXYLT2		MAGT1	THSD7A		COPE
IL15		MAN1A1	THSD7B		COPG1
KRTCAP2		MAN1A2	VCAN		COPG2
LARGE1		MAN1B1			COPZ1
LARGE2		MAN1C1			COPZ2
MAGT1		MAN2A1			CRPPA
MAN1A1		MAN2A2			CSNK1D
MAN1A2		MANEA			CSPG4
MAN1B1		MARCHF6			CSPG5
MAN1C1		MCFD2			CTSA
MAN2A1		MGAT1			CTSC
MAN2A2		MGAT2			CTSZ
MGAT1		MGAT3			DAD1
MGAT2		MGAT4A			DAG1
MGAT3		MGAT4B			DCN
MGAT4A		MGAT4C			DCTN1
MGAT4B		MGAT5			DCTN2
MGAT4C		MIA2			DCTN3
MGAT4D		MIA3			DCTN4
MGAT5		MLEC			DCTN5
MGAT5B		MOGS			DCTN6
MLEC		MPDU1			DDOST
MOGS		MPI			DERL1
MPDU1		MVD			DERL2
MT3		NAGK			DERL3
NAGPA		NANP			DHDDS
NANS		NANS			DOLK
NPC1		NAPA			DOLPP1
NUDT14		NAPB			DPAGT1
NUS1		NAPG			DPM1
OGA		NEU1			DPM2
OGT		NEU2			DPM3
OST4		NEU3			DPY19L1
OSTC		NEU4			DPY19L2
PGM3		NGLY1			DPY19L3
PIGB		NPL			DPY19L4
PIGM		NSF			DYNC1H1
PIGV		NUDT14			DYNC1I1
PIGZ		NUS1			DYNC1I2
PLOD1		OS9			DYNC1LI1
PLOD2		PDIA3			DYNC1LI2
PLOD3		PGM3			DYNLL1
PMM1		PMM1			DYNLL2
PMM2		PMM2			EDEM1
POFUT1		PPP6C			EDEM2
POFUT2		PPP6R1			EDEM3
POGLUT1		PPP6R3			ENGASE
POGLUT2		PREB			ENTPD5
POGLUT3		PRKCSH			EOGT
POMGNT1		PSMC1			EXT1
POMGNT2		RAB1A			EXT2
POMK		RAB1B			EXTL1
POMT1		RAD23B			EXTL2
POMT2		RENBP			EXTL3
PSEN1		RFT1			F5
RAMP1		RNF103			F8
RFT1		RNF139			FCSK
RPN1		RNF185			FKRP
RPN2		RNF5			FKTN
RXYLT1		RPN1			FMOD
SERP1		RPN2			FOLR1
SERP2		RPS27A			FPGT
SLC35C1		SAR1B			FUCA1
SLC35C2		SCFD1			FUOM
SLC39A8		SEC13			FUT1
SLC51B		SEC16A			FUT10
SRD5A3		SEC16B			FUT11
ST3GAL1		SEC22A			FUT2
ST3GAL2		SEC22B			FUT3
ST3GAL3		SEC22C			FUT4
ST3GAL4		SEC23A			FUT5
ST3GAL5		SEC23IP			FUT6
ST3GAL6		SEC24A			FUT7
ST6GAL1		SEC24B			FUT8
ST6GAL2		SEC24C			FUT9
ST6GALNAC1		SEC24D			GAL3ST1
ST6GALNAC2		SEC31A			GALE
ST6GALNAC3		SEL1L			GALK1
ST6GALNAC4		SERPINA1			GALNT1
ST6GALNAC5		SLC17A5			GALNT10
ST6GALNAC6		SLC35A1			GALNT11
ST8SIA1		SLC35C1			GALNT12
ST8SIA2		SPTA1			GALNT13
ST8SIA3		SPTAN1			GALNT14
ST8SIA4		SPTB			GALNT15
ST8SIA5		SPTBN1			GALNT16
ST8SIA6		SPTBN2			GALNT17
STT3A		SPTBN4			GALNT18
STT3B		SPTBN5			GALNT2
TET1		SRD5A3			GALNT3
TET2		ST3GAL1			GALNT4
TET3		ST3GAL2			GALNT5
TMEM165		ST3GAL3			GALNT6
TMEM258		ST3GAL4			GALNT7
TMEM59		ST3GAL5			GALNT8
TMTC1		ST3GAL6			GALNT9
TMTC2		ST6GAL1			GALNTL5
TMTC3		ST6GAL2			GALNTL6
TMTC4		ST6GALNAC1			GALT
TRAK1		ST6GALNAC2			GANAB
TRIP11		ST6GALNAC3			GBA
TUSC3		ST6GALNAC4			GBA2
UBE2J1		ST6GALNAC5			GBF1
UGGT1		ST6GALNAC6			GBGT1
UGGT2		ST8SIA1			GCNT1
VEGFB		ST8SIA2			GCNT2
XXYLT1		ST8SIA3			GCNT3
		ST8SIA4			GCNT4
		ST8SIA5			GCNT7
		ST8SIA6			GFPT1
		STT3A			GFPT2
		STX17			GFUS
		STX5			GGTA1
		SYVN1			GLB1
		TBC1D20			GLT6D1
		TFG			GMDS
		TGFA			GMPPA
		TMED10			GMPPB
		TMED2			GNE
		TMED3			GNPNAT1
		TMED7			GOLGA2
		TMED9			GOLGB1
		TMEM115			GORASP1
		TRAPPC1			GOSR1
		TRAPPC10			GOSR2
		TRAPPC2			GPC1
		TRAPPC2L			GPC2
		TRAPPC3			GPC3
		TRAPPC4			GPC4
		TRAPPC5			GPC5
		TRAPPC6A			GPC6
		TRAPPC6B			GRIA1
		TRAPPC9			GRM7
		TRIM13			GXYLT1
		TUBA1A			GXYLT2
		TUBA1B			HEXA
		TUBA1C			HEXB
		TUBA3C			HSPG2
		TUBA3D			IL15
		TUBA3E			INS
		TUBA4A			KDELR1
		TUBA4B			KDELR2
		TUBA8			KDELR3
		TUBAL3			KERA
		TUBB1			KRTCAP2
		TUBB2A			LARGE1
		TUBB2B			LARGE2
		TUBB3			LFNG
		TUBB4A			LHB
		TUBB4B			LMAN1
		TUBB6			LMAN1L
		TUBB8			LMAN2
		TUBB8B			LMAN2L
		TUSC3			LUM
		UAP1			MAGT1
		UBA52			MAN1A1
		UBB			MAN1A2
		UBC			MAN1B1
		UBXN1			MAN1C1
		UGGT1			MAN2A1
		UGGT2			MAN2A2
		UMOD			MANEA
		USO1			MARCHF6
		VCP			MCFD2
		YKT6			MGAT1
					MGAT2
					MGAT3
					MGAT4A
					MGAT4B
					MGAT4C
					MGAT4D
					MGAT5
					MGAT5B
					MIA2
					MIA3
					MLEC
					MOGS
					MPDU1
					MPI
					MT3
					MUC1
					MUC12
					MUC13
					MUC15
					MUC16
					MUC17
					MUC20
					MUC21
					MUC3A
					MUC4
					MUC5AC
					MUC5B
					MUC6
					MUC7
					MUCL1
					MVD
					NAGK
					NAGPA
					NANP
					NANS
					NAPA
					NAPB
					NAPG
					NCAN
					NEU1
					NEU2
					NEU3
					NEU4
					NGLY1
					NOTCH1
					NOTCH2
					NOTCH3
					NOTCH4
					NPC1
					NPL
					NSF
					NUDT14
					NUS1
					OGA
					OGN
					OGT
					OMD
					OS9
					OST4
					OSTC
					PAPSS2
					PDIA3
					PGM1
					PGM3
					PIGB
					PIGM
					PIGV
					PIGZ
					PLOD1
					PLOD2
					PLOD3
					PMM1
					PMM2
					POFUT1
					POFUT2
					POGLUT1
					POGLUT2
					POGLUT3
					POMGNT1
					POMGNT2
					POMK
					POMT1
					POMT2
					PPP6C
					PPP6R1
					PPP6R3
					PREB
					PRELP
					PRKCSH
					PSEN1
					PSMC1
					RAB1A
					RAB1B
					RAD23B
					RAMP1
					RENBP
					RFT1
					RNF103
					RNF139
					RNF185
					RNF5
					RPN1
					RPN2
					RPS27A
					RXYLT1
					SAR1B
					SBSPON
					SCFD1
					SDC1
					SDC2
					SDC3
					SDC4
					SEC13
					SEC16A
					SEC16B
					SEC22A
					SEC22B
					SEC22C
					SEC23A
					SEC23IP
					SEC24A
					SEC24B
					SEC24C
					SEC24D
					SEC31A
					SEL1L
					SEMA5A
					SEMA5B
					SERP1
					SERP2
					SERPINA1
					SLC17A5
					SLC26A2
					SLC35A1
					SLC35C1
					SLC35C2
					SLC39A8
					SLC51B
					SPON1
					SPON2
					SPTA1
					SPTAN1
					SPTB
					SPTBN1
					SPTBN2
					SPTBN4
					SPTBN5
					SRD5A3
					SSPOP
					ST3GAL1
					ST3GAL2
					ST3GAL3
					ST3GAL4
					ST3GAL5
					ST3GAL6
					ST6GAL1
					ST6GAL2
					ST6GALNAC1
					ST6GALNAC2
					ST6GALNAC3
					ST6GALNAC4
					ST6GALNAC5
					ST6GALNAC6
					ST8SIA1
					ST8SIA2
					ST8SIA3
					ST8SIA4
					ST8SIA5
					ST8SIA6
					STT3A
					STT3B
					STX17
					STX5
					SYVN1
					TBC1D20
					TET1
					TET2
					TET3
					TFG
					TGFA
					THBS1
					THBS2
					THSD1
					THSD4
					THSD7A
					THSD7B
					TMED10
					TMED2
					TMED3
					TMED7
					TMED9
					TMEM115
					TMEM165
					TMEM258
					TMEM59
					TMTC1
					TMTC2
					TMTC3
					TMTC4
					TRAK1
					TRAPPC1
					TRAPPC10
					TRAPPC2
					TRAPPC2L
					TRAPPC3
					TRAPPC4
					TRAPPC5
					TRAPPC6A
					TRAPPC6B
					TRAPPC9
					TRIM13
					TRIP11
					TUBA1A
					TUBA1B
					TUBA1C
					TUBA3C
					TUBA3D
					TUBA3E
					TUBA4A
					TUBA4B
					TUBA8
					TUBAL3
					TUBB1
					TUBB2A
					TUBB2B
					TUBB3
					TUBB4A
					TUBB4B
					TUBB6
					TUBB8
					TUBB8B
					TUSC3
					UAP1
					UBA52
					UBB
					UBC
					UBE2J1
					UBXN1
					UGGT1
					UGGT2
					UMOD
					USO1
					VCAN
					VCP
					VEGFB
					XXYLT1
					YKT6
