# Supplementary material for: Predictive potentials of glycosylation-related genes in glioma prognosis and their correlation with immune infiltration
Source: Sci Rep. 2024 Feb 23;14:4478. doi: 10.1038/s41598-024-51973-0 (PMC10891078; doi:10.1038/s41598-024-51973-0)
Supplement: Supplementary file 3 — Supplementary Table 2. [file 41598_2024_51973_MOESM3_ESM.xlsx]

## Sheet: 补充表2
gene	conMean	treatMean	logFC	pValue
ACAN	0.910984	5.761	2.66082	2.43132e-52
ADAMTS15	0.222757	3.38307	3.92479	1.25818e-230
ADAMTS18	3.46157	0.395588	-3.12936	1.60217e-26
ADAMTS6	0.302057	2.72368	3.17266	2.56698e-240
B3GNT9	2.69308	11.6843	2.11725	5.77131e-197
BCAN	79.2501	1404.42	4.14742	4.56247e-246
BGN	21.4708	94.9914	2.14542	9.26944e-120
C1GALT1C1L	0.533268	2.621	2.29719	1.4676e-167
CALR	115.667	465.376	2.00842	1.54028e-266
CHST14	2.48298	17.9272	2.852	6.20098e-280
CSPG4	4.25926	25.6053	2.58777	3.85735e-200
CSPG5	41.5953	189.881	2.1906	5.4977e-168
CTSC	6.92555	42.7527	2.62601	9.65411e-204
DAG1	12.5903	56.74	2.17205	1.60867e-269
DOLK	4.0652	18.5701	2.19158	1.07771e-279
F5	0.590061	8.4224	3.8353	3.72871e-70
FMOD	1.14092	19.6723	4.10789	5.83988e-67
FUT2	15.2924	0.613129	-4.64048	4.24465e-28
GALNT1	8.32066	33.3762	2.00405	5.50825e-274
GALNT10	4.34723	21.2898	2.292	2.01747e-261
GALNT12	6.88058	1.13677	-2.5976	1.94092e-17
GALNT13	8.61655	36.5407	2.08432	1.11463e-86
GPC2	1.37754	12.7539	3.21078	1.2825e-245
GPC3	0.730544	3.53684	2.27542	5.53788e-63
GPC4	2.20066	10.5556	2.262	1.55016e-220
GPC6	0.559188	3.28614	2.55499	3.0725e-213
HSPG2	3.22782	13.3197	2.04493	1.30295e-87
LFNG	10.1274	76.4887	2.91699	3.46483e-234
LMAN1L	11.275	0.0878161	-7.00442	3.38134e-89
LUM	1.65633	21.8229	3.71978	4.46055e-94
MAGT1	6.72083	27.0645	2.00969	3.45273e-239
NCAN	23.4902	162.201	2.78765	3.1966e-192
NEU4	7.06796	51.7646	2.8726	3.93708e-148
NOTCH1	5.23128	34.3177	2.71372	5.12831e-251
NOTCH2	5.02158	23.7111	2.23935	7.53466e-232
POFUT1	4.22424	21.7078	2.36145	8.8009e-278
RPN2	29.7797	149.742	2.33008	2.94496e-278
SDC1	1.06611	5.2028	2.28693	2.21058e-118
SDC3	49.0281	217.319	2.14813	3.67385e-242
SEMA5A	2.58468	17.8586	2.78857	7.5474e-230
SEMA5B	5.76585	23.2052	2.00884	1.22908e-167
SERPINA1	6.95836	33.7975	2.2801	1.02569e-118
SPON1	11.8369	53.3953	2.17342	1.958e-131
SPTB	16.3481	1.69758	-3.26757	2.86023e-157
SPTBN4	77.1424	16.0755	-2.26266	1.46645e-122
SPTBN5	4.00581	0.467649	-3.0986	2.16815e-86
ST6GAL1	8.6281	35.0918	2.02402	5.77713e-225
ST8SIA3	69.0659	11.8666	-2.54107	2.12855e-179
THBS1	1.93381	8.44425	2.12652	5.60678e-21
THBS2	4.66481	20.7728	2.1548	7.35449e-205
THSD7A	1.00365	4.50233	2.16542	5.39432e-177
TUBA1C	15.3394	94.3603	2.62094	1.0612e-148
VCAN	8.70782	104.117	3.57975	1.13342e-271
