# Supplementary material for: Predictive potentials of glycosylation-related genes in glioma prognosis and their correlation with immune infiltration
Source: Sci Rep. 2024 Feb 23;14:4478. doi: 10.1038/s41598-024-51973-0 (PMC10891078; doi:10.1038/s41598-024-51973-0)
Supplement: Supplementary file 6 — Supplementary Table 5. [file 41598_2024_51973_MOESM6_ESM.xlsx]

## Sheet: GSEA-kegg-outcome
NAME	GS<br> follow link to MSigDB	GS DETAILS	SIZE	ES	NES	NOM p-val	FDR q-val	FWER p-val	RANK AT MAX	LEADING EDGE
KEGG_PATHOGENIC_ESCHERICHIA_COLI_INFECTION	KEGG_PATHOGENIC_ESCHERICHIA_COLI_INFECTION	Details ...	56	0.709142	2.05322	0	0.00606954	0.003	5592	tags=48%, list=10%, signal=54%
KEGG_ANTIGEN_PROCESSING_AND_PRESENTATION	KEGG_ANTIGEN_PROCESSING_AND_PRESENTATION	Details ...	81	0.706575	2.02133	0	0.00369578	0.003	7183	tags=57%, list=13%, signal=65%
KEGG_AUTOIMMUNE_THYROID_DISEASE	KEGG_AUTOIMMUNE_THYROID_DISEASE	Details ...	50	0.774612	2.01347	0	0.00246386	0.003	7754	tags=60%, list=14%, signal=70%
KEGG_VIRAL_MYOCARDITIS	KEGG_VIRAL_MYOCARDITIS	Details ...	68	0.694447	2.01323	0	0.00184789	0.003	4789	tags=56%, list=9%, signal=61%
KEGG_ECM_RECEPTOR_INTERACTION	KEGG_ECM_RECEPTOR_INTERACTION	Details ...	84	0.70673	1.98375	0	0.0026546	0.007	8968	tags=68%, list=16%, signal=81%
KEGG_LEUKOCYTE_TRANSENDOTHELIAL_MIGRATION	KEGG_LEUKOCYTE_TRANSENDOTHELIAL_MIGRATION	Details ...	116	0.633862	1.94177	0	0.00522615	0.015	9275	tags=57%, list=17%, signal=68%
KEGG_GLUTATHIONE_METABOLISM	KEGG_GLUTATHIONE_METABOLISM	Details ...	49	0.668678	1.9414	0	0.00447956	0.015	7505	tags=53%, list=14%, signal=61%
KEGG_AMINO_SUGAR_AND_NUCLEOTIDE_SUGAR_METABOLISM	KEGG_AMINO_SUGAR_AND_NUCLEOTIDE_SUGAR_METABOLISM	Details ...	42	0.719196	1.93989	0	0.00391961	0.015	7657	tags=60%, list=14%, signal=69%
KEGG_PRIMARY_IMMUNODEFICIENCY	KEGG_PRIMARY_IMMUNODEFICIENCY	Details ...	35	0.782013	1.93796	0.00204082	0.0034841	0.015	7195	tags=66%, list=13%, signal=75%
KEGG_N_GLYCAN_BIOSYNTHESIS	KEGG_N_GLYCAN_BIOSYNTHESIS	Details ...	46	0.777656	1.93627	0	0.00313569	0.015	6559	tags=72%, list=12%, signal=81%
KEGG_SYSTEMIC_LUPUS_ERYTHEMATOSUS	KEGG_SYSTEMIC_LUPUS_ERYTHEMATOSUS	Details ...	55	0.791518	1.92868	0.00207039	0.00366275	0.02	5064	tags=64%, list=9%, signal=70%
KEGG_FOCAL_ADHESION	KEGG_FOCAL_ADHESION	Details ...	199	0.605696	1.92837	0	0.00352008	0.021	9275	tags=54%, list=17%, signal=65%
KEGG_NATURAL_KILLER_CELL_MEDIATED_CYTOTOXICITY	KEGG_NATURAL_KILLER_CELL_MEDIATED_CYTOTOXICITY	Details ...	132	0.599024	1.92793	0	0.00324931	0.021	8228	tags=52%, list=15%, signal=60%
KEGG_PANTOTHENATE_AND_COA_BIOSYNTHESIS	KEGG_PANTOTHENATE_AND_COA_BIOSYNTHESIS	Details ...	16	0.729196	1.92768	0	0.00301722	0.021	5325	tags=56%, list=10%, signal=62%
KEGG_HEMATOPOIETIC_CELL_LINEAGE	KEGG_HEMATOPOIETIC_CELL_LINEAGE	Details ...	85	0.701295	1.91912	0.002079	0.00295788	0.023	9006	tags=61%, list=16%, signal=73%
KEGG_CYTOKINE_CYTOKINE_RECEPTOR_INTERACTION	KEGG_CYTOKINE_CYTOKINE_RECEPTOR_INTERACTION	Details ...	264	0.628483	1.90522	0	0.00330429	0.028	9852	tags=53%, list=18%, signal=64%
KEGG_CELL_ADHESION_MOLECULES_CAMS	KEGG_CELL_ADHESION_MOLECULES_CAMS	Details ...	131	0.610855	1.89949	0	0.00341838	0.029	7754	tags=53%, list=14%, signal=62%
KEGG_LYSOSOME	KEGG_LYSOSOME	Details ...	121	0.669494	1.89035	0	0.00411524	0.038	10471	tags=62%, list=19%, signal=76%
KEGG_P53_SIGNALING_PATHWAY	KEGG_P53_SIGNALING_PATHWAY	Details ...	68	0.646498	1.88565	0	0.00452152	0.04	10816	tags=65%, list=20%, signal=80%
KEGG_PYRIMIDINE_METABOLISM	KEGG_PYRIMIDINE_METABOLISM	Details ...	97	0.659601	1.8769	0	0.0051283	0.048	7763	tags=58%, list=14%, signal=67%
KEGG_GRAFT_VERSUS_HOST_DISEASE	KEGG_GRAFT_VERSUS_HOST_DISEASE		37	0.819596	1.87594	0	0.00497123	0.049	9006	tags=89%, list=16%, signal=106%
KEGG_REGULATION_OF_ACTIN_CYTOSKELETON	KEGG_REGULATION_OF_ACTIN_CYTOSKELETON		213	0.573969	1.87382	0	0.00485996	0.05	9275	tags=48%, list=17%, signal=57%
KEGG_SMALL_CELL_LUNG_CANCER	KEGG_SMALL_CELL_LUNG_CANCER		84	0.627686	1.85567	0	0.00600614	0.06	10990	tags=61%, list=20%, signal=76%
KEGG_BLADDER_CANCER	KEGG_BLADDER_CANCER		42	0.606152	1.85551	0.00396825	0.00580265	0.06	9185	tags=55%, list=17%, signal=66%
KEGG_INTESTINAL_IMMUNE_NETWORK_FOR_IGA_PRODUCTION	KEGG_INTESTINAL_IMMUNE_NETWORK_FOR_IGA_PRODUCTION		46	0.775904	1.85328	0.0020284	0.00580528	0.063	4765	tags=65%, list=9%, signal=71%
KEGG_JAK_STAT_SIGNALING_PATHWAY	KEGG_JAK_STAT_SIGNALING_PATHWAY		155	0.581391	1.85057	0.00204918	0.0056173	0.063	10971	tags=52%, list=20%, signal=64%
KEGG_ASTHMA	KEGG_ASTHMA		28	0.761491	1.83544	0.0101626	0.00711902	0.077	4765	tags=61%, list=9%, signal=66%
KEGG_ALLOGRAFT_REJECTION	KEGG_ALLOGRAFT_REJECTION		35	0.823192	1.83533	0.00209644	0.00686477	0.077	7754	tags=86%, list=14%, signal=100%
KEGG_TYPE_I_DIABETES_MELLITUS	KEGG_TYPE_I_DIABETES_MELLITUS		41	0.717409	1.82978	0.0102881	0.00704954	0.08	7754	tags=66%, list=14%, signal=77%
KEGG_GALACTOSE_METABOLISM	KEGG_GALACTOSE_METABOLISM		25	0.677693	1.8234	0.00196464	0.00727639	0.084	7657	tags=64%, list=14%, signal=74%
KEGG_CYTOSOLIC_DNA_SENSING_PATHWAY	KEGG_CYTOSOLIC_DNA_SENSING_PATHWAY		54	0.600901	1.81612	0.0020202	0.00787952	0.091	9076	tags=43%, list=16%, signal=51%
KEGG_APOPTOSIS	KEGG_APOPTOSIS		87	0.603562	1.8141	0.00203252	0.00781922	0.093	6823	tags=48%, list=12%, signal=55%
KEGG_HOMOLOGOUS_RECOMBINATION	KEGG_HOMOLOGOUS_RECOMBINATION		28	0.781084	1.81062	0.00196078	0.00793738	0.097	5757	tags=64%, list=10%, signal=72%
KEGG_LEISHMANIA_INFECTION	KEGG_LEISHMANIA_INFECTION		70	0.702438	1.80611	0.010101	0.00819011	0.101	8307	tags=66%, list=15%, signal=77%
KEGG_COMPLEMENT_AND_COAGULATION_CASCADES	KEGG_COMPLEMENT_AND_COAGULATION_CASCADES		69	0.67736	1.798	0	0.00858137	0.105	12431	tags=70%, list=22%, signal=90%
KEGG_PROTEASOME	KEGG_PROTEASOME		46	0.769522	1.79265	0.00614754	0.00884389	0.109	10209	tags=80%, list=18%, signal=99%
KEGG_TOLL_LIKE_RECEPTOR_SIGNALING_PATHWAY	KEGG_TOLL_LIKE_RECEPTOR_SIGNALING_PATHWAY		102	0.595796	1.7768	0.00201207	0.0102326	0.121	9135	tags=52%, list=16%, signal=62%
KEGG_CELL_CYCLE	KEGG_CELL_CYCLE		124	0.668107	1.77599	0.00787402	0.0100645	0.122	10851	tags=64%, list=20%, signal=79%
KEGG_TYROSINE_METABOLISM	KEGG_TYROSINE_METABOLISM		42	0.555649	1.77036	0	0.0106067	0.125	10031	tags=40%, list=18%, signal=49%
KEGG_PROTEIN_EXPORT	KEGG_PROTEIN_EXPORT		24	0.730965	1.76974	0	0.0104476	0.126	10399	tags=67%, list=19%, signal=82%
KEGG_OTHER_GLYCAN_DEGRADATION	KEGG_OTHER_GLYCAN_DEGRADATION		16	0.767418	1.76057	0.0020202	0.0111902	0.142	6071	tags=69%, list=11%, signal=77%
KEGG_PATHWAYS_IN_CANCER	KEGG_PATHWAYS_IN_CANCER		325	0.520307	1.75764	0.00199601	0.0114341	0.147	10511	tags=50%, list=19%, signal=61%
KEGG_GLYCOSAMINOGLYCAN_DEGRADATION	KEGG_GLYCOSAMINOGLYCAN_DEGRADATION		21	0.720924	1.75306	0.00795229	0.0117936	0.156	9022	tags=67%, list=16%, signal=80%
KEGG_MISMATCH_REPAIR	KEGG_MISMATCH_REPAIR		23	0.821849	1.74629	0.00407332	0.0125101	0.167	5990	tags=78%, list=11%, signal=88%
KEGG_PURINE_METABOLISM	KEGG_PURINE_METABOLISM		156	0.52686	1.74154	0.00196464	0.0132181	0.178	11413	tags=52%, list=21%, signal=65%
KEGG_PANCREATIC_CANCER	KEGG_PANCREATIC_CANCER		70	0.590967	1.72115	0.00618557	0.0176008	0.211	9135	tags=54%, list=16%, signal=65%
KEGG_BASE_EXCISION_REPAIR	KEGG_BASE_EXCISION_REPAIR		35	0.680528	1.71438	0.00785855	0.0192986	0.232	8112	tags=60%, list=15%, signal=70%
KEGG_NUCLEOTIDE_EXCISION_REPAIR	KEGG_NUCLEOTIDE_EXCISION_REPAIR		44	0.670951	1.71302	0.0117647	0.0192379	0.235	11992	tags=70%, list=22%, signal=90%
KEGG_MATURITY_ONSET_DIABETES_OF_THE_YOUNG	KEGG_MATURITY_ONSET_DIABETES_OF_THE_YOUNG		25	0.604226	1.69548	0.00387597	0.0225089	0.264	10109	tags=48%, list=18%, signal=59%
KEGG_GLYCOLYSIS_GLUCONEOGENESIS	KEGG_GLYCOLYSIS_GLUCONEOGENESIS		61	0.549965	1.69542	0.0119048	0.0220587	0.264	10031	tags=54%, list=18%, signal=66%
KEGG_NICOTINATE_AND_NICOTINAMIDE_METABOLISM	KEGG_NICOTINATE_AND_NICOTINAMIDE_METABOLISM		24	0.612674	1.68396	0.00616016	0.0238154	0.284	7246	tags=58%, list=13%, signal=67%
KEGG_RENIN_ANGIOTENSIN_SYSTEM	KEGG_RENIN_ANGIOTENSIN_SYSTEM		17	0.637421	1.67806	0.00400802	0.0246418	0.297	6522	tags=35%, list=12%, signal=40%
KEGG_DNA_REPLICATION	KEGG_DNA_REPLICATION		36	0.809858	1.67792	0.00613497	0.0241768	0.297	6068	tags=78%, list=11%, signal=87%
KEGG_ARRHYTHMOGENIC_RIGHT_VENTRICULAR_CARDIOMYOPATHY_ARVC	KEGG_ARRHYTHMOGENIC_RIGHT_VENTRICULAR_CARDIOMYOPATHY_ARVC		74	0.544375	1.66819	0.00803213	0.0261237	0.312	8619	tags=49%, list=16%, signal=58%
KEGG_GLYCOSYLPHOSPHATIDYLINOSITOL_GPI_ANCHOR_BIOSYNTHESIS	KEGG_GLYCOSYLPHOSPHATIDYLINOSITOL_GPI_ANCHOR_BIOSYNTHESIS		25	0.674784	1.66768	0.0178218	0.0257887	0.313	5848	tags=52%, list=11%, signal=58%
KEGG_T_CELL_RECEPTOR_SIGNALING_PATHWAY	KEGG_T_CELL_RECEPTOR_SIGNALING_PATHWAY		108	0.544894	1.65397	0.00816326	0.0292157	0.342	8551	tags=49%, list=15%, signal=58%
KEGG_GLYCOSPHINGOLIPID_BIOSYNTHESIS_GANGLIO_SERIES	KEGG_GLYCOSPHINGOLIPID_BIOSYNTHESIS_GANGLIO_SERIES		15	0.688535	1.64526	0.00613497	0.0312957	0.361	8284	tags=60%, list=15%, signal=71%
KEGG_PEROXISOME	KEGG_PEROXISOME		78	0.55244	1.64219	0.019802	0.0317216	0.372	11584	tags=54%, list=21%, signal=68%
KEGG_STARCH_AND_SUCROSE_METABOLISM	KEGG_STARCH_AND_SUCROSE_METABOLISM		51	0.57635	1.63322	0.00215054	0.0343194	0.396	7713	tags=31%, list=14%, signal=36%
KEGG_VIBRIO_CHOLERAE_INFECTION	KEGG_VIBRIO_CHOLERAE_INFECTION		54	0.533952	1.629	0.0114286	0.0359088	0.404	7670	tags=46%, list=14%, signal=54%
KEGG_DRUG_METABOLISM_OTHER_ENZYMES	KEGG_DRUG_METABOLISM_OTHER_ENZYMES		51	0.560467	1.62291	0.0040404	0.037332	0.413	7713	tags=31%, list=14%, signal=36%
KEGG_PENTOSE_PHOSPHATE_PATHWAY	KEGG_PENTOSE_PHOSPHATE_PATHWAY		27	0.58061	1.61654	0.0137255	0.0391054	0.427	9996	tags=59%, list=18%, signal=72%
KEGG_HYPERTROPHIC_CARDIOMYOPATHY_HCM	KEGG_HYPERTROPHIC_CARDIOMYOPATHY_HCM		83	0.51372	1.61464	0.0147679	0.0392584	0.432	9032	tags=46%, list=16%, signal=55%
KEGG_GLYCOSAMINOGLYCAN_BIOSYNTHESIS_KERATAN_SULFATE	KEGG_GLYCOSAMINOGLYCAN_BIOSYNTHESIS_KERATAN_SULFATE		15	0.682983	1.60215	0.0196464	0.0436698	0.462	8284	tags=87%, list=15%, signal=102%
KEGG_FC_GAMMA_R_MEDIATED_PHAGOCYTOSIS	KEGG_FC_GAMMA_R_MEDIATED_PHAGOCYTOSIS		96	0.54388	1.59274	0.0179641	0.0466104	0.483	6883	tags=46%, list=12%, signal=52%
KEGG_ADHERENS_JUNCTION	KEGG_ADHERENS_JUNCTION		73	0.548655	1.58584	0.028169	0.0481514	0.495	5565	tags=37%, list=10%, signal=41%
KEGG_RIG_I_LIKE_RECEPTOR_SIGNALING_PATHWAY	KEGG_RIG_I_LIKE_RECEPTOR_SIGNALING_PATHWAY		70	0.521141	1.56922	0.0283976	0.054499	0.522	10990	tags=44%, list=20%, signal=55%
KEGG_PROSTATE_CANCER	KEGG_PROSTATE_CANCER		89	0.5125	1.56841	0.0258964	0.0540456	0.522	10231	tags=47%, list=18%, signal=58%
KEGG_RNA_POLYMERASE	KEGG_RNA_POLYMERASE		28	0.618489	1.55656	0.0573123	0.0587825	0.538	9092	tags=57%, list=16%, signal=68%
KEGG_PRIMARY_BILE_ACID_BIOSYNTHESIS	KEGG_PRIMARY_BILE_ACID_BIOSYNTHESIS		16	0.625823	1.5559	0.0316832	0.0583108	0.539	9578	tags=50%, list=17%, signal=60%
KEGG_CHEMOKINE_SIGNALING_PATHWAY	KEGG_CHEMOKINE_SIGNALING_PATHWAY		188	0.481763	1.55524	0.0338645	0.0577471	0.539	10022	tags=43%, list=18%, signal=52%
KEGG_B_CELL_RECEPTOR_SIGNALING_PATHWAY	KEGG_B_CELL_RECEPTOR_SIGNALING_PATHWAY		75	0.536229	1.54974	0.0421687	0.0595011	0.554	11545	tags=57%, list=21%, signal=72%
KEGG_PHENYLALANINE_METABOLISM	KEGG_PHENYLALANINE_METABOLISM		18	0.574409	1.54458	0.0239521	0.0613118	0.563	10031	tags=50%, list=18%, signal=61%
KEGG_GLYCOSAMINOGLYCAN_BIOSYNTHESIS_CHONDROITIN_SULFATE	KEGG_GLYCOSAMINOGLYCAN_BIOSYNTHESIS_CHONDROITIN_SULFATE		22	0.595293	1.53542	0.0386847	0.0648683	0.581	8828	tags=55%, list=16%, signal=65%
KEGG_HUNTINGTONS_DISEASE	KEGG_HUNTINGTONS_DISEASE		180	0.470404	1.49519	0.0688259	0.0858442	0.646	11055	tags=48%, list=20%, signal=59%
KEGG_NOD_LIKE_RECEPTOR_SIGNALING_PATHWAY	KEGG_NOD_LIKE_RECEPTOR_SIGNALING_PATHWAY		62	0.520388	1.49506	0.0468432	0.0847749	0.646	10635	tags=48%, list=19%, signal=60%
KEGG_MELANOMA	KEGG_MELANOMA		71	0.462188	1.49333	0.0239044	0.0849795	0.65	10231	tags=44%, list=18%, signal=53%
KEGG_CYSTEINE_AND_METHIONINE_METABOLISM	KEGG_CYSTEINE_AND_METHIONINE_METABOLISM		34	0.490945	1.48691	0.0479303	0.0876987	0.662	12285	tags=50%, list=22%, signal=64%
KEGG_RIBOFLAVIN_METABOLISM	KEGG_RIBOFLAVIN_METABOLISM		15	0.567403	1.48537	0.0595483	0.0879152	0.663	8673	tags=53%, list=16%, signal=63%
KEGG_AMINOACYL_TRNA_BIOSYNTHESIS	KEGG_AMINOACYL_TRNA_BIOSYNTHESIS		22	0.635715	1.4755	0.084	0.0929875	0.685	10332	tags=59%, list=19%, signal=73%
KEGG_VEGF_SIGNALING_PATHWAY	KEGG_VEGF_SIGNALING_PATHWAY		76	0.442055	1.45845	0.05	0.103044	0.711	8551	tags=42%, list=15%, signal=50%
KEGG_EPITHELIAL_CELL_SIGNALING_IN_HELICOBACTER_PYLORI_INFECTION	KEGG_EPITHELIAL_CELL_SIGNALING_IN_HELICOBACTER_PYLORI_INFECTION		68	0.469739	1.45689	0.0605469	0.102738	0.714	8771	tags=44%, list=16%, signal=52%
KEGG_PPAR_SIGNALING_PATHWAY	KEGG_PPAR_SIGNALING_PATHWAY		69	0.456019	1.45487	0.054	0.10262	0.718	9745	tags=42%, list=18%, signal=51%
KEGG_ONE_CARBON_POOL_BY_FOLATE	KEGG_ONE_CARBON_POOL_BY_FOLATE		17	0.578362	1.45305	0.0887097	0.102476	0.718	12348	tags=59%, list=22%, signal=76%
KEGG_RNA_DEGRADATION	KEGG_RNA_DEGRADATION		59	0.550999	1.44568	0.101031	0.106366	0.727	7105	tags=37%, list=13%, signal=43%
KEGG_FRUCTOSE_AND_MANNOSE_METABOLISM	KEGG_FRUCTOSE_AND_MANNOSE_METABOLISM		32	0.488296	1.4456	0.0843137	0.105166	0.727	7504	tags=41%, list=14%, signal=47%
KEGG_UBIQUITIN_MEDIATED_PROTEOLYSIS	KEGG_UBIQUITIN_MEDIATED_PROTEOLYSIS		134	0.509293	1.43498	0.1167	0.110739	0.739	10594	tags=45%, list=19%, signal=55%
KEGG_NOTCH_SIGNALING_PATHWAY	KEGG_NOTCH_SIGNALING_PATHWAY		47	0.514094	1.42484	0.108652	0.116665	0.756	5947	tags=38%, list=11%, signal=43%
KEGG_SNARE_INTERACTIONS_IN_VESICULAR_TRANSPORT	KEGG_SNARE_INTERACTIONS_IN_VESICULAR_TRANSPORT		38	0.491222	1.4234	0.109162	0.116517	0.76	9999	tags=47%, list=18%, signal=58%
KEGG_DILATED_CARDIOMYOPATHY	KEGG_DILATED_CARDIOMYOPATHY		90	0.446845	1.42156	0.0755102	0.116324	0.763	9032	tags=39%, list=16%, signal=46%
KEGG_ABC_TRANSPORTERS	KEGG_ABC_TRANSPORTERS		44	0.460494	1.41985	0.0554493	0.116115	0.763	10251	tags=41%, list=19%, signal=50%
KEGG_TRYPTOPHAN_METABOLISM	KEGG_TRYPTOPHAN_METABOLISM		39	0.466448	1.41659	0.0527383	0.116836	0.77	10059	tags=46%, list=18%, signal=56%
KEGG_CHRONIC_MYELOID_LEUKEMIA	KEGG_CHRONIC_MYELOID_LEUKEMIA		73	0.486011	1.41444	0.12024	0.117328	0.775	9185	tags=45%, list=17%, signal=54%
KEGG_INSULIN_SIGNALING_PATHWAY	KEGG_INSULIN_SIGNALING_PATHWAY		136	0.437319	1.41305	0.0914513	0.116853	0.777	6858	tags=32%, list=12%, signal=36%
KEGG_ARACHIDONIC_ACID_METABOLISM	KEGG_ARACHIDONIC_ACID_METABOLISM		58	0.418972	1.40995	0.0508806	0.117802	0.784	13482	tags=47%, list=24%, signal=61%
KEGG_COLORECTAL_CANCER	KEGG_COLORECTAL_CANCER		62	0.497568	1.40434	0.121704	0.120239	0.787	6340	tags=40%, list=11%, signal=45%
KEGG_O_GLYCAN_BIOSYNTHESIS	KEGG_O_GLYCAN_BIOSYNTHESIS		30	0.508762	1.39932	0.104	0.122828	0.793	8284	tags=47%, list=15%, signal=55%
KEGG_ARGININE_AND_PROLINE_METABOLISM	KEGG_ARGININE_AND_PROLINE_METABOLISM		54	0.444179	1.39618	0.0875764	0.123967	0.797	9990	tags=43%, list=18%, signal=52%
KEGG_ALZHEIMERS_DISEASE	KEGG_ALZHEIMERS_DISEASE		165	0.438371	1.39312	0.118126	0.124615	0.8	7660	tags=36%, list=14%, signal=42%
KEGG_RENAL_CELL_CARCINOMA	KEGG_RENAL_CELL_CARCINOMA		70	0.471325	1.38378	0.0951417	0.130943	0.807	9135	tags=40%, list=16%, signal=48%
KEGG_SPHINGOLIPID_METABOLISM	KEGG_SPHINGOLIPID_METABOLISM		39	0.480083	1.38148	0.11501	0.131385	0.811	8733	tags=41%, list=16%, signal=49%
KEGG_FC_EPSILON_RI_SIGNALING_PATHWAY	KEGG_FC_EPSILON_RI_SIGNALING_PATHWAY		79	0.43006	1.37879	0.0912621	0.132085	0.812	8551	tags=38%, list=15%, signal=45%
KEGG_TIGHT_JUNCTION	KEGG_TIGHT_JUNCTION		131	0.402706	1.37702	0.0783133	0.132409	0.815	7727	tags=28%, list=14%, signal=33%
KEGG_GLYCINE_SERINE_AND_THREONINE_METABOLISM	KEGG_GLYCINE_SERINE_AND_THREONINE_METABOLISM		31	0.462362	1.37257	0.0935673	0.134432	0.82	6863	tags=29%, list=12%, signal=33%
KEGG_GLYCOSAMINOGLYCAN_BIOSYNTHESIS_HEPARAN_SULFATE	KEGG_GLYCOSAMINOGLYCAN_BIOSYNTHESIS_HEPARAN_SULFATE		26	0.51935	1.37189	0.115234	0.133571	0.82	9444	tags=50%, list=17%, signal=60%
KEGG_PORPHYRIN_AND_CHLOROPHYLL_METABOLISM	KEGG_PORPHYRIN_AND_CHLOROPHYLL_METABOLISM		40	0.493505	1.36819	0.0910891	0.134895	0.826	8317	tags=28%, list=15%, signal=32%
KEGG_ACUTE_MYELOID_LEUKEMIA	KEGG_ACUTE_MYELOID_LEUKEMIA		57	0.47426	1.35928	0.142574	0.140214	0.831	9985	tags=44%, list=18%, signal=53%
KEGG_MAPK_SIGNALING_PATHWAY	KEGG_MAPK_SIGNALING_PATHWAY		267	0.388954	1.32865	0.126482	0.163159	0.867	6932	tags=29%, list=13%, signal=33%
KEGG_PROGESTERONE_MEDIATED_OOCYTE_MATURATION	KEGG_PROGESTERONE_MEDIATED_OOCYTE_MATURATION		85	0.448053	1.3275	0.135802	0.162668	0.869	9145	tags=41%, list=17%, signal=49%
KEGG_OOCYTE_MEIOSIS	KEGG_OOCYTE_MEIOSIS		112	0.439038	1.31699	0.157895	0.17002	0.88	7036	tags=33%, list=13%, signal=38%
KEGG_SPLICEOSOME	KEGG_SPLICEOSOME		127	0.493186	1.3142	0.222222	0.170485	0.881	8945	tags=41%, list=16%, signal=49%
KEGG_GLIOMA	KEGG_GLIOMA		65	0.434777	1.30813	0.135729	0.173953	0.888	10231	tags=45%, list=18%, signal=55%
KEGG_NEUROTROPHIN_SIGNALING_PATHWAY	KEGG_NEUROTROPHIN_SIGNALING_PATHWAY		126	0.43027	1.29987	0.170782	0.178339	0.892	8551	tags=37%, list=15%, signal=43%
KEGG_NON_SMALL_CELL_LUNG_CANCER	KEGG_NON_SMALL_CELL_LUNG_CANCER		54	0.446167	1.29515	0.168651	0.18081	0.895	9135	tags=43%, list=16%, signal=51%
KEGG_BASAL_TRANSCRIPTION_FACTORS	KEGG_BASAL_TRANSCRIPTION_FACTORS		35	0.488323	1.26574	0.219873	0.204433	0.91	12208	tags=43%, list=22%, signal=55%
KEGG_DRUG_METABOLISM_CYTOCHROME_P450	KEGG_DRUG_METABOLISM_CYTOCHROME_P450		71	0.42203	1.25753	0.158954	0.209865	0.916	16003	tags=46%, list=29%, signal=65%
KEGG_PRION_DISEASES	KEGG_PRION_DISEASES		35	0.415706	1.2388	0.188492	0.225667	0.923	10721	tags=40%, list=19%, signal=50%
KEGG_AXON_GUIDANCE	KEGG_AXON_GUIDANCE		129	0.393829	1.23318	0.214844	0.229224	0.926	7512	tags=32%, list=14%, signal=37%
KEGG_THYROID_CANCER	KEGG_THYROID_CANCER		29	0.437357	1.22582	0.216599	0.23424	0.932	6039	tags=31%, list=11%, signal=35%
KEGG_TGF_BETA_SIGNALING_PATHWAY	KEGG_TGF_BETA_SIGNALING_PATHWAY		85	0.379547	1.20852	0.240816	0.249577	0.943	13075	tags=48%, list=24%, signal=63%
KEGG_ETHER_LIPID_METABOLISM	KEGG_ETHER_LIPID_METABOLISM		33	0.397828	1.2056	0.205179	0.250479	0.947	12397	tags=42%, list=22%, signal=55%
KEGG_GLYCEROPHOSPHOLIPID_METABOLISM	KEGG_GLYCEROPHOSPHOLIPID_METABOLISM		76	0.366152	1.20424	0.228893	0.249662	0.949	9496	tags=32%, list=17%, signal=38%
KEGG_ADIPOCYTOKINE_SIGNALING_PATHWAY	KEGG_ADIPOCYTOKINE_SIGNALING_PATHWAY		66	0.38196	1.20385	0.248521	0.247913	0.949	10990	tags=42%, list=20%, signal=53%
KEGG_PARKINSONS_DISEASE	KEGG_PARKINSONS_DISEASE		127	0.405849	1.19213	0.29697	0.257759	0.958	10955	tags=45%, list=20%, signal=56%
KEGG_GLYCOSPHINGOLIPID_BIOSYNTHESIS_LACTO_AND_NEOLACTO_SERIES	KEGG_GLYCOSPHINGOLIPID_BIOSYNTHESIS_LACTO_AND_NEOLACTO_SERIES		26	0.411739	1.18649	0.229084	0.261268	0.958	8995	tags=46%, list=16%, signal=55%
KEGG_SELENOAMINO_ACID_METABOLISM	KEGG_SELENOAMINO_ACID_METABOLISM		25	0.43582	1.18487	0.27439	0.260603	0.958	15467	tags=56%, list=28%, signal=78%
KEGG_CITRATE_CYCLE_TCA_CYCLE	KEGG_CITRATE_CYCLE_TCA_CYCLE		31	0.463412	1.16948	0.307692	0.274466	0.964	10128	tags=45%, list=18%, signal=55%
KEGG_NITROGEN_METABOLISM	KEGG_NITROGEN_METABOLISM		23	0.422153	1.16492	0.262327	0.277063	0.967	11228	tags=48%, list=20%, signal=60%
KEGG_REGULATION_OF_AUTOPHAGY	KEGG_REGULATION_OF_AUTOPHAGY		35	0.417091	1.16106	0.279835	0.278993	0.968	7186	tags=26%, list=13%, signal=30%
KEGG_RETINOL_METABOLISM	KEGG_RETINOL_METABOLISM		64	0.394516	1.15507	0.272545	0.282858	0.969	11515	tags=27%, list=21%, signal=33%
KEGG_OXIDATIVE_PHOSPHORYLATION	KEGG_OXIDATIVE_PHOSPHORYLATION		131	0.40137	1.13691	0.337423	0.300334	0.977	7941	tags=38%, list=14%, signal=44%
KEGG_METABOLISM_OF_XENOBIOTICS_BY_CYTOCHROME_P450	KEGG_METABOLISM_OF_XENOBIOTICS_BY_CYTOCHROME_P450		69	0.383445	1.13472	0.289738	0.300547	0.977	16003	tags=45%, list=29%, signal=63%
KEGG_FATTY_ACID_METABOLISM	KEGG_FATTY_ACID_METABOLISM		42	0.375469	1.13369	0.282306	0.299388	0.977	9878	tags=43%, list=18%, signal=52%
KEGG_GLYCEROLIPID_METABOLISM	KEGG_GLYCEROLIPID_METABOLISM		49	0.355153	1.12814	0.296512	0.303642	0.982	10226	tags=31%, list=18%, signal=38%
KEGG_HISTIDINE_METABOLISM	KEGG_HISTIDINE_METABOLISM		29	0.387753	1.12762	0.294715	0.301822	0.982	10031	tags=38%, list=18%, signal=46%
KEGG_PENTOSE_AND_GLUCURONATE_INTERCONVERSIONS	KEGG_PENTOSE_AND_GLUCURONATE_INTERCONVERSIONS		28	0.451474	1.12519	0.325444	0.302177	0.982	15770	tags=43%, list=28%, signal=60%
KEGG_VASCULAR_SMOOTH_MUSCLE_CONTRACTION	KEGG_VASCULAR_SMOOTH_MUSCLE_CONTRACTION		114	0.334271	1.11986	0.296593	0.305424	0.982	8562	tags=29%, list=15%, signal=34%
KEGG_ENDOMETRIAL_CANCER	KEGG_ENDOMETRIAL_CANCER		52	0.399903	1.10902	0.33	0.31569	0.987	9611	tags=38%, list=17%, signal=46%
KEGG_ALPHA_LINOLENIC_ACID_METABOLISM	KEGG_ALPHA_LINOLENIC_ACID_METABOLISM		19	0.385667	1.10697	0.326214	0.315517	0.987	6366	tags=26%, list=11%, signal=30%
KEGG_BASAL_CELL_CARCINOMA	KEGG_BASAL_CELL_CARCINOMA		55	0.35584	1.10267	0.323529	0.317665	0.99	10108	tags=38%, list=18%, signal=47%
KEGG_ENDOCYTOSIS	KEGG_ENDOCYTOSIS		181	0.331941	1.06607	0.400402	0.35542	0.994	13489	tags=41%, list=24%, signal=55%
KEGG_AMYOTROPHIC_LATERAL_SCLEROSIS_ALS	KEGG_AMYOTROPHIC_LATERAL_SCLEROSIS_ALS		53	0.358472	1.05271	0.406883	0.368662	0.997	8747	tags=34%, list=16%, signal=40%
KEGG_GAP_JUNCTION	KEGG_GAP_JUNCTION		90	0.333237	1.01659	0.449393	0.410189	0.999	5816	tags=22%, list=11%, signal=25%
KEGG_MTOR_SIGNALING_PATHWAY	KEGG_MTOR_SIGNALING_PATHWAY		52	0.320482	0.963851	0.502935	0.473156	0.999	8129	tags=29%, list=15%, signal=34%
KEGG_STEROID_BIOSYNTHESIS	KEGG_STEROID_BIOSYNTHESIS		17	0.412368	0.95555	0.50996	0.481326	0.999	10696	tags=41%, list=19%, signal=51%
KEGG_VASOPRESSIN_REGULATED_WATER_REABSORPTION	KEGG_VASOPRESSIN_REGULATED_WATER_REABSORPTION		44	0.33483	0.952947	0.535642	0.481434	0.999	11464	tags=41%, list=21%, signal=52%
KEGG_DORSO_VENTRAL_AXIS_FORMATION	KEGG_DORSO_VENTRAL_AXIS_FORMATION		24	0.356568	0.949894	0.508946	0.481964	0.999	3605	tags=21%, list=7%, signal=22%
KEGG_VALINE_LEUCINE_AND_ISOLEUCINE_DEGRADATION	KEGG_VALINE_LEUCINE_AND_ISOLEUCINE_DEGRADATION		43	0.340325	0.949573	0.517103	0.47904	0.999	9924	tags=35%, list=18%, signal=42%
KEGG_LINOLEIC_ACID_METABOLISM	KEGG_LINOLEIC_ACID_METABOLISM		29	0.312095	0.94341	0.547667	0.483478	0.999	12397	tags=34%, list=22%, signal=44%
KEGG_PYRUVATE_METABOLISM	KEGG_PYRUVATE_METABOLISM		40	0.306231	0.909026	0.556936	0.524134	0.999	10394	tags=35%, list=19%, signal=43%
KEGG_GNRH_SIGNALING_PATHWAY	KEGG_GNRH_SIGNALING_PATHWAY		101	0.280752	0.900156	0.564202	0.532556	0.999	8551	tags=26%, list=15%, signal=30%
KEGG_STEROID_HORMONE_BIOSYNTHESIS	KEGG_STEROID_HORMONE_BIOSYNTHESIS		55	0.293156	0.865263	0.661355	0.578733	0.999	11836	tags=25%, list=21%, signal=32%
KEGG_PROXIMAL_TUBULE_BICARBONATE_RECLAMATION	KEGG_PROXIMAL_TUBULE_BICARBONATE_RECLAMATION		23	0.331167	0.852701	0.65587	0.592252	0.999	6078	tags=26%, list=11%, signal=29%
KEGG_GLYOXYLATE_AND_DICARBOXYLATE_METABOLISM	KEGG_GLYOXYLATE_AND_DICARBOXYLATE_METABOLISM		16	0.30055	0.794781	0.760825	0.675239	1	12348	tags=38%, list=22%, signal=48%
KEGG_LYSINE_DEGRADATION	KEGG_LYSINE_DEGRADATION		44	0.293949	0.789051	0.670707	0.678828	1	9850	tags=27%, list=18%, signal=33%
KEGG_ASCORBATE_AND_ALDARATE_METABOLISM	KEGG_ASCORBATE_AND_ALDARATE_METABOLISM		25	0.316849	0.73989	0.83299	0.747841	1	19358	tags=56%, list=35%, signal=86%

## Sheet: GSEA-go-outcome
NAME	GS<br> follow link to MSigDB	GS DETAILS	SIZE	ES	NES	NOM p-val	FDR q-val	FWER p-val	RANK AT MAX	LEADING EDGE
GOBP_INHIBITORY_SYNAPSE_ASSEMBLY	GOBP_INHIBITORY_SYNAPSE_ASSEMBLY	Details ...	16	-0.796872	-1.80496	0	0.813302	0.533	5011	tags=69%, list=9%, signal=76%
GOBP_STARTLE_RESPONSE	GOBP_STARTLE_RESPONSE	Details ...	24	-0.716333	-1.7918	0.00200401	0.498167	0.566	7119	tags=54%, list=13%, signal=62%
GOMF_LIGAND_GATED_ANION_CHANNEL_ACTIVITY	GOMF_LIGAND_GATED_ANION_CHANNEL_ACTIVITY	Details ...	18	-0.818721	-1.78226	0.00197628	0.38619	0.596	3807	tags=67%, list=7%, signal=72%
GOBP_POSITIVE_REGULATION_OF_EXCITATORY_POSTSYNAPTIC_POTENTIAL	GOBP_POSITIVE_REGULATION_OF_EXCITATORY_POSTSYNAPTIC_POTENTIAL	Details ...	25	-0.812384	-1.7791	0.00195695	0.306082	0.609	6056	tags=72%, list=11%, signal=81%
GOBP_RESPONSE_TO_POTASSIUM_ION	GOBP_RESPONSE_TO_POTASSIUM_ION	Details ...	16	-0.729055	-1.77642	0.00590551	0.254476	0.614	11102	tags=75%, list=20%, signal=94%
GOBP_GLUTAMATE_RECEPTOR_SIGNALING_PATHWAY	GOBP_GLUTAMATE_RECEPTOR_SIGNALING_PATHWAY	Details ...	52	-0.672276	-1.77177	0.00386847	0.229696	0.629	6865	tags=65%, list=12%, signal=75%
GOMF_GABA_RECEPTOR_BINDING	GOMF_GABA_RECEPTOR_BINDING	Details ...	17	-0.781007	-1.77168	0.00380952	0.197065	0.629	6512	tags=82%, list=12%, signal=93%
GOMF_GLUTAMATE_RECEPTOR_ACTIVITY	GOMF_GLUTAMATE_RECEPTOR_ACTIVITY	Details ...	27	-0.735602	-1.76166	0.00194932	0.200064	0.657	7119	tags=70%, list=13%, signal=81%
GOBP_LIGAND_GATED_ION_CHANNEL_SIGNALING_PATHWAY	GOBP_LIGAND_GATED_ION_CHANNEL_SIGNALING_PATHWAY	Details ...	22	-0.700586	-1.75099	0.00189394	0.208758	0.688	5668	tags=59%, list=10%, signal=66%
GOCC_NEUROTRANSMITTER_RECEPTOR_COMPLEX	GOCC_NEUROTRANSMITTER_RECEPTOR_COMPLEX	Details ...	45	-0.672427	-1.74303	0.00192678	0.210806	0.71	8129	tags=67%, list=15%, signal=78%
GOMF_IONOTROPIC_GLUTAMATE_RECEPTOR_ACTIVITY	GOMF_IONOTROPIC_GLUTAMATE_RECEPTOR_ACTIVITY	Details ...	19	-0.746465	-1.73768	0.00387597	0.2063	0.72	3411	tags=63%, list=6%, signal=67%
GOMF_AMINO_ACID_CATION_SYMPORTER_ACTIVITY	GOMF_AMINO_ACID_CATION_SYMPORTER_ACTIVITY	Details ...	22	-0.711323	-1.72126	0.00401606	0.235149	0.756	5959	tags=55%, list=11%, signal=61%
GOBP_DOPAMINE_SECRETION	GOBP_DOPAMINE_SECRETION	Details ...	37	-0.722374	-1.71991	0.015748	0.220674	0.759	5322	tags=68%, list=10%, signal=75%
GOCC_AMPA_GLUTAMATE_RECEPTOR_COMPLEX	GOCC_AMPA_GLUTAMATE_RECEPTOR_COMPLEX	Details ...	26	-0.731721	-1.70182	0.00967118	0.259121	0.787	8129	tags=77%, list=15%, signal=90%
GOBP_MODULATION_OF_EXCITATORY_POSTSYNAPTIC_POTENTIAL	GOBP_MODULATION_OF_EXCITATORY_POSTSYNAPTIC_POTENTIAL	Details ...	39	-0.699886	-1.6919	0.0155945	0.274112	0.812	6056	tags=59%, list=11%, signal=66%
GOCC_GABA_RECEPTOR_COMPLEX	GOCC_GABA_RECEPTOR_COMPLEX	Details ...	21	-0.725485	-1.68748	0.0121704	0.271269	0.821	3807	tags=52%, list=7%, signal=56%
GOBP_NEURON_CELL_CELL_ADHESION	GOBP_NEURON_CELL_CELL_ADHESION	Details ...	17	-0.757561	-1.68687	0.0139442	0.25725	0.823	5990	tags=71%, list=11%, signal=79%
GOBP_REGULATION_OF_POSTSYNAPTIC_MEMBRANE_POTENTIAL	GOBP_REGULATION_OF_POSTSYNAPTIC_MEMBRANE_POTENTIAL	Details ...	130	-0.580593	-1.68173	0.0289017	0.258963	0.835	8011	tags=55%, list=14%, signal=65%
GOMF_INHIBITORY_EXTRACELLULAR_LIGAND_GATED_ION_CHANNEL_ACTIVITY	GOMF_INHIBITORY_EXTRACELLULAR_LIGAND_GATED_ION_CHANNEL_ACTIVITY	Details ...	15	-0.788444	-1.67832	0.0118343	0.256113	0.839	8011	tags=73%, list=14%, signal=86%
GOMF_AMINO_ACID_SODIUM_SYMPORTER_ACTIVITY	GOMF_AMINO_ACID_SODIUM_SYMPORTER_ACTIVITY	Details ...	16	-0.723253	-1.67382	0.00992064	0.25596	0.847	5959	tags=56%, list=11%, signal=63%
GOCC_DENDRITE_MEMBRANE	GOCC_DENDRITE_MEMBRANE		41	-0.692102	-1.65964	0.0350877	0.287211	0.869	8129	tags=63%, list=15%, signal=74%
GOCC_PARALLEL_FIBER_TO_PURKINJE_CELL_SYNAPSE	GOCC_PARALLEL_FIBER_TO_PURKINJE_CELL_SYNAPSE		15	-0.736737	-1.65679	0.0238569	0.283405	0.873	3360	tags=80%, list=6%, signal=85%
GOBP_CATECHOLAMINE_SECRETION	GOBP_CATECHOLAMINE_SECRETION		57	-0.63915	-1.64958	0.031746	0.293229	0.886	5322	tags=54%, list=10%, signal=60%
GOBP_GLUTAMATE_METABOLIC_PROCESS	GOBP_GLUTAMATE_METABOLIC_PROCESS		34	-0.574794	-1.6481	0.00580271	0.285457	0.887	6575	tags=50%, list=12%, signal=57%
GOBP_GAMMA_AMINOBUTYRIC_ACID_SIGNALING_PATHWAY	GOBP_GAMMA_AMINOBUTYRIC_ACID_SIGNALING_PATHWAY		27	-0.654799	-1.63569	0.0230769	0.312285	0.901	3807	tags=56%, list=7%, signal=60%
GOMF_TRANSMITTER_GATED_CHANNEL_ACTIVITY	GOMF_TRANSMITTER_GATED_CHANNEL_ACTIVITY		60	-0.571889	-1.63398	0.034749	0.305639	0.901	5410	tags=50%, list=10%, signal=55%
GOMF_EXTRACELLULAR_LIGAND_GATED_ION_CHANNEL_ACTIVITY	GOMF_EXTRACELLULAR_LIGAND_GATED_ION_CHANNEL_ACTIVITY		73	-0.538644	-1.63389	0.0268714	0.294656	0.901	5410	tags=45%, list=10%, signal=50%
GOBP_CELL_DIFFERENTIATION_IN_HINDBRAIN	GOBP_CELL_DIFFERENTIATION_IN_HINDBRAIN		22	-0.669807	-1.61132	0.0160643	0.355888	0.93	6559	tags=59%, list=12%, signal=67%
GOCC_NEURON_TO_NEURON_SYNAPSE	GOCC_NEURON_TO_NEURON_SYNAPSE		344	-0.549519	-1.6107	0.043222	0.345741	0.93	6802	tags=52%, list=12%, signal=59%
GOCC_HIPPOCAMPAL_MOSSY_FIBER_TO_CA3_SYNAPSE	GOCC_HIPPOCAMPAL_MOSSY_FIBER_TO_CA3_SYNAPSE		34	-0.641018	-1.61005	0.0297619	0.336259	0.93	5168	tags=50%, list=9%, signal=55%
GOBP_REGULATION_OF_AMPA_RECEPTOR_ACTIVITY	GOBP_REGULATION_OF_AMPA_RECEPTOR_ACTIVITY		25	-0.675284	-1.60051	0.0319361	0.357383	0.941	8129	tags=76%, list=15%, signal=89%
GOBP_CALCIUM_ION_REGULATED_EXOCYTOSIS_OF_NEUROTRANSMITTER	GOBP_CALCIUM_ION_REGULATED_EXOCYTOSIS_OF_NEUROTRANSMITTER		17	-0.823641	-1.59523	0.0179283	0.364362	0.943	8076	tags=82%, list=15%, signal=96%
GOCC_MAIN_AXON	GOCC_MAIN_AXON		60	-0.62246	-1.59512	0.0582524	0.353644	0.943	9215	tags=70%, list=17%, signal=84%
GOCC_GABA_ERGIC_SYNAPSE	GOCC_GABA_ERGIC_SYNAPSE		70	-0.605956	-1.59315	0.0518234	0.350074	0.945	7051	tags=56%, list=13%, signal=64%
GOBP_LONG_TERM_SYNAPTIC_DEPRESSION	GOBP_LONG_TERM_SYNAPTIC_DEPRESSION		30	-0.609099	-1.59312	0.0376984	0.340139	0.945	6539	tags=60%, list=12%, signal=68%
GOCC_NEURON_PROJECTION_MEMBRANE	GOCC_NEURON_PROJECTION_MEMBRANE		58	-0.621223	-1.58512	0.0627451	0.356726	0.95	8352	tags=60%, list=15%, signal=71%
GOMF_POSTSYNAPTIC_NEUROTRANSMITTER_RECEPTOR_ACTIVITY	GOMF_POSTSYNAPTIC_NEUROTRANSMITTER_RECEPTOR_ACTIVITY		64	-0.5553	-1.58403	0.0466926	0.350611	0.951	7321	tags=55%, list=13%, signal=63%
GOBP_POSITIVE_REGULATION_OF_CALCIUM_ION_DEPENDENT_EXOCYTOSIS	GOBP_POSITIVE_REGULATION_OF_CALCIUM_ION_DEPENDENT_EXOCYTOSIS		17	-0.750447	-1.58116	0.0570866	0.350829	0.955	5168	tags=65%, list=9%, signal=71%
GOMF_GLUTAMATE_RECEPTOR_BINDING	GOMF_GLUTAMATE_RECEPTOR_BINDING		41	-0.606754	-1.58017	0.0600775	0.344933	0.956	5498	tags=54%, list=10%, signal=60%
GOCC_POSTSYNAPTIC_DENSITY_MEMBRANE	GOCC_POSTSYNAPTIC_DENSITY_MEMBRANE		88	-0.592272	-1.57968	0.0545809	0.337794	0.956	8129	tags=56%, list=15%, signal=65%
GOBP_LOCOMOTORY_EXPLORATION_BEHAVIOR	GOBP_LOCOMOTORY_EXPLORATION_BEHAVIOR		15	-0.664347	-1.57585	0.0346154	0.341462	0.96	2079	tags=47%, list=4%, signal=48%
GOMF_VOLTAGE_GATED_CATION_CHANNEL_ACTIVITY	GOMF_VOLTAGE_GATED_CATION_CHANNEL_ACTIVITY		144	-0.54136	-1.56523	0.0751445	0.366443	0.964	6267	tags=49%, list=11%, signal=55%
GOMF_VOLTAGE_GATED_SODIUM_CHANNEL_ACTIVITY	GOMF_VOLTAGE_GATED_SODIUM_CHANNEL_ACTIVITY		25	-0.64103	-1.56368	0.0354331	0.362825	0.964	6497	tags=56%, list=12%, signal=63%
GOBP_REGULATION_OF_SHORT_TERM_NEURONAL_SYNAPTIC_PLASTICITY	GOBP_REGULATION_OF_SHORT_TERM_NEURONAL_SYNAPTIC_PLASTICITY		15	-0.738499	-1.56338	0.0351562	0.355404	0.964	8129	tags=87%, list=15%, signal=102%
GOBP_GAMMA_AMINOBUTYRIC_ACID_TRANSPORT	GOBP_GAMMA_AMINOBUTYRIC_ACID_TRANSPORT		17	-0.669677	-1.5618	0.0521235	0.352174	0.965	5959	tags=65%, list=11%, signal=72%
GOCC_VOLTAGE_GATED_SODIUM_CHANNEL_COMPLEX	GOCC_VOLTAGE_GATED_SODIUM_CHANNEL_COMPLEX		17	-0.665187	-1.55759	0.044	0.357213	0.965	3560	tags=47%, list=6%, signal=50%
GOBP_CHEMICAL_SYNAPTIC_TRANSMISSION_POSTSYNAPTIC	GOBP_CHEMICAL_SYNAPTIC_TRANSMISSION_POSTSYNAPTIC		100	-0.530183	-1.55585	0.0552268	0.35469	0.965	7321	tags=48%, list=13%, signal=55%
GOMF_GABA_RECEPTOR_ACTIVITY	GOMF_GABA_RECEPTOR_ACTIVITY		22	-0.652546	-1.55548	0.0443548	0.348372	0.966	3807	tags=50%, list=7%, signal=54%
GOBP_DOPAMINE_TRANSPORT	GOBP_DOPAMINE_TRANSPORT		51	-0.578512	-1.54993	0.0695825	0.357636	0.967	5322	tags=49%, list=10%, signal=54%
GOBP_POSITIVE_REGULATION_OF_SYNAPSE_ASSEMBLY	GOBP_POSITIVE_REGULATION_OF_SYNAPSE_ASSEMBLY		62	-0.566921	-1.54863	0.0527344	0.354207	0.968	6553	tags=50%, list=12%, signal=57%
GOCC_EXCITATORY_SYNAPSE	GOCC_EXCITATORY_SYNAPSE		51	-0.604995	-1.54306	0.0675944	0.363337	0.969	5990	tags=63%, list=11%, signal=70%
GOMF_NEUROTRANSMITTER_RECEPTOR_ACTIVITY_INVOLVED_IN_REGULATION_OF_POSTSYNAPTIC_MEMBRANE_POTENTIAL	GOMF_NEUROTRANSMITTER_RECEPTOR_ACTIVITY_INVOLVED_IN_REGULATION_OF_POSTSYNAPTIC_MEMBRANE_POTENTIAL		49	-0.545245	-1.54295	0.0600775	0.356686	0.969	5263	tags=49%, list=10%, signal=54%
GOBP_REGULATION_OF_NEURONAL_SYNAPTIC_PLASTICITY	GOBP_REGULATION_OF_NEURONAL_SYNAPTIC_PLASTICITY		50	-0.594705	-1.54257	0.0697674	0.351037	0.969	8129	tags=60%, list=15%, signal=70%
GOBP_EXPLORATION_BEHAVIOR	GOBP_EXPLORATION_BEHAVIOR		26	-0.601099	-1.54151	0.0376984	0.347525	0.97	2912	tags=46%, list=5%, signal=49%
GOCC_POSTSYNAPTIC_SPECIALIZATION_MEMBRANE	GOCC_POSTSYNAPTIC_SPECIALIZATION_MEMBRANE		116	-0.550951	-1.5407	0.0725191	0.343579	0.971	8129	tags=55%, list=15%, signal=65%
GOMF_NEUROTRANSMITTER_RECEPTOR_ACTIVITY	GOMF_NEUROTRANSMITTER_RECEPTOR_ACTIVITY		111	-0.506556	-1.5393	0.0546875	0.341301	0.971	5410	tags=40%, list=10%, signal=44%
GOBP_NEGATIVE_REGULATION_OF_SYNAPTIC_TRANSMISSION	GOBP_NEGATIVE_REGULATION_OF_SYNAPTIC_TRANSMISSION		70	-0.530701	-1.53847	0.046	0.337462	0.971	6539	tags=49%, list=12%, signal=55%
GOCC_INTRINSIC_COMPONENT_OF_POSTSYNAPTIC_SPECIALIZATION_MEMBRANE	GOCC_INTRINSIC_COMPONENT_OF_POSTSYNAPTIC_SPECIALIZATION_MEMBRANE		80	-0.569998	-1.53819	0.0742857	0.332352	0.971	8129	tags=58%, list=15%, signal=67%
GOBP_LONG_TERM_MEMORY	GOBP_LONG_TERM_MEMORY		35	-0.537059	-1.53403	0.062	0.33771	0.974	6056	tags=46%, list=11%, signal=51%
GOCC_INTRINSIC_COMPONENT_OF_POSTSYNAPTIC_DENSITY_MEMBRANE	GOCC_INTRINSIC_COMPONENT_OF_POSTSYNAPTIC_DENSITY_MEMBRANE		53	-0.604361	-1.53059	0.0640777	0.341448	0.975	8129	tags=58%, list=15%, signal=68%
GOCC_AXON_INITIAL_SEGMENT	GOCC_AXON_INITIAL_SEGMENT		19	-0.692159	-1.52971	0.0613861	0.338267	0.975	9215	tags=84%, list=17%, signal=101%
GOCC_DENDRITIC_SPINE_MEMBRANE	GOCC_DENDRITIC_SPINE_MEMBRANE		15	-0.674547	-1.52494	0.0661323	0.345729	0.978	8129	tags=67%, list=15%, signal=78%
GOMF_NEUROPEPTIDE_BINDING	GOMF_NEUROPEPTIDE_BINDING		25	-0.589245	-1.52188	0.0587045	0.348614	0.98	7156	tags=60%, list=13%, signal=69%
GOCC_INTRINSIC_COMPONENT_OF_POSTSYNAPTIC_MEMBRANE	GOCC_INTRINSIC_COMPONENT_OF_POSTSYNAPTIC_MEMBRANE		123	-0.539384	-1.51801	0.0852713	0.353611	0.981	8129	tags=56%, list=15%, signal=66%
GOBP_NEUROMUSCULAR_PROCESS_CONTROLLING_BALANCE	GOBP_NEUROMUSCULAR_PROCESS_CONTROLLING_BALANCE		48	-0.503804	-1.51675	0.0283976	0.351746	0.981	3738	tags=38%, list=7%, signal=40%
GOCC_SYNAPTIC_MEMBRANE	GOCC_SYNAPTIC_MEMBRANE		371	-0.505372	-1.50704	0.0907336	0.373536	0.983	8129	tags=53%, list=15%, signal=62%
GOBP_CEREBELLAR_CORTEX_FORMATION	GOBP_CEREBELLAR_CORTEX_FORMATION		25	-0.598734	-1.50682	0.0803213	0.368572	0.983	9327	tags=64%, list=17%, signal=77%
GOCC_SYNAPTIC_VESICLE_MEMBRANE	GOCC_SYNAPTIC_VESICLE_MEMBRANE		101	-0.591731	-1.50129	0.114851	0.378585	0.983	8591	tags=60%, list=16%, signal=71%
GOCC_POSTSYNAPTIC_MEMBRANE	GOCC_POSTSYNAPTIC_MEMBRANE		270	-0.503857	-1.49762	0.0813954	0.383636	0.984	8129	tags=52%, list=15%, signal=60%
GOBP_POSITIVE_REGULATION_OF_VOLTAGE_GATED_POTASSIUM_CHANNEL_ACTIVITY	GOBP_POSITIVE_REGULATION_OF_VOLTAGE_GATED_POTASSIUM_CHANNEL_ACTIVITY		17	-0.615974	-1.4967	0.0575397	0.380543	0.984	8580	tags=65%, list=15%, signal=77%
GOCC_CELL_BODY_MEMBRANE	GOCC_CELL_BODY_MEMBRANE		31	-0.618926	-1.49624	0.0925553	0.376493	0.984	7070	tags=58%, list=13%, signal=67%
GOCC_DENSE_CORE_GRANULE	GOCC_DENSE_CORE_GRANULE		27	-0.607511	-1.49465	0.0693069	0.375647	0.984	6400	tags=56%, list=12%, signal=63%
GOBP_SYNAPTIC_TRANSMISSION_GLUTAMATERGIC	GOBP_SYNAPTIC_TRANSMISSION_GLUTAMATERGIC		93	-0.525805	-1.49307	0.0910853	0.374863	0.985	8779	tags=58%, list=16%, signal=69%
GOCC_INTRINSIC_COMPONENT_OF_SYNAPTIC_MEMBRANE	GOCC_INTRINSIC_COMPONENT_OF_SYNAPTIC_MEMBRANE		159	-0.525866	-1.49237	0.0946746	0.371772	0.985	8129	tags=56%, list=15%, signal=65%
GOBP_REGULATION_OF_SYNAPTIC_PLASTICITY	GOBP_REGULATION_OF_SYNAPTIC_PLASTICITY		197	-0.516954	-1.48883	0.10297	0.376712	0.985	6593	tags=47%, list=12%, signal=53%
GOBP_REGULATION_OF_SYNAPSE_ASSEMBLY	GOBP_REGULATION_OF_SYNAPSE_ASSEMBLY		103	-0.50123	-1.48596	0.0684932	0.379906	0.987	6593	tags=44%, list=12%, signal=50%
GOBP_PRESYNAPTIC_ENDOCYTOSIS	GOBP_PRESYNAPTIC_ENDOCYTOSIS		61	-0.546087	-1.48322	0.100196	0.382249	0.988	6298	tags=52%, list=11%, signal=59%
GOCC_NODE_OF_RANVIER	GOCC_NODE_OF_RANVIER		15	-0.666548	-1.48321	0.0968379	0.37736	0.988	7177	tags=67%, list=13%, signal=77%
GOMF_INWARD_RECTIFIER_POTASSIUM_CHANNEL_ACTIVITY	GOMF_INWARD_RECTIFIER_POTASSIUM_CHANNEL_ACTIVITY		27	-0.555915	-1.48232	0.0468432	0.375047	0.988	5942	tags=48%, list=11%, signal=54%
GOBP_CIRCADIAN_SLEEP_WAKE_CYCLE	GOBP_CIRCADIAN_SLEEP_WAKE_CYCLE		23	-0.559531	-1.48093	0.0534979	0.374044	0.988	6075	tags=48%, list=11%, signal=54%
GOCC_PRESYNAPTIC_MEMBRANE	GOCC_PRESYNAPTIC_MEMBRANE		142	-0.533363	-1.47929	0.101594	0.373785	0.99	6630	tags=51%, list=12%, signal=58%
GOMF_SYNTAXIN_1_BINDING	GOMF_SYNTAXIN_1_BINDING		20	-0.65149	-1.4763	0.0938124	0.377027	0.99	4085	tags=65%, list=7%, signal=70%
GOMF_VOLTAGE_GATED_CALCIUM_CHANNEL_ACTIVITY	GOMF_VOLTAGE_GATED_CALCIUM_CHANNEL_ACTIVITY		45	-0.546396	-1.47486	0.107212	0.376014	0.992	6267	tags=51%, list=11%, signal=58%
GOCC_CATION_CHANNEL_COMPLEX	GOCC_CATION_CHANNEL_COMPLEX		215	-0.476661	-1.47447	0.0945946	0.372515	0.992	5942	tags=43%, list=11%, signal=48%
GOBP_REGULATION_OF_TRANS_SYNAPTIC_SIGNALING	GOBP_REGULATION_OF_TRANS_SYNAPTIC_SIGNALING		426	-0.480602	-1.47172	0.111111	0.375351	0.992	6865	tags=46%, list=12%, signal=52%
GOBP_CYTOPLASMIC_MICROTUBULE_ORGANIZATION	GOBP_CYTOPLASMIC_MICROTUBULE_ORGANIZATION		57	-0.521582	-1.47168	0.0708661	0.371076	0.992	5040	tags=46%, list=9%, signal=50%
GOMF_VOLTAGE_GATED_POTASSIUM_CHANNEL_ACTIVITY	GOMF_VOLTAGE_GATED_POTASSIUM_CHANNEL_ACTIVITY		91	-0.519384	-1.47096	0.10495	0.3687	0.993	6136	tags=47%, list=11%, signal=53%
GOBP_SYNAPTIC_VESICLE_PRIMING	GOBP_SYNAPTIC_VESICLE_PRIMING		19	-0.741008	-1.47064	0.086444	0.365375	0.993	4428	tags=68%, list=8%, signal=74%
GOCC_INTRINSIC_COMPONENT_OF_SYNAPTIC_VESICLE_MEMBRANE	GOCC_INTRINSIC_COMPONENT_OF_SYNAPTIC_VESICLE_MEMBRANE		40	-0.627228	-1.46907	0.110891	0.36532	0.993	6542	tags=60%, list=12%, signal=68%
GOMF_BITTER_TASTE_RECEPTOR_ACTIVITY	GOMF_BITTER_TASTE_RECEPTOR_ACTIVITY		24	-0.560077	-1.46696	0.0772358	0.366593	0.993	7664	tags=38%, list=14%, signal=44%
GOCC_INTRINSIC_COMPONENT_OF_PRESYNAPTIC_MEMBRANE	GOCC_INTRINSIC_COMPONENT_OF_PRESYNAPTIC_MEMBRANE		73	-0.540798	-1.466	0.104418	0.365122	0.993	5764	tags=51%, list=10%, signal=56%
GOMF_SODIUM_CHANNEL_ACTIVITY	GOMF_SODIUM_CHANNEL_ACTIVITY		46	-0.514357	-1.46457	0.068	0.364799	0.993	3560	tags=41%, list=6%, signal=44%
GOCC_CELL_CORTEX_REGION	GOCC_CELL_CORTEX_REGION		39	-0.545231	-1.46317	0.0927022	0.364662	0.993	5040	tags=49%, list=9%, signal=54%
GOBP_RETROGRADE_AXONAL_TRANSPORT	GOBP_RETROGRADE_AXONAL_TRANSPORT		21	-0.615773	-1.46256	0.0912698	0.362328	0.993	7443	tags=67%, list=13%, signal=77%
GOMF_IONOTROPIC_GLUTAMATE_RECEPTOR_BINDING	GOMF_IONOTROPIC_GLUTAMATE_RECEPTOR_BINDING		22	-0.582639	-1.46036	0.0874752	0.364012	0.993	5498	tags=59%, list=10%, signal=66%
GOBP_REGULATION_OF_CLATHRIN_DEPENDENT_ENDOCYTOSIS	GOBP_REGULATION_OF_CLATHRIN_DEPENDENT_ENDOCYTOSIS		18	-0.633791	-1.45985	0.08577	0.361471	0.993	7128	tags=61%, list=13%, signal=70%
GOCC_POTASSIUM_CHANNEL_COMPLEX	GOCC_POTASSIUM_CHANNEL_COMPLEX		89	-0.511794	-1.45911	0.104208	0.359536	0.994	6136	tags=43%, list=11%, signal=48%
GOBP_MEMORY	GOBP_MEMORY		121	-0.464902	-1.4588	0.0817121	0.356606	0.994	6539	tags=45%, list=12%, signal=50%
GOBP_REGULATION_OF_LONG_TERM_NEURONAL_SYNAPTIC_PLASTICITY	GOBP_REGULATION_OF_LONG_TERM_NEURONAL_SYNAPTIC_PLASTICITY		23	-0.625285	-1.4583	0.0998004	0.354251	0.994	5543	tags=57%, list=10%, signal=63%
GOBP_MAINTENANCE_OF_SYNAPSE_STRUCTURE	GOBP_MAINTENANCE_OF_SYNAPSE_STRUCTURE		21	-0.613219	-1.44927	0.113095	0.372581	0.995	4796	tags=62%, list=9%, signal=68%
GOMF_LIGAND_GATED_ION_CHANNEL_ACTIVITY	GOMF_LIGAND_GATED_ION_CHANNEL_ACTIVITY		145	-0.447366	-1.44826	0.0667976	0.371398	0.995	7486	tags=45%, list=14%, signal=52%
GOBP_SYNAPTIC_VESICLE_RECYCLING	GOBP_SYNAPTIC_VESICLE_RECYCLING		73	-0.520935	-1.44732	0.106383	0.37004	0.995	6298	tags=49%, list=11%, signal=56%
GOBP_REGULATION_OF_MICROTUBULE_DEPOLYMERIZATION	GOBP_REGULATION_OF_MICROTUBULE_DEPOLYMERIZATION		30	-0.571185	-1.44272	0.103448	0.377721	0.995	8995	tags=67%, list=16%, signal=80%
GOBP_CEREBRAL_CORTEX_NEURON_DIFFERENTIATION	GOBP_CEREBRAL_CORTEX_NEURON_DIFFERENTIATION		26	-0.548573	-1.44117	0.0674603	0.378005	0.995	6539	tags=46%, list=12%, signal=52%
GOBP_RESPONSE_TO_AMPHETAMINE	GOBP_RESPONSE_TO_AMPHETAMINE		30	-0.536836	-1.44035	0.0988142	0.376382	0.995	6539	tags=40%, list=12%, signal=45%
GOMF_SPECTRIN_BINDING	GOMF_SPECTRIN_BINDING		26	-0.547459	-1.44025	0.094	0.373053	0.995	5406	tags=58%, list=10%, signal=64%
GOBP_RETINA_LAYER_FORMATION	GOBP_RETINA_LAYER_FORMATION		25	-0.527634	-1.44005	0.0644531	0.370035	0.995	3790	tags=36%, list=7%, signal=39%
GOBP_VOCALIZATION_BEHAVIOR	GOBP_VOCALIZATION_BEHAVIOR		19	-0.602475	-1.43714	0.0872211	0.373523	0.995	3458	tags=53%, list=6%, signal=56%
GOCC_PRESYNAPTIC_ACTIVE_ZONE_CYTOPLASMIC_COMPONENT	GOCC_PRESYNAPTIC_ACTIVE_ZONE_CYTOPLASMIC_COMPONENT		16	-0.701569	-1.43626	0.0791075	0.372183	0.995	4796	tags=63%, list=9%, signal=68%
GOBP_LEARNING	GOBP_LEARNING		144	-0.480291	-1.4355	0.103922	0.370546	0.995	6639	tags=47%, list=12%, signal=53%
GOCC_PERIKARYON	GOCC_PERIKARYON		150	-0.478815	-1.43414	0.11546	0.370357	0.995	6538	tags=50%, list=12%, signal=57%
GOBP_NEGATIVE_REGULATION_OF_MICROTUBULE_POLYMERIZATION_OR_DEPOLYMERIZATION	GOBP_NEGATIVE_REGULATION_OF_MICROTUBULE_POLYMERIZATION_OR_DEPOLYMERIZATION		39	-0.560182	-1.42929	0.108527	0.378908	0.995	9169	tags=67%, list=17%, signal=80%
GOBP_REGULATION_OF_CIRCADIAN_SLEEP_WAKE_CYCLE	GOBP_REGULATION_OF_CIRCADIAN_SLEEP_WAKE_CYCLE		19	-0.547822	-1.429	0.0753564	0.376199	0.995	6075	tags=47%, list=11%, signal=53%
GOCC_SODIUM_CHANNEL_COMPLEX	GOCC_SODIUM_CHANNEL_COMPLEX		26	-0.534076	-1.4254	0.064	0.38153	0.995	3560	tags=42%, list=6%, signal=45%
GOCC_NEURON_PROJECTION_TERMINUS	GOCC_NEURON_PROJECTION_TERMINUS		128	-0.490886	-1.42532	0.130693	0.378385	0.995	6591	tags=47%, list=12%, signal=53%
GOMF_POTASSIUM_CHANNEL_ACTIVITY	GOMF_POTASSIUM_CHANNEL_ACTIVITY		122	-0.460424	-1.42394	0.116959	0.378542	0.995	6334	tags=43%, list=11%, signal=48%
GOBP_POSTSYNAPTIC_MEMBRANE_ORGANIZATION	GOBP_POSTSYNAPTIC_MEMBRANE_ORGANIZATION		36	-0.514231	-1.42129	0.0878243	0.381678	0.995	2584	tags=39%, list=5%, signal=41%
GOMF_SEMAPHORIN_RECEPTOR_BINDING	GOMF_SEMAPHORIN_RECEPTOR_BINDING		23	-0.522133	-1.41347	0.0902111	0.397236	0.996	5011	tags=39%, list=9%, signal=43%
GOBP_HISTONE_H3_K14_ACETYLATION	GOBP_HISTONE_H3_K14_ACETYLATION		21	-0.594607	-1.41335	0.13556	0.394257	0.996	6973	tags=62%, list=13%, signal=71%
GOBP_POSITIVE_REGULATION_OF_AMINE_TRANSPORT	GOBP_POSITIVE_REGULATION_OF_AMINE_TRANSPORT		40	-0.507562	-1.41207	0.110429	0.394088	0.996	5322	tags=38%, list=10%, signal=41%
GOBP_CALCIUM_ION_REGULATED_EXOCYTOSIS	GOBP_CALCIUM_ION_REGULATED_EXOCYTOSIS		65	-0.531555	-1.40954	0.158824	0.396797	0.997	5289	tags=51%, list=10%, signal=56%
GOCC_DENDRITIC_SHAFT	GOCC_DENDRITIC_SHAFT		36	-0.55338	-1.40755	0.146388	0.398155	0.997	4085	tags=42%, list=7%, signal=45%
GOBP_DENDRITE_EXTENSION	GOBP_DENDRITE_EXTENSION		36	-0.562474	-1.40731	0.145383	0.395491	0.997	5256	tags=50%, list=9%, signal=55%
GOBP_COLLATERAL_SPROUTING	GOBP_COLLATERAL_SPROUTING		25	-0.534877	-1.40517	0.106299	0.397302	0.997	8712	tags=52%, list=16%, signal=62%
GOBP_REGULATION_OF_SYNAPTIC_TRANSMISSION_GLUTAMATERGIC	GOBP_REGULATION_OF_SYNAPTIC_TRANSMISSION_GLUTAMATERGIC		69	-0.494172	-1.40277	0.128906	0.399861	0.997	8779	tags=55%, list=16%, signal=65%
GOMF_ACIDIC_AMINO_ACID_TRANSMEMBRANE_TRANSPORTER_ACTIVITY	GOMF_ACIDIC_AMINO_ACID_TRANSMEMBRANE_TRANSPORTER_ACTIVITY		16	-0.583152	-1.39682	0.100806	0.41105	0.997	5927	tags=56%, list=11%, signal=63%
GOBP_PROTEIN_LOCALIZATION_TO_SYNAPSE	GOBP_PROTEIN_LOCALIZATION_TO_SYNAPSE		66	-0.53038	-1.39322	0.151874	0.416659	0.997	6680	tags=59%, list=12%, signal=67%
GOBP_SYNAPTIC_VESICLE_EXOCYTOSIS	GOBP_SYNAPTIC_VESICLE_EXOCYTOSIS		106	-0.53686	-1.39312	0.163673	0.413651	0.997	8076	tags=59%, list=15%, signal=69%
GOBP_NEUROTRANSMITTER_SECRETION	GOBP_NEUROTRANSMITTER_SECRETION		144	-0.516133	-1.3911	0.173307	0.415223	0.997	8105	tags=58%, list=15%, signal=67%
GOBP_REGULATION_OF_NEUROTRANSMITTER_RECEPTOR_ACTIVITY	GOBP_REGULATION_OF_NEUROTRANSMITTER_RECEPTOR_ACTIVITY		60	-0.50699	-1.39056	0.158301	0.413393	0.997	8129	tags=62%, list=15%, signal=72%
GOBP_BIOLOGICAL_PROCESS_INVOLVED_IN_INTRASPECIES_INTERACTION_BETWEEN_ORGANISMS	GOBP_BIOLOGICAL_PROCESS_INVOLVED_IN_INTRASPECIES_INTERACTION_BETWEEN_ORGANISMS		53	-0.471235	-1.38917	0.0934394	0.413605	0.997	3458	tags=32%, list=6%, signal=34%
GOBP_REGULATION_OF_CALCIUM_ION_DEPENDENT_EXOCYTOSIS	GOBP_REGULATION_OF_CALCIUM_ION_DEPENDENT_EXOCYTOSIS		40	-0.55228	-1.38702	0.177165	0.415616	0.997	5289	tags=52%, list=10%, signal=58%
GOCC_PRESYNAPSE	GOCC_PRESYNAPSE		484	-0.455299	-1.3848	0.158824	0.417971	0.997	6630	tags=44%, list=12%, signal=50%
GOBP_TRANSMISSION_OF_NERVE_IMPULSE	GOBP_TRANSMISSION_OF_NERVE_IMPULSE		73	-0.44677	-1.38437	0.0869565	0.415869	0.997	6539	tags=44%, list=12%, signal=50%
GOCC_PRESYNAPTIC_ACTIVE_ZONE	GOCC_PRESYNAPTIC_ACTIVE_ZONE		75	-0.514873	-1.38011	0.183044	0.42317	0.997	6969	tags=53%, list=13%, signal=61%
GOBP_REGULATION_OF_NERVOUS_SYSTEM_PROCESS	GOBP_REGULATION_OF_NERVOUS_SYSTEM_PROCESS		134	-0.432769	-1.37792	0.125725	0.42527	0.997	8129	tags=46%, list=15%, signal=53%
GOBP_REGULATION_OF_POSTSYNAPTIC_NEUROTRANSMITTER_RECEPTOR_ACTIVITY	GOBP_REGULATION_OF_POSTSYNAPTIC_NEUROTRANSMITTER_RECEPTOR_ACTIVITY		17	-0.626673	-1.37738	0.149701	0.423485	0.997	8129	tags=65%, list=15%, signal=76%
GOCC_VOLTAGE_GATED_CALCIUM_CHANNEL_COMPLEX	GOCC_VOLTAGE_GATED_CALCIUM_CHANNEL_COMPLEX		44	-0.477955	-1.37608	0.118343	0.423618	0.997	3861	tags=41%, list=7%, signal=44%
GOBP_MITOCHONDRION_DISTRIBUTION	GOBP_MITOCHONDRION_DISTRIBUTION		15	-0.590834	-1.37437	0.124506	0.42456	0.997	6415	tags=40%, list=12%, signal=45%
GOBP_NEUROTRANSMITTER_TRANSPORT	GOBP_NEUROTRANSMITTER_TRANSPORT		206	-0.471488	-1.37345	0.174257	0.423773	0.997	8105	tags=50%, list=15%, signal=59%
GOBP_SYNAPSE_ASSEMBLY	GOBP_SYNAPSE_ASSEMBLY		180	-0.446485	-1.37316	0.128968	0.421444	0.997	6630	tags=39%, list=12%, signal=45%
GOBP_DENDRITE_MORPHOGENESIS	GOBP_DENDRITE_MORPHOGENESIS		138	-0.479613	-1.36665	0.144289	0.433869	0.998	6718	tags=50%, list=12%, signal=57%
GOBP_LONG_CHAIN_FATTY_ACID_BIOSYNTHETIC_PROCESS	GOBP_LONG_CHAIN_FATTY_ACID_BIOSYNTHETIC_PROCESS		28	-0.454206	-1.3646	0.0809793	0.435778	0.998	6766	tags=43%, list=12%, signal=49%
GOMF_VOLTAGE_GATED_CHANNEL_ACTIVITY	GOMF_VOLTAGE_GATED_CHANNEL_ACTIVITY		203	-0.445125	-1.3645	0.153082	0.432979	0.998	6497	tags=44%, list=12%, signal=50%
GOBP_ACIDIC_AMINO_ACID_TRANSPORT	GOBP_ACIDIC_AMINO_ACID_TRANSPORT		63	-0.478581	-1.36261	0.127273	0.434414	0.998	6240	tags=43%, list=11%, signal=48%
GOCC_GLUTAMATERGIC_SYNAPSE	GOCC_GLUTAMATERGIC_SYNAPSE		316	-0.461255	-1.36219	0.164	0.432432	0.998	5498	tags=44%, list=10%, signal=49%
GOCC_DISTAL_AXON	GOCC_DISTAL_AXON		268	-0.456117	-1.36125	0.153846	0.431679	0.998	6591	tags=45%, list=12%, signal=51%
GOBP_GLUTAMATE_SECRETION	GOBP_GLUTAMATE_SECRETION		25	-0.526936	-1.36072	0.144869	0.43006	0.998	5097	tags=40%, list=9%, signal=44%
GOBP_SYNAPTIC_TRANSMISSION_GABAERGIC	GOBP_SYNAPTIC_TRANSMISSION_GABAERGIC		51	-0.488246	-1.35932	0.155819	0.430459	0.998	8011	tags=53%, list=14%, signal=62%
GOBP_REGULATION_OF_NEUROTRANSMITTER_LEVELS	GOBP_REGULATION_OF_NEUROTRANSMITTER_LEVELS		212	-0.456514	-1.35875	0.169625	0.428967	0.998	8105	tags=49%, list=15%, signal=57%
GOBP_SYNAPTIC_MEMBRANE_ADHESION	GOBP_SYNAPTIC_MEMBRANE_ADHESION		25	-0.549472	-1.35717	0.15	0.429621	0.998	5990	tags=44%, list=11%, signal=49%
GOCC_TERMINAL_BOUTON	GOCC_TERMINAL_BOUTON		48	-0.458655	-1.355	0.117647	0.431889	0.998	6175	tags=40%, list=11%, signal=45%
GOCC_ASTROCYTE_PROJECTION	GOCC_ASTROCYTE_PROJECTION		19	-0.558149	-1.35079	0.161355	0.439009	0.998	4210	tags=42%, list=8%, signal=46%
GOCC_ION_CHANNEL_COMPLEX	GOCC_ION_CHANNEL_COMPLEX		287	-0.42082	-1.34809	0.150198	0.442664	0.998	5616	tags=40%, list=10%, signal=44%
GOCC_INTEGRAL_COMPONENT_OF_SYNAPTIC_VESICLE_MEMBRANE	GOCC_INTEGRAL_COMPONENT_OF_SYNAPTIC_VESICLE_MEMBRANE		28	-0.584029	-1.34517	0.18146	0.446748	0.998	6542	tags=57%, list=12%, signal=65%
GOBP_SYNAPSE_MATURATION	GOBP_SYNAPSE_MATURATION		25	-0.516605	-1.34487	0.161554	0.444609	0.998	6417	tags=60%, list=12%, signal=68%
GOBP_REGULATION_OF_DENDRITE_EXTENSION	GOBP_REGULATION_OF_DENDRITE_EXTENSION		26	-0.574143	-1.34459	0.191033	0.442529	0.998	5256	tags=54%, list=9%, signal=59%
GOBP_VESICLE_MEDIATED_TRANSPORT_IN_SYNAPSE	GOBP_VESICLE_MEDIATED_TRANSPORT_IN_SYNAPSE		196	-0.479336	-1.3443	0.184891	0.44042	0.998	6539	tags=49%, list=12%, signal=55%
GOBP_NEUROTRANSMITTER_RECEPTOR_TRANSPORT	GOBP_NEUROTRANSMITTER_RECEPTOR_TRANSPORT		23	-0.566247	-1.34192	0.180422	0.443149	0.998	6417	tags=61%, list=12%, signal=69%
GOBP_MEMBRANE_DEPOLARIZATION_DURING_ACTION_POTENTIAL	GOBP_MEMBRANE_DEPOLARIZATION_DURING_ACTION_POTENTIAL		36	-0.52485	-1.33988	0.158	0.445338	0.998	10652	tags=58%, list=19%, signal=72%
GOMF_GATED_CHANNEL_ACTIVITY	GOMF_GATED_CHANNEL_ACTIVITY		339	-0.404902	-1.33405	0.15534	0.456317	0.998	7177	tags=42%, list=13%, signal=48%
GOBP_REGULATION_OF_PRESYNAPSE_ORGANIZATION	GOBP_REGULATION_OF_PRESYNAPSE_ORGANIZATION		34	-0.498833	-1.33295	0.149701	0.456059	0.998	5330	tags=38%, list=10%, signal=42%
GOBP_DICARBOXYLIC_ACID_CATABOLIC_PROCESS	GOBP_DICARBOXYLIC_ACID_CATABOLIC_PROCESS		19	-0.51709	-1.33273	0.156823	0.453763	0.998	6370	tags=53%, list=12%, signal=59%
GOMF_CHEMOREPELLENT_ACTIVITY	GOMF_CHEMOREPELLENT_ACTIVITY		28	-0.474191	-1.32931	0.130682	0.458998	0.998	5011	tags=32%, list=9%, signal=35%
GOBP_REGULATION_OF_MICROTUBULE_POLYMERIZATION	GOBP_REGULATION_OF_MICROTUBULE_POLYMERIZATION		55	-0.469261	-1.32853	0.144289	0.458065	0.998	5541	tags=42%, list=10%, signal=46%
GOCC_INHIBITORY_SYNAPSE	GOCC_INHIBITORY_SYNAPSE		19	-0.571002	-1.3275	0.18664	0.457668	0.998	8000	tags=68%, list=14%, signal=80%
GOBP_COGNITION	GOBP_COGNITION		305	-0.401812	-1.32158	0.143713	0.46876	0.998	6639	tags=41%, list=12%, signal=46%
GOBP_ASSOCIATIVE_LEARNING	GOBP_ASSOCIATIVE_LEARNING		79	-0.444189	-1.31977	0.157258	0.470233	0.998	6639	tags=46%, list=12%, signal=52%
GOBP_AMINE_TRANSPORT	GOBP_AMINE_TRANSPORT		100	-0.451448	-1.31887	0.20396	0.469563	0.998	5322	tags=37%, list=10%, signal=41%
GOCC_SYNAPTIC_CLEFT	GOCC_SYNAPTIC_CLEFT		18	-0.489742	-1.31331	0.151951	0.480001	0.998	5990	tags=50%, list=11%, signal=56%
GOMF_POTASSIUM_ION_TRANSMEMBRANE_TRANSPORTER_ACTIVITY	GOMF_POTASSIUM_ION_TRANSMEMBRANE_TRANSPORTER_ACTIVITY		155	-0.421996	-1.31292	0.170588	0.478095	0.998	8715	tags=47%, list=16%, signal=56%
GOCC_NEURON_SPINE	GOCC_NEURON_SPINE		172	-0.440383	-1.3129	0.176471	0.475386	0.998	6539	tags=47%, list=12%, signal=53%
GOMF_CAMP_BINDING	GOMF_CAMP_BINDING		23	-0.530579	-1.31162	0.162476	0.475681	0.998	8443	tags=57%, list=15%, signal=67%
GOBP_REGULATION_OF_SYNAPTIC_TRANSMISSION_GABAERGIC	GOBP_REGULATION_OF_SYNAPTIC_TRANSMISSION_GABAERGIC		34	-0.475558	-1.31152	0.172481	0.473188	0.998	5990	tags=47%, list=11%, signal=53%
GOBP_MONOAMINE_TRANSPORT	GOBP_MONOAMINE_TRANSPORT		83	-0.44527	-1.31107	0.175197	0.471535	0.998	5322	tags=40%, list=10%, signal=44%
GOBP_CELL_JUNCTION_MAINTENANCE	GOBP_CELL_JUNCTION_MAINTENANCE		41	-0.454695	-1.30781	0.187377	0.476324	0.998	4826	tags=41%, list=9%, signal=45%
GOBP_REGULATION_OF_ENDOCYTIC_RECYCLING	GOBP_REGULATION_OF_ENDOCYTIC_RECYCLING		17	-0.541959	-1.30541	0.164	0.479477	0.998	3849	tags=47%, list=7%, signal=51%
GOBP_POSTSYNAPTIC_SPECIALIZATION_ORGANIZATION	GOBP_POSTSYNAPTIC_SPECIALIZATION_ORGANIZATION		33	-0.492645	-1.3039	0.195402	0.480349	0.998	6056	tags=55%, list=11%, signal=61%
GOBP_GLUTAMINE_FAMILY_AMINO_ACID_CATABOLIC_PROCESS	GOBP_GLUTAMINE_FAMILY_AMINO_ACID_CATABOLIC_PROCESS		25	-0.495427	-1.30297	0.170923	0.479848	0.998	6618	tags=44%, list=12%, signal=50%
GOCC_SPANNING_COMPONENT_OF_MEMBRANE	GOCC_SPANNING_COMPONENT_OF_MEMBRANE		21	-0.510072	-1.30248	0.149701	0.478339	0.998	5990	tags=52%, list=11%, signal=59%
GOBP_EXCITATORY_SYNAPSE_ASSEMBLY	GOBP_EXCITATORY_SYNAPSE_ASSEMBLY		25	-0.505527	-1.30226	0.189453	0.476217	0.998	5990	tags=56%, list=11%, signal=63%
GOBP_POSITIVE_REGULATION_OF_INSULIN_SECRETION	GOBP_POSITIVE_REGULATION_OF_INSULIN_SECRETION		67	-0.395827	-1.29817	0.141393	0.483056	0.998	7089	tags=42%, list=13%, signal=48%
GOMF_MICROTUBULE_PLUS_END_BINDING	GOMF_MICROTUBULE_PLUS_END_BINDING		21	-0.565423	-1.29228	0.220907	0.494426	0.998	5040	tags=62%, list=9%, signal=68%
GOBP_NEGATIVE_REGULATION_OF_AXONOGENESIS	GOBP_NEGATIVE_REGULATION_OF_AXONOGENESIS		64	-0.435751	-1.29198	0.194286	0.492457	0.998	8960	tags=48%, list=16%, signal=58%
GOBP_LONG_TERM_SYNAPTIC_POTENTIATION	GOBP_LONG_TERM_SYNAPTIC_POTENTIATION		98	-0.430707	-1.29172	0.19685	0.490418	0.998	7559	tags=40%, list=14%, signal=46%
GOBP_SEROTONIN_RECEPTOR_SIGNALING_PATHWAY	GOBP_SEROTONIN_RECEPTOR_SIGNALING_PATHWAY		40	-0.474834	-1.29049	0.189796	0.490769	0.998	4404	tags=28%, list=8%, signal=30%
GOBP_CEREBELLAR_CORTEX_MORPHOGENESIS	GOBP_CEREBELLAR_CORTEX_MORPHOGENESIS		34	-0.475844	-1.28951	0.174797	0.490488	0.998	4545	tags=41%, list=8%, signal=45%
GOBP_NEGATIVE_REGULATION_OF_ADENYLATE_CYCLASE_ACTIVITY	GOBP_NEGATIVE_REGULATION_OF_ADENYLATE_CYCLASE_ACTIVITY		21	-0.456268	-1.28856	0.145791	0.490079	0.998	4692	tags=43%, list=8%, signal=47%
GOBP_NEUROMUSCULAR_PROCESS	GOBP_NEUROMUSCULAR_PROCESS		150	-0.371964	-1.28685	0.134653	0.491577	0.998	5935	tags=33%, list=11%, signal=37%
GOBP_RESPONSE_TO_LIGHT_INTENSITY	GOBP_RESPONSE_TO_LIGHT_INTENSITY		16	-0.510335	-1.28332	0.187008	0.497168	0.998	5511	tags=50%, list=10%, signal=56%
GOBP_REGULATION_OF_MICROTUBULE_POLYMERIZATION_OR_DEPOLYMERIZATION	GOBP_REGULATION_OF_MICROTUBULE_POLYMERIZATION_OR_DEPOLYMERIZATION		87	-0.434821	-1.28048	0.192534	0.501199	0.998	5541	tags=41%, list=10%, signal=46%
GOMF_LIGAND_GATED_CATION_CHANNEL_ACTIVITY	GOMF_LIGAND_GATED_CATION_CHANNEL_ACTIVITY		115	-0.392132	-1.279	0.146881	0.502055	0.998	7486	tags=43%, list=14%, signal=49%
GOBP_REGULATION_OF_DENDRITE_MORPHOGENESIS	GOBP_REGULATION_OF_DENDRITE_MORPHOGENESIS		64	-0.472157	-1.27891	0.216162	0.499675	0.998	6396	tags=47%, list=12%, signal=53%
GOMF_PEPTIDE_HORMONE_BINDING	GOMF_PEPTIDE_HORMONE_BINDING		51	-0.409022	-1.27835	0.131737	0.498385	0.998	7600	tags=41%, list=14%, signal=48%
GOMF_PEPTIDE_HORMONE_RECEPTOR_BINDING	GOMF_PEPTIDE_HORMONE_RECEPTOR_BINDING		19	-0.454048	-1.27752	0.170874	0.497753	0.998	6075	tags=42%, list=11%, signal=47%
GOMF_NEUROPEPTIDE_RECEPTOR_ACTIVITY	GOMF_NEUROPEPTIDE_RECEPTOR_ACTIVITY		45	-0.449126	-1.27693	0.174797	0.496632	0.998	8738	tags=49%, list=16%, signal=58%
GOMF_TAU_PROTEIN_KINASE_ACTIVITY	GOMF_TAU_PROTEIN_KINASE_ACTIVITY		22	-0.577371	-1.27481	0.218688	0.499137	0.998	7303	tags=41%, list=13%, signal=47%
GOMF_SODIUM_INDEPENDENT_ORGANIC_ANION_TRANSMEMBRANE_TRANSPORTER_ACTIVITY	GOMF_SODIUM_INDEPENDENT_ORGANIC_ANION_TRANSMEMBRANE_TRANSPORTER_ACTIVITY		16	-0.470362	-1.27292	0.153543	0.501091	0.999	9202	tags=44%, list=17%, signal=52%
GOBP_REFLEX	GOBP_REFLEX		19	-0.489044	-1.27202	0.163223	0.500526	0.999	5617	tags=37%, list=10%, signal=41%
GOBP_REGULATION_OF_DENDRITIC_SPINE_DEVELOPMENT	GOBP_REGULATION_OF_DENDRITIC_SPINE_DEVELOPMENT		55	-0.484777	-1.26744	0.240079	0.508574	1	6593	tags=47%, list=12%, signal=54%
GOBP_POSITIVE_REGULATION_OF_SYNAPTIC_TRANSMISSION	GOBP_POSITIVE_REGULATION_OF_SYNAPTIC_TRANSMISSION		161	-0.415188	-1.26664	0.211462	0.507862	1	6553	tags=39%, list=12%, signal=44%
GOMF_NARROW_PORE_CHANNEL_ACTIVITY	GOMF_NARROW_PORE_CHANNEL_ACTIVITY		19	-0.483587	-1.26603	0.190381	0.506733	1	6334	tags=42%, list=11%, signal=48%
GOBP_CLATHRIN_COAT_ASSEMBLY	GOBP_CLATHRIN_COAT_ASSEMBLY		18	-0.528403	-1.26502	0.189409	0.506561	1	3189	tags=39%, list=6%, signal=41%
GOBP_SENSORY_PERCEPTION_OF_BITTER_TASTE	GOBP_SENSORY_PERCEPTION_OF_BITTER_TASTE		44	-0.399801	-1.2648	0.141975	0.504551	1	7664	tags=30%, list=14%, signal=34%
GOMF_PROTEIN_KINASE_A_REGULATORY_SUBUNIT_BINDING	GOMF_PROTEIN_KINASE_A_REGULATORY_SUBUNIT_BINDING		25	-0.488601	-1.26422	0.220441	0.503459	1	5965	tags=44%, list=11%, signal=49%
GOBP_POSTSYNAPTIC_SPECIALIZATION_ASSEMBLY	GOBP_POSTSYNAPTIC_SPECIALIZATION_ASSEMBLY		20	-0.510738	-1.26248	0.230769	0.505028	1	5990	tags=60%, list=11%, signal=67%
GOBP_NEURONAL_ACTION_POTENTIAL	GOBP_NEURONAL_ACTION_POTENTIAL		35	-0.438371	-1.25736	0.17357	0.514515	1	6539	tags=43%, list=12%, signal=49%
GOCC_TRANSPORTER_COMPLEX	GOCC_TRANSPORTER_COMPLEX		395	-0.363443	-1.25595	0.192843	0.515338	1	6149	tags=36%, list=11%, signal=40%
GOBP_TUBULIN_DEACETYLATION	GOBP_TUBULIN_DEACETYLATION		21	-0.500698	-1.25392	0.234592	0.517568	1	4075	tags=43%, list=7%, signal=46%
GOBP_NEUROMUSCULAR_SYNAPTIC_TRANSMISSION	GOBP_NEUROMUSCULAR_SYNAPTIC_TRANSMISSION		28	-0.456284	-1.25384	0.201629	0.515285	1	2437	tags=29%, list=4%, signal=30%
GOBP_CIRCADIAN_SLEEP_WAKE_CYCLE_SLEEP	GOBP_CIRCADIAN_SLEEP_WAKE_CYCLE_SLEEP		17	-0.487735	-1.25235	0.21328	0.51624	1	6075	tags=41%, list=11%, signal=46%
GOBP_REGULATION_OF_SYNAPSE_STRUCTURE_OR_ACTIVITY	GOBP_REGULATION_OF_SYNAPSE_STRUCTURE_OR_ACTIVITY		213	-0.404259	-1.25227	0.2167	0.514003	1	6593	tags=42%, list=12%, signal=47%
GOBP_MITOCHONDRIAL_ELECTRON_TRANSPORT_CYTOCHROME_C_TO_OXYGEN	GOBP_MITOCHONDRIAL_ELECTRON_TRANSPORT_CYTOCHROME_C_TO_OXYGEN		18	-0.494971	-1.25208	0.207819	0.512042	1	519	tags=22%, list=1%, signal=22%
GOBP_DENDRITE_DEVELOPMENT	GOBP_DENDRITE_DEVELOPMENT		230	-0.416604	-1.24997	0.242604	0.514502	1	6789	tags=43%, list=12%, signal=49%
GOCC_SITE_OF_POLARIZED_GROWTH	GOCC_SITE_OF_POLARIZED_GROWTH		166	-0.42731	-1.24994	0.239686	0.51218	1	5874	tags=42%, list=11%, signal=47%
GOCC_CALYX_OF_HELD	GOCC_CALYX_OF_HELD		18	-0.575682	-1.24935	0.249505	0.511172	1	6591	tags=67%, list=12%, signal=76%
GOBP_REGULATION_OF_PROTEIN_LOCALIZATION_TO_SYNAPSE	GOBP_REGULATION_OF_PROTEIN_LOCALIZATION_TO_SYNAPSE		19	-0.492426	-1.24796	0.225743	0.511968	1	6680	tags=47%, list=12%, signal=54%
GOBP_NEUROTRANSMITTER_RECEPTOR_INTERNALIZATION	GOBP_NEUROTRANSMITTER_RECEPTOR_INTERNALIZATION		19	-0.488239	-1.24495	0.215264	0.516531	1	5498	tags=53%, list=10%, signal=58%
GOMF_CATION_CHANNEL_ACTIVITY	GOMF_CATION_CHANNEL_ACTIVITY		334	-0.365299	-1.2448	0.214844	0.514487	1	6334	tags=37%, list=11%, signal=42%
GOBP_AXONAL_TRANSPORT	GOBP_AXONAL_TRANSPORT		65	-0.451485	-1.24276	0.249509	0.516791	1	6827	tags=45%, list=12%, signal=51%
GOMF_CYCLIC_NUCLEOTIDE_BINDING	GOMF_CYCLIC_NUCLEOTIDE_BINDING		37	-0.454227	-1.24195	0.19604	0.516343	1	8443	tags=51%, list=15%, signal=61%
GOMF_STRUCTURAL_CONSTITUENT_OF_SYNAPSE	GOMF_STRUCTURAL_CONSTITUENT_OF_SYNAPSE		19	-0.536747	-1.24187	0.264188	0.514161	1	4796	tags=58%, list=9%, signal=63%
GOCC_DENDRITE_CYTOPLASM	GOCC_DENDRITE_CYTOPLASM		30	-0.496192	-1.24082	0.231537	0.514192	1	6098	tags=43%, list=11%, signal=49%
GOBP_RESPONSE_TO_IMMOBILIZATION_STRESS	GOBP_RESPONSE_TO_IMMOBILIZATION_STRESS		20	-0.46081	-1.24076	0.214859	0.512027	1	4833	tags=40%, list=9%, signal=44%
GOMF_CHLORIDE_CHANNEL_REGULATOR_ACTIVITY	GOMF_CHLORIDE_CHANNEL_REGULATOR_ACTIVITY		16	-0.457383	-1.23709	0.199241	0.518028	1	9607	tags=63%, list=17%, signal=76%
GOBP_CEREBELLAR_PURKINJE_CELL_LAYER_MORPHOGENESIS	GOBP_CEREBELLAR_PURKINJE_CELL_LAYER_MORPHOGENESIS		18	-0.502295	-1.23182	0.229508	0.527518	1	3109	tags=39%, list=6%, signal=41%
GOBP_REGULATION_OF_COLLATERAL_SPROUTING	GOBP_REGULATION_OF_COLLATERAL_SPROUTING		19	-0.480629	-1.23154	0.232	0.525854	1	8543	tags=47%, list=15%, signal=56%
GOBP_AXO_DENDRITIC_TRANSPORT	GOBP_AXO_DENDRITIC_TRANSPORT		77	-0.442103	-1.231	0.257752	0.524722	1	6827	tags=42%, list=12%, signal=47%
GOBP_L_GLUTAMATE_TRANSMEMBRANE_TRANSPORT	GOBP_L_GLUTAMATE_TRANSMEMBRANE_TRANSPORT		29	-0.462363	-1.22973	0.207661	0.525402	1	6240	tags=45%, list=11%, signal=50%
GOBP_ADULT_BEHAVIOR	GOBP_ADULT_BEHAVIOR		135	-0.385215	-1.22949	0.208333	0.523666	1	8000	tags=43%, list=14%, signal=50%
GOBP_NEUROPEPTIDE_SIGNALING_PATHWAY	GOBP_NEUROPEPTIDE_SIGNALING_PATHWAY		107	-0.379701	-1.22862	0.199605	0.523352	1	8202	tags=37%, list=15%, signal=44%
GOCC_CALCIUM_CHANNEL_COMPLEX	GOCC_CALCIUM_CHANNEL_COMPLEX		68	-0.40969	-1.228	0.226121	0.522401	1	3035	tags=34%, list=5%, signal=36%
GOBP_REGULATION_OF_ADENYLATE_CYCLASE_ACTIVITY	GOBP_REGULATION_OF_ADENYLATE_CYCLASE_ACTIVITY		32	-0.431794	-1.22574	0.222892	0.525415	1	4814	tags=44%, list=9%, signal=48%
GOBP_POSITIVE_REGULATION_OF_DENDRITIC_SPINE_DEVELOPMENT	GOBP_POSITIVE_REGULATION_OF_DENDRITIC_SPINE_DEVELOPMENT		36	-0.487165	-1.22469	0.268924	0.525534	1	6376	tags=47%, list=12%, signal=53%
GOCC_PROTEIN_PHOSPHATASE_TYPE_2A_COMPLEX	GOCC_PROTEIN_PHOSPHATASE_TYPE_2A_COMPLEX		17	-0.520574	-1.22462	0.265594	0.523449	1	2446	tags=35%, list=4%, signal=37%
GOCC_AXON_CYTOPLASM	GOCC_AXON_CYTOPLASM		62	-0.445389	-1.22267	0.252427	0.52544	1	6827	tags=45%, list=12%, signal=51%
GOBP_G_PROTEIN_COUPLED_RECEPTOR_SIGNALING_PATHWAY_COUPLED_TO_CYCLIC_NUCLEOTIDE_SECOND_MESSENGER	GOBP_G_PROTEIN_COUPLED_RECEPTOR_SIGNALING_PATHWAY_COUPLED_TO_CYCLIC_NUCLEOTIDE_SECOND_MESSENGER		67	-0.401372	-1.22023	0.248485	0.528683	1	5399	tags=30%, list=10%, signal=33%
GOBP_REGULATION_OF_GOLGI_ORGANIZATION	GOBP_REGULATION_OF_GOLGI_ORGANIZATION		18	-0.51136	-1.21971	0.241237	0.527569	1	3770	tags=44%, list=7%, signal=48%
GOBP_MUSCLE_HYPERTROPHY_IN_RESPONSE_TO_STRESS	GOBP_MUSCLE_HYPERTROPHY_IN_RESPONSE_TO_STRESS		28	-0.420499	-1.21957	0.194444	0.525641	1	3849	tags=32%, list=7%, signal=35%
GOBP_NEGATIVE_REGULATION_OF_TORC1_SIGNALING	GOBP_NEGATIVE_REGULATION_OF_TORC1_SIGNALING		18	-0.487563	-1.21937	0.227533	0.523876	1	7726	tags=44%, list=14%, signal=52%
GOBP_SENSORY_PERCEPTION_OF_TASTE	GOBP_SENSORY_PERCEPTION_OF_TASTE		64	-0.355564	-1.21641	0.163673	0.528364	1	7664	tags=30%, list=14%, signal=34%
GOBP_CELLULAR_COMPONENT_MAINTENANCE	GOBP_CELLULAR_COMPONENT_MAINTENANCE		66	-0.393929	-1.21531	0.236538	0.528674	1	6438	tags=39%, list=12%, signal=45%
GOCC_NEURON_PROJECTION_CYTOPLASM	GOCC_NEURON_PROJECTION_CYTOPLASM		89	-0.435511	-1.2133	0.266402	0.530848	1	6827	tags=44%, list=12%, signal=50%
GOMF_TRANSLATION_REPRESSOR_ACTIVITY	GOMF_TRANSLATION_REPRESSOR_ACTIVITY		26	-0.462879	-1.21323	0.238659	0.528829	1	1840	tags=31%, list=3%, signal=32%
GOBP_RESPONSE_TO_AMINE	GOBP_RESPONSE_TO_AMINE		43	-0.417675	-1.2112	0.277108	0.531218	1	6539	tags=37%, list=12%, signal=42%
GOBP_SLEEP	GOBP_SLEEP		28	-0.437736	-1.2101	0.198795	0.531452	1	6075	tags=36%, list=11%, signal=40%
GOBP_SYNAPSE_ORGANIZATION	GOBP_SYNAPSE_ORGANIZATION		418	-0.376961	-1.21006	0.238569	0.529382	1	6630	tags=39%, list=12%, signal=45%
GOBP_NEGATIVE_REGULATION_OF_AXON_EXTENSION	GOBP_NEGATIVE_REGULATION_OF_AXON_EXTENSION		44	-0.399889	-1.20889	0.23301	0.529795	1	6789	tags=39%, list=12%, signal=44%
GOBP_NEGATIVE_REGULATION_OF_SODIUM_ION_TRANSPORT	GOBP_NEGATIVE_REGULATION_OF_SODIUM_ION_TRANSPORT		19	-0.467932	-1.2088	0.244489	0.527851	1	9607	tags=47%, list=17%, signal=57%
GOMF_SEROTONIN_RECEPTOR_ACTIVITY	GOMF_SEROTONIN_RECEPTOR_ACTIVITY		34	-0.454017	-1.20719	0.248447	0.529207	1	4404	tags=26%, list=8%, signal=29%
GOBP_POTASSIUM_ION_TRANSPORT	GOBP_POTASSIUM_ION_TRANSPORT		240	-0.375544	-1.20709	0.238569	0.52732	1	6587	tags=37%, list=12%, signal=41%
GOBP_RETINA_MORPHOGENESIS_IN_CAMERA_TYPE_EYE	GOBP_RETINA_MORPHOGENESIS_IN_CAMERA_TYPE_EYE		57	-0.38	-1.20556	0.183594	0.52861	1	3790	tags=28%, list=7%, signal=30%
GOBP_PEPTIDYL_LYSINE_DIMETHYLATION	GOBP_PEPTIDYL_LYSINE_DIMETHYLATION		26	-0.4952	-1.20479	0.294715	0.528262	1	10816	tags=54%, list=20%, signal=67%
GOBP_PROTEIN_LOCALIZATION_TO_CELL_JUNCTION	GOBP_PROTEIN_LOCALIZATION_TO_CELL_JUNCTION		95	-0.421102	-1.20437	0.272177	0.527106	1	6680	tags=49%, list=12%, signal=56%
GOBP_POSITIVE_REGULATION_OF_SYNAPTIC_TRANSMISSION_GLUTAMATERGIC	GOBP_POSITIVE_REGULATION_OF_SYNAPTIC_TRANSMISSION_GLUTAMATERGIC		29	-0.461043	-1.20358	0.270751	0.526729	1	8779	tags=55%, list=16%, signal=66%
GOBP_ARF_PROTEIN_SIGNAL_TRANSDUCTION	GOBP_ARF_PROTEIN_SIGNAL_TRANSDUCTION		20	-0.494018	-1.20267	0.303748	0.526602	1	7451	tags=60%, list=13%, signal=69%
GOBP_REGULATION_OF_MEMBRANE_POTENTIAL	GOBP_REGULATION_OF_MEMBRANE_POTENTIAL		420	-0.357113	-1.20257	0.245059	0.524817	1	6593	tags=36%, list=12%, signal=41%
GOBP_MEMBRANE_DEPOLARIZATION_DURING_CARDIAC_MUSCLE_CELL_ACTION_POTENTIAL	GOBP_MEMBRANE_DEPOLARIZATION_DURING_CARDIAC_MUSCLE_CELL_ACTION_POTENTIAL		22	-0.512571	-1.20152	0.270325	0.525035	1	10272	tags=59%, list=19%, signal=73%
GOMF_SODIUM_ION_TRANSMEMBRANE_TRANSPORTER_ACTIVITY	GOMF_SODIUM_ION_TRANSMEMBRANE_TRANSPORTER_ACTIVITY		150	-0.369064	-1.20097	0.214567	0.524127	1	6587	tags=34%, list=12%, signal=38%
GOBP_AMMONIUM_ION_METABOLIC_PROCESS	GOBP_AMMONIUM_ION_METABOLIC_PROCESS		23	-0.427172	-1.20028	0.206963	0.523578	1	5410	tags=30%, list=10%, signal=34%
GOBP_CHLORIDE_TRANSMEMBRANE_TRANSPORT	GOBP_CHLORIDE_TRANSMEMBRANE_TRANSPORT		67	-0.402184	-1.19972	0.244618	0.522766	1	7051	tags=42%, list=13%, signal=48%
GOMF_HISTONE_METHYLTRANSFERASE_ACTIVITY_H3_K4_SPECIFIC	GOMF_HISTONE_METHYLTRANSFERASE_ACTIVITY_H3_K4_SPECIFIC		17	-0.531347	-1.19747	0.299603	0.525548	1	8300	tags=47%, list=15%, signal=55%
GOBP_REGULATION_OF_NEUROTRANSMITTER_TRANSPORT	GOBP_REGULATION_OF_NEUROTRANSMITTER_TRANSPORT		97	-0.42556	-1.19696	0.28	0.52467	1	8105	tags=52%, list=15%, signal=60%
GOBP_POSITIVE_REGULATION_OF_POTASSIUM_ION_TRANSMEMBRANE_TRANSPORTER_ACTIVITY	GOBP_POSITIVE_REGULATION_OF_POTASSIUM_ION_TRANSMEMBRANE_TRANSPORTER_ACTIVITY		27	-0.430848	-1.19657	0.246	0.523479	1	10272	tags=59%, list=19%, signal=73%
GOBP_RHYTHMIC_BEHAVIOR	GOBP_RHYTHMIC_BEHAVIOR		45	-0.40816	-1.19364	0.226721	0.52777	1	6639	tags=36%, list=12%, signal=40%
GOCC_APICAL_DENDRITE	GOCC_APICAL_DENDRITE		15	-0.510455	-1.19061	0.282946	0.532211	1	5509	tags=40%, list=10%, signal=44%
GOCC_EXOCYTIC_VESICLE	GOCC_EXOCYTIC_VESICLE		209	-0.407899	-1.18954	0.282353	0.532457	1	8591	tags=50%, list=16%, signal=59%
GOBP_DENDRITIC_SPINE_MORPHOGENESIS	GOBP_DENDRITIC_SPINE_MORPHOGENESIS		58	-0.455597	-1.18824	0.304527	0.533287	1	6538	tags=48%, list=12%, signal=55%
GOMF_TRANSLATION_REPRESSOR_ACTIVITY_MRNA_REGULATORY_ELEMENT_BINDING	GOMF_TRANSLATION_REPRESSOR_ACTIVITY_MRNA_REGULATORY_ELEMENT_BINDING		16	-0.501012	-1.18804	0.276553	0.531737	1	1840	tags=38%, list=3%, signal=39%
GOBP_RECEPTOR_LOCALIZATION_TO_SYNAPSE	GOBP_RECEPTOR_LOCALIZATION_TO_SYNAPSE		55	-0.456293	-1.18686	0.322835	0.532331	1	6680	tags=51%, list=12%, signal=58%
GOMF_PROTEIN_KINASE_A_BINDING	GOMF_PROTEIN_KINASE_A_BINDING		51	-0.418551	-1.18658	0.270916	0.53099	1	8035	tags=43%, list=15%, signal=50%
GOCC_MYOSIN_FILAMENT	GOCC_MYOSIN_FILAMENT		22	-0.427344	-1.18398	0.22807	0.534568	1	8926	tags=45%, list=16%, signal=54%
GOBP_NEGATIVE_REGULATION_OF_AMYLOID_PRECURSOR_PROTEIN_CATABOLIC_PROCESS	GOBP_NEGATIVE_REGULATION_OF_AMYLOID_PRECURSOR_PROTEIN_CATABOLIC_PROCESS		29	-0.454469	-1.18206	0.253061	0.536741	1	5263	tags=34%, list=10%, signal=38%
GOMF_CHLORIDE_TRANSMEMBRANE_TRANSPORTER_ACTIVITY	GOMF_CHLORIDE_TRANSMEMBRANE_TRANSPORTER_ACTIVITY		17	-0.454402	-1.18155	0.272549	0.535854	1	6085	tags=41%, list=11%, signal=46%
GOBP_REGULATION_OF_SYNAPTIC_VESICLE_RECYCLING	GOBP_REGULATION_OF_SYNAPTIC_VESICLE_RECYCLING		20	-0.511193	-1.18146	0.279762	0.534057	1	5990	tags=50%, list=11%, signal=56%
GOBP_MICROTUBULE_ANCHORING	GOBP_MICROTUBULE_ANCHORING		25	-0.493573	-1.18127	0.315789	0.532524	1	8201	tags=56%, list=15%, signal=66%
GOBP_NEUROTRANSMITTER_RECEPTOR_TRANSPORT_TO_PLASMA_MEMBRANE	GOBP_NEUROTRANSMITTER_RECEPTOR_TRANSPORT_TO_PLASMA_MEMBRANE		15	-0.527481	-1.17713	0.309339	0.539285	1	3535	tags=53%, list=6%, signal=57%
GOBP_PRESYNAPSE_ORGANIZATION	GOBP_PRESYNAPSE_ORGANIZATION		52	-0.41079	-1.17686	0.29249	0.537914	1	6553	tags=40%, list=12%, signal=46%
GOBP_POSITIVE_REGULATION_OF_PEPTIDE_SECRETION	GOBP_POSITIVE_REGULATION_OF_PEPTIDE_SECRETION		93	-0.334231	-1.17494	0.229084	0.540014	1	6626	tags=35%, list=12%, signal=40%
GOBP_POSITIVE_REGULATION_OF_TORC1_SIGNALING	GOBP_POSITIVE_REGULATION_OF_TORC1_SIGNALING		19	-0.490418	-1.17487	0.298569	0.538215	1	5540	tags=42%, list=10%, signal=47%
GOCC_A_BAND	GOCC_A_BAND		34	-0.387399	-1.17455	0.249505	0.536975	1	7448	tags=41%, list=13%, signal=48%
GOCC_SCHAFFER_COLLATERAL_CA1_SYNAPSE	GOCC_SCHAFFER_COLLATERAL_CA1_SYNAPSE		71	-0.42658	-1.17374	0.301775	0.536762	1	4319	tags=44%, list=8%, signal=47%
GOMF_G_PROTEIN_COUPLED_AMINE_RECEPTOR_ACTIVITY	GOMF_G_PROTEIN_COUPLED_AMINE_RECEPTOR_ACTIVITY		51	-0.406482	-1.17327	0.270833	0.535864	1	7220	tags=29%, list=13%, signal=34%
GOCC_AXONAL_GROWTH_CONE	GOCC_AXONAL_GROWTH_CONE		22	-0.468962	-1.17326	0.27833	0.533977	1	8338	tags=59%, list=15%, signal=70%
GOBP_NEURON_CELLULAR_HOMEOSTASIS	GOBP_NEURON_CELLULAR_HOMEOSTASIS		33	-0.445098	-1.17132	0.29697	0.536138	1	4486	tags=39%, list=8%, signal=43%
GOBP_NEGATIVE_REGULATION_OF_LYASE_ACTIVITY	GOBP_NEGATIVE_REGULATION_OF_LYASE_ACTIVITY		27	-0.391155	-1.16947	0.211813	0.538223	1	4784	tags=37%, list=9%, signal=41%
GOBP_PROTEIN_LOCALIZATION_TO_POSTSYNAPSE	GOBP_PROTEIN_LOCALIZATION_TO_POSTSYNAPSE		35	-0.4517	-1.16936	0.31323	0.536575	1	6680	tags=49%, list=12%, signal=55%
GOBP_POSITIVE_REGULATION_OF_INSULIN_SECRETION_INVOLVED_IN_CELLULAR_RESPONSE_TO_GLUCOSE_STIMULUS	GOBP_POSITIVE_REGULATION_OF_INSULIN_SECRETION_INVOLVED_IN_CELLULAR_RESPONSE_TO_GLUCOSE_STIMULUS		27	-0.382205	-1.16792	0.242972	0.537636	1	4346	tags=33%, list=8%, signal=36%
GOBP_LOCOMOTORY_BEHAVIOR	GOBP_LOCOMOTORY_BEHAVIOR		192	-0.362215	-1.16423	0.263052	0.543603	1	6639	tags=35%, list=12%, signal=40%
GOBP_VESICLE_FUSION_TO_PLASMA_MEMBRANE	GOBP_VESICLE_FUSION_TO_PLASMA_MEMBRANE		22	-0.48027	-1.16364	0.339844	0.543014	1	5781	tags=55%, list=10%, signal=61%
GOBP_CLATHRIN_DEPENDENT_ENDOCYTOSIS	GOBP_CLATHRIN_DEPENDENT_ENDOCYTOSIS		46	-0.435161	-1.15993	0.324649	0.54899	1	7128	tags=43%, list=13%, signal=50%
GOBP_INSULIN_SECRETION	GOBP_INSULIN_SECRETION		178	-0.333635	-1.15621	0.273085	0.554783	1	5972	tags=32%, list=11%, signal=36%
GOMF_DELAYED_RECTIFIER_POTASSIUM_CHANNEL_ACTIVITY	GOMF_DELAYED_RECTIFIER_POTASSIUM_CHANNEL_ACTIVITY		33	-0.447517	-1.15544	0.321285	0.554563	1	7177	tags=48%, list=13%, signal=56%
GOBP_POSITIVE_REGULATION_OF_MICROTUBULE_POLYMERIZATION_OR_DEPOLYMERIZATION	GOBP_POSITIVE_REGULATION_OF_MICROTUBULE_POLYMERIZATION_OR_DEPOLYMERIZATION		37	-0.405441	-1.15512	0.282609	0.553367	1	5541	tags=38%, list=10%, signal=42%
GOBP_MATING_BEHAVIOR	GOBP_MATING_BEHAVIOR		19	-0.439551	-1.15355	0.302605	0.554878	1	6539	tags=32%, list=12%, signal=36%
GOBP_DENDRITIC_SPINE_DEVELOPMENT	GOBP_DENDRITIC_SPINE_DEVELOPMENT		91	-0.4153	-1.15326	0.339321	0.553609	1	6593	tags=45%, list=12%, signal=51%
GOMF_NEUROTRANSMITTER_BINDING	GOMF_NEUROTRANSMITTER_BINDING		17	-0.461152	-1.15323	0.29901	0.551796	1	8442	tags=47%, list=15%, signal=56%
GOBP_NEURON_PROJECTION_EXTENSION_INVOLVED_IN_NEURON_PROJECTION_GUIDANCE	GOBP_NEURON_PROJECTION_EXTENSION_INVOLVED_IN_NEURON_PROJECTION_GUIDANCE		37	-0.399813	-1.15256	0.270793	0.551295	1	5011	tags=32%, list=9%, signal=36%
GOBP_WALKING_BEHAVIOR	GOBP_WALKING_BEHAVIOR		31	-0.416198	-1.15033	0.296223	0.554023	1	6559	tags=35%, list=12%, signal=40%
GOBP_REGULATION_OF_INSULIN_SECRETION	GOBP_REGULATION_OF_INSULIN_SECRETION		146	-0.330991	-1.14939	0.270751	0.554204	1	6626	tags=34%, list=12%, signal=38%
GOMF_PROTEIN_TYROSINE_KINASE_ACTIVATOR_ACTIVITY	GOMF_PROTEIN_TYROSINE_KINASE_ACTIVATOR_ACTIVITY		20	-0.427015	-1.14894	0.291188	0.553263	1	7958	tags=40%, list=14%, signal=47%
GOMF_ORGANIC_ACID_SODIUM_SYMPORTER_ACTIVITY	GOMF_ORGANIC_ACID_SODIUM_SYMPORTER_ACTIVITY		30	-0.42234	-1.14844	0.277778	0.55245	1	6563	tags=40%, list=12%, signal=45%
GOMF_3_5_CYCLIC_AMP_PHOSPHODIESTERASE_ACTIVITY	GOMF_3_5_CYCLIC_AMP_PHOSPHODIESTERASE_ACTIVITY		15	-0.469167	-1.14764	0.314885	0.552251	1	4808	tags=33%, list=9%, signal=36%
GOBP_DICARBOXYLIC_ACID_TRANSPORT	GOBP_DICARBOXYLIC_ACID_TRANSPORT		92	-0.357333	-1.14688	0.300797	0.552028	1	6240	tags=33%, list=11%, signal=37%
GOBP_REGULATION_OF_CYCLASE_ACTIVITY	GOBP_REGULATION_OF_CYCLASE_ACTIVITY		53	-0.381338	-1.14535	0.285714	0.553326	1	4814	tags=34%, list=9%, signal=37%
GOMF_MAP_KINASE_ACTIVITY	GOMF_MAP_KINASE_ACTIVITY		15	-0.490079	-1.14454	0.327309	0.553198	1	7307	tags=47%, list=13%, signal=54%
GOBP_MICROTUBULE_POLYMERIZATION	GOBP_MICROTUBULE_POLYMERIZATION		84	-0.388249	-1.14365	0.312253	0.553203	1	5541	tags=38%, list=10%, signal=42%
GOBP_REGULATION_OF_GLUTAMATE_SECRETION	GOBP_REGULATION_OF_GLUTAMATE_SECRETION		19	-0.483387	-1.14252	0.329268	0.553706	1	5097	tags=37%, list=9%, signal=41%
GOBP_NEURAL_RETINA_DEVELOPMENT	GOBP_NEURAL_RETINA_DEVELOPMENT		70	-0.349285	-1.14075	0.264529	0.555588	1	4374	tags=29%, list=8%, signal=31%
GOBP_REGULATION_OF_NEURON_PROJECTION_ARBORIZATION	GOBP_REGULATION_OF_NEURON_PROJECTION_ARBORIZATION		15	-0.476226	-1.13995	0.330097	0.5554	1	2283	tags=33%, list=4%, signal=35%
GOBP_SODIUM_ION_TRANSMEMBRANE_TRANSPORT	GOBP_SODIUM_ION_TRANSMEMBRANE_TRANSPORT		175	-0.341677	-1.13935	0.283495	0.554779	1	6587	tags=32%, list=12%, signal=36%
GOBP_CENTRAL_NERVOUS_SYSTEM_NEURON_DIFFERENTIATION	GOBP_CENTRAL_NERVOUS_SYSTEM_NEURON_DIFFERENTIATION		168	-0.347575	-1.13903	0.281746	0.553692	1	6630	tags=36%, list=12%, signal=40%
GOBP_REGULATION_OF_SYNAPTIC_VESICLE_EXOCYTOSIS	GOBP_REGULATION_OF_SYNAPTIC_VESICLE_EXOCYTOSIS		54	-0.435511	-1.13801	0.34413	0.553982	1	7953	tags=54%, list=14%, signal=63%
GOBP_GLUTAMINE_FAMILY_AMINO_ACID_BIOSYNTHETIC_PROCESS	GOBP_GLUTAMINE_FAMILY_AMINO_ACID_BIOSYNTHETIC_PROCESS		18	-0.415878	-1.13383	0.313131	0.560756	1	8779	tags=44%, list=16%, signal=53%
GOBP_NEGATIVE_REGULATION_OF_NUCLEOTIDE_METABOLIC_PROCESS	GOBP_NEGATIVE_REGULATION_OF_NUCLEOTIDE_METABOLIC_PROCESS		21	-0.400336	-1.13282	0.281188	0.561115	1	4784	tags=33%, list=9%, signal=36%
GOCC_PRESYNAPTIC_ACTIVE_ZONE_MEMBRANE	GOCC_PRESYNAPTIC_ACTIVE_ZONE_MEMBRANE		29	-0.436219	-1.13135	0.320641	0.56237	1	5781	tags=41%, list=10%, signal=46%
GOCC_INTRINSIC_COMPONENT_OF_PRESYNAPTIC_ACTIVE_ZONE_MEMBRANE	GOCC_INTRINSIC_COMPONENT_OF_PRESYNAPTIC_ACTIVE_ZONE_MEMBRANE		17	-0.452498	-1.13067	0.334016	0.562022	1	4321	tags=35%, list=8%, signal=38%
GOMF_SODIUM_CHANNEL_REGULATOR_ACTIVITY	GOMF_SODIUM_CHANNEL_REGULATOR_ACTIVITY		39	-0.371405	-1.13006	0.273085	0.561492	1	9407	tags=38%, list=17%, signal=46%
GOBP_FEAR_RESPONSE	GOBP_FEAR_RESPONSE		38	-0.388938	-1.12619	0.300589	0.567752	1	6593	tags=42%, list=12%, signal=48%
GOBP_DETECTION_OF_LIGHT_STIMULUS_INVOLVED_IN_SENSORY_PERCEPTION	GOBP_DETECTION_OF_LIGHT_STIMULUS_INVOLVED_IN_SENSORY_PERCEPTION		21	-0.390708	-1.12583	0.274354	0.56671	1	11009	tags=52%, list=20%, signal=65%
GOBP_MEMBRANE_DEPOLARIZATION	GOBP_MEMBRANE_DEPOLARIZATION		84	-0.35248	-1.1243	0.301181	0.568076	1	8904	tags=42%, list=16%, signal=50%
GOBP_DETECTION_OF_MECHANICAL_STIMULUS_INVOLVED_IN_SENSORY_PERCEPTION	GOBP_DETECTION_OF_MECHANICAL_STIMULUS_INVOLVED_IN_SENSORY_PERCEPTION		33	-0.377814	-1.1243	0.303748	0.566315	1	4545	tags=36%, list=8%, signal=40%
GOBP_RECEPTOR_CLUSTERING	GOBP_RECEPTOR_CLUSTERING		56	-0.359347	-1.12384	0.314115	0.565481	1	3173	tags=32%, list=6%, signal=34%
GOMF_POTASSIUM_ION_LEAK_CHANNEL_ACTIVITY	GOMF_POTASSIUM_ION_LEAK_CHANNEL_ACTIVITY		16	-0.442396	-1.12306	0.338645	0.565321	1	8003	tags=50%, list=14%, signal=58%
GOBP_NEGATIVE_REGULATION_OF_CHOLESTEROL_EFFLUX	GOBP_NEGATIVE_REGULATION_OF_CHOLESTEROL_EFFLUX		17	-0.564121	-1.12264	0.336595	0.564452	1	5164	tags=18%, list=9%, signal=19%
GOBP_REGULATION_OF_ASTROCYTE_DIFFERENTIATION	GOBP_REGULATION_OF_ASTROCYTE_DIFFERENTIATION		30	-0.379806	-1.12142	0.301741	0.5652	1	5720	tags=40%, list=10%, signal=45%
GOMF_TRANSFERASE_ACTIVITY_TRANSFERRING_NITROGENOUS_GROUPS	GOMF_TRANSFERASE_ACTIVITY_TRANSFERRING_NITROGENOUS_GROUPS		24	-0.386441	-1.12079	0.293307	0.564743	1	5229	tags=38%, list=9%, signal=41%
GOBP_C4_DICARBOXYLATE_TRANSPORT	GOBP_C4_DICARBOXYLATE_TRANSPORT		28	-0.403557	-1.11892	0.318	0.566923	1	6240	tags=36%, list=11%, signal=40%
GOBP_AXONAL_TRANSPORT_OF_MITOCHONDRION	GOBP_AXONAL_TRANSPORT_OF_MITOCHONDRION		18	-0.452935	-1.1189	0.351297	0.565232	1	8712	tags=44%, list=16%, signal=53%
GOBP_NEURON_PROJECTION_ORGANIZATION	GOBP_NEURON_PROJECTION_ORGANIZATION		89	-0.395708	-1.11839	0.379648	0.564547	1	6538	tags=43%, list=12%, signal=48%
GOBP_ANTEROGRADE_AXONAL_TRANSPORT	GOBP_ANTEROGRADE_AXONAL_TRANSPORT		49	-0.409259	-1.11835	0.328713	0.562945	1	6827	tags=45%, list=12%, signal=51%
GOMF_ACETYLCHOLINE_RECEPTOR_ACTIVITY	GOMF_ACETYLCHOLINE_RECEPTOR_ACTIVITY		22	-0.424144	-1.11832	0.328713	0.561313	1	8442	tags=50%, list=15%, signal=59%
GOCC_T_TUBULE	GOCC_T_TUBULE		51	-0.391006	-1.11745	0.333333	0.561343	1	7552	tags=47%, list=14%, signal=54%
GOBP_LIPID_PHOSPHORYLATION	GOBP_LIPID_PHOSPHORYLATION		15	-0.469918	-1.11638	0.353516	0.561832	1	9632	tags=60%, list=17%, signal=73%
GOBP_G1_TO_G0_TRANSITION	GOBP_G1_TO_G0_TRANSITION		19	-0.436993	-1.11563	0.336777	0.561685	1	5636	tags=42%, list=10%, signal=47%
GOMF_FIBROBLAST_GROWTH_FACTOR_RECEPTOR_BINDING	GOMF_FIBROBLAST_GROWTH_FACTOR_RECEPTOR_BINDING		25	-0.405056	-1.11383	0.308316	0.563655	1	5784	tags=24%, list=10%, signal=27%
GOBP_POSITIVE_REGULATION_OF_AMINO_ACID_TRANSPORT	GOBP_POSITIVE_REGULATION_OF_AMINO_ACID_TRANSPORT		23	-0.412981	-1.11071	0.330661	0.568359	1	1439	tags=22%, list=3%, signal=22%
GOBP_REGULATION_OF_DENDRITIC_SPINE_MORPHOGENESIS	GOBP_REGULATION_OF_DENDRITIC_SPINE_MORPHOGENESIS		44	-0.440282	-1.10922	0.368	0.569633	1	6056	tags=45%, list=11%, signal=51%
GOMF_TAU_PROTEIN_BINDING	GOMF_TAU_PROTEIN_BINDING		43	-0.420639	-1.10905	0.380081	0.56831	1	9169	tags=49%, list=17%, signal=58%
GOMF_CLATHRIN_BINDING	GOMF_CLATHRIN_BINDING		69	-0.3912	-1.10888	0.366197	0.56697	1	8707	tags=48%, list=16%, signal=57%
GOBP_INCLUSION_BODY_ASSEMBLY	GOBP_INCLUSION_BODY_ASSEMBLY		24	-0.41334	-1.1086	0.357143	0.56586	1	8712	tags=38%, list=16%, signal=44%
GOBP_EPOXYGENASE_P450_PATHWAY	GOBP_EPOXYGENASE_P450_PATHWAY		19	-0.406488	-1.10857	0.292308	0.564297	1	4948	tags=26%, list=9%, signal=29%
GOMF_ANKYRIN_BINDING	GOMF_ANKYRIN_BINDING		19	-0.424524	-1.10823	0.325911	0.563296	1	7177	tags=42%, list=13%, signal=48%
GOBP_NEGATIVE_REGULATION_OF_AXON_EXTENSION_INVOLVED_IN_AXON_GUIDANCE	GOBP_NEGATIVE_REGULATION_OF_AXON_EXTENSION_INVOLVED_IN_AXON_GUIDANCE		27	-0.390984	-1.10725	0.333333	0.563611	1	5011	tags=33%, list=9%, signal=37%
GOMF_PHOTORECEPTOR_ACTIVITY	GOMF_PHOTORECEPTOR_ACTIVITY		17	-0.423344	-1.10484	0.346939	0.566713	1	5466	tags=29%, list=10%, signal=33%
GOBP_POSTSYNAPSE_ORGANIZATION	GOBP_POSTSYNAPSE_ORGANIZATION		162	-0.359759	-1.1036	0.359127	0.567551	1	5619	tags=36%, list=10%, signal=40%
GOBP_RESPONSE_TO_DOPAMINE	GOBP_RESPONSE_TO_DOPAMINE		91	-0.356314	-1.10306	0.357977	0.566958	1	4814	tags=26%, list=9%, signal=29%
GOBP_NEUROTRANSMITTER_UPTAKE	GOBP_NEUROTRANSMITTER_UPTAKE		43	-0.374113	-1.10295	0.321862	0.565552	1	7006	tags=37%, list=13%, signal=43%
GOBP_ADENYLATE_CYCLASE_INHIBITING_G_PROTEIN_COUPLED_RECEPTOR_SIGNALING_PATHWAY	GOBP_ADENYLATE_CYCLASE_INHIBITING_G_PROTEIN_COUPLED_RECEPTOR_SIGNALING_PATHWAY		77	-0.367591	-1.10253	0.366197	0.564728	1	7220	tags=36%, list=13%, signal=42%
GOCC_PHOTORECEPTOR_INNER_SEGMENT	GOCC_PHOTORECEPTOR_INNER_SEGMENT		62	-0.361516	-1.10013	0.364372	0.567876	1	5999	tags=31%, list=11%, signal=34%
GOBP_MATING	GOBP_MATING		39	-0.359942	-1.0997	0.322382	0.567116	1	4814	tags=26%, list=9%, signal=28%
GOBP_PROTEIN_K48_LINKED_DEUBIQUITINATION	GOBP_PROTEIN_K48_LINKED_DEUBIQUITINATION		36	-0.423744	-1.09934	0.376726	0.56621	1	3494	tags=25%, list=6%, signal=27%
GOBP_ENTERIC_NERVOUS_SYSTEM_DEVELOPMENT	GOBP_ENTERIC_NERVOUS_SYSTEM_DEVELOPMENT		15	-0.419152	-1.09756	0.34252	0.56818	1	4692	tags=33%, list=8%, signal=36%
GOBP_POSITIVE_REGULATION_OF_LONG_TERM_SYNAPTIC_POTENTIATION	GOBP_POSITIVE_REGULATION_OF_LONG_TERM_SYNAPTIC_POTENTIATION		22	-0.418614	-1.09738	0.342742	0.566925	1	6056	tags=36%, list=11%, signal=41%
GOBP_MRNA_SPLICE_SITE_SELECTION	GOBP_MRNA_SPLICE_SITE_SELECTION		46	-0.385274	-1.09727	0.367347	0.565547	1	5992	tags=35%, list=11%, signal=39%
GOBP_REGULATION_OF_RAC_PROTEIN_SIGNAL_TRANSDUCTION	GOBP_REGULATION_OF_RAC_PROTEIN_SIGNAL_TRANSDUCTION		21	-0.456178	-1.09716	0.371486	0.564186	1	2458	tags=33%, list=4%, signal=35%
GOBP_REGULATION_OF_POSTSYNAPTIC_MEMBRANE_NEUROTRANSMITTER_RECEPTOR_LEVELS	GOBP_REGULATION_OF_POSTSYNAPTIC_MEMBRANE_NEUROTRANSMITTER_RECEPTOR_LEVELS		55	-0.399721	-1.09627	0.392857	0.56432	1	5498	tags=42%, list=10%, signal=46%
GOMF_DYNEIN_COMPLEX_BINDING	GOMF_DYNEIN_COMPLEX_BINDING		22	-0.451298	-1.09562	0.385567	0.563986	1	8712	tags=59%, list=16%, signal=70%
GOBP_RESPONSE_TO_ACETYLCHOLINE	GOBP_RESPONSE_TO_ACETYLCHOLINE		31	-0.405248	-1.09546	0.370445	0.562712	1	7400	tags=39%, list=13%, signal=45%
GOBP_SYNAPTIC_VESICLE_MEMBRANE_ORGANIZATION	GOBP_SYNAPTIC_VESICLE_MEMBRANE_ORGANIZATION		26	-0.444946	-1.0953	0.396518	0.561491	1	4321	tags=50%, list=8%, signal=54%
GOMF_AMINO_ACID_BINDING	GOMF_AMINO_ACID_BINDING		54	-0.33897	-1.09429	0.333996	0.56189	1	8779	tags=37%, list=16%, signal=44%
GOMF_PHOSPHATIDYLINOSITOL_BISPHOSPHATE_PHOSPHATASE_ACTIVITY	GOMF_PHOSPHATIDYLINOSITOL_BISPHOSPHATE_PHOSPHATASE_ACTIVITY		26	-0.449618	-1.09337	0.39798	0.562171	1	7092	tags=35%, list=13%, signal=40%
GOMF_METAL_ION_TRANSMEMBRANE_TRANSPORTER_ACTIVITY	GOMF_METAL_ION_TRANSMEMBRANE_TRANSPORTER_ACTIVITY		427	-0.325934	-1.09222	0.349206	0.562769	1	6587	tags=34%, list=12%, signal=39%
GOBP_ASPARTATE_FAMILY_AMINO_ACID_CATABOLIC_PROCESS	GOBP_ASPARTATE_FAMILY_AMINO_ACID_CATABOLIC_PROCESS		18	-0.414167	-1.09144	0.353755	0.562798	1	4670	tags=44%, list=8%, signal=49%
GOMF_SNARE_BINDING	GOMF_SNARE_BINDING		109	-0.365531	-1.09106	0.380671	0.561981	1	6267	tags=42%, list=11%, signal=47%
GOMF_NEUROTRANSMITTER_TRANSMEMBRANE_TRANSPORTER_ACTIVITY	GOMF_NEUROTRANSMITTER_TRANSMEMBRANE_TRANSPORTER_ACTIVITY		19	-0.420819	-1.09084	0.326489	0.560888	1	8394	tags=42%, list=15%, signal=50%
GOCC_GOLGI_CIS_CISTERNA	GOCC_GOLGI_CIS_CISTERNA		30	-0.422375	-1.09067	0.38755	0.55967	1	7377	tags=37%, list=13%, signal=42%
GOBP_REGULATION_OF_POSTSYNAPSE_ORGANIZATION	GOBP_REGULATION_OF_POSTSYNAPSE_ORGANIZATION		84	-0.37887	-1.09055	0.357002	0.558383	1	6438	tags=42%, list=12%, signal=47%
GOBP_REGULATION_OF_VOLTAGE_GATED_CALCIUM_CHANNEL_ACTIVITY	GOBP_REGULATION_OF_VOLTAGE_GATED_CALCIUM_CHANNEL_ACTIVITY		38	-0.389887	-1.08973	0.377778	0.558447	1	8417	tags=42%, list=15%, signal=50%
GOBP_POSTSYNAPSE_ASSEMBLY	GOBP_POSTSYNAPSE_ASSEMBLY		29	-0.415597	-1.08965	0.407843	0.55708	1	5990	tags=45%, list=11%, signal=50%
GOMF_CGMP_BINDING	GOMF_CGMP_BINDING		16	-0.437789	-1.08872	0.328767	0.557329	1	6980	tags=50%, list=13%, signal=57%
GOBP_INOSITOL_PHOSPHATE_CATABOLIC_PROCESS	GOBP_INOSITOL_PHOSPHATE_CATABOLIC_PROCESS		18	-0.45315	-1.08747	0.40159	0.558186	1	3419	tags=28%, list=6%, signal=30%
GOBP_POSITIVE_REGULATION_OF_CREB_TRANSCRIPTION_FACTOR_ACTIVITY	GOBP_POSITIVE_REGULATION_OF_CREB_TRANSCRIPTION_FACTOR_ACTIVITY		20	-0.420849	-1.08725	0.36747	0.557116	1	6056	tags=40%, list=11%, signal=45%
GOBP_REGULATION_OF_AXONOGENESIS	GOBP_REGULATION_OF_AXONOGENESIS		154	-0.349849	-1.08693	0.365049	0.556249	1	6910	tags=35%, list=12%, signal=40%
GOBP_SODIUM_ION_TRANSPORT	GOBP_SODIUM_ION_TRANSPORT		247	-0.311414	-1.0867	0.343811	0.555179	1	8443	tags=35%, list=15%, signal=41%
GOBP_REGULATION_OF_MYOBLAST_PROLIFERATION	GOBP_REGULATION_OF_MYOBLAST_PROLIFERATION		19	-0.448509	-1.08658	0.393574	0.553973	1	7811	tags=26%, list=14%, signal=31%
GOBP_POSITIVE_REGULATION_OF_CYCLASE_ACTIVITY	GOBP_POSITIVE_REGULATION_OF_CYCLASE_ACTIVITY		21	-0.416462	-1.08618	0.350195	0.553297	1	4814	tags=38%, list=9%, signal=42%
GOBP_SIGNAL_RELEASE	GOBP_SIGNAL_RELEASE		449	-0.316212	-1.08493	0.363273	0.554139	1	6752	tags=35%, list=12%, signal=39%
GOBP_POSITIVE_REGULATION_OF_GLUCONEOGENESIS	GOBP_POSITIVE_REGULATION_OF_GLUCONEOGENESIS		18	-0.415655	-1.08482	0.36811	0.552886	1	6544	tags=39%, list=12%, signal=44%
GOBP_ARACHIDONIC_ACID_METABOLIC_PROCESS	GOBP_ARACHIDONIC_ACID_METABOLIC_PROCESS		58	-0.326092	-1.08416	0.324952	0.552663	1	6782	tags=36%, list=12%, signal=41%
GOBP_ACTIVATION_OF_ADENYLATE_CYCLASE_ACTIVITY	GOBP_ACTIVATION_OF_ADENYLATE_CYCLASE_ACTIVITY		31	-0.376125	-1.08404	0.342574	0.551408	1	7702	tags=42%, list=14%, signal=49%
GOCC_ANCHORED_COMPONENT_OF_MEMBRANE	GOCC_ANCHORED_COMPONENT_OF_MEMBRANE		167	-0.305351	-1.0836	0.322266	0.550772	1	6067	tags=31%, list=11%, signal=34%
GOBP_G_PROTEIN_COUPLED_ACETYLCHOLINE_RECEPTOR_SIGNALING_PATHWAY	GOBP_G_PROTEIN_COUPLED_ACETYLCHOLINE_RECEPTOR_SIGNALING_PATHWAY		19	-0.441003	-1.08236	0.383234	0.551633	1	7220	tags=42%, list=13%, signal=48%
GOBP_POSITIVE_REGULATION_OF_NERVOUS_SYSTEM_PROCESS	GOBP_POSITIVE_REGULATION_OF_NERVOUS_SYSTEM_PROCESS		34	-0.370132	-1.08131	0.359465	0.552108	1	6639	tags=38%, list=12%, signal=43%
GOCC_SPERM_HEAD	GOCC_SPERM_HEAD		16	-0.413527	-1.08062	0.348178	0.551974	1	9249	tags=44%, list=17%, signal=53%
GOBP_NEURON_PROJECTION_EXTENSION	GOBP_NEURON_PROJECTION_EXTENSION		172	-0.349689	-1.08007	0.38856	0.551564	1	5385	tags=32%, list=10%, signal=35%
GOBP_POSITIVE_REGULATION_OF_EXOCYTOSIS	GOBP_POSITIVE_REGULATION_OF_EXOCYTOSIS		83	-0.340838	-1.07824	0.379447	0.553498	1	5990	tags=37%, list=11%, signal=42%
GOBP_NEGATIVE_REGULATION_OF_ASTROCYTE_DIFFERENTIATION	GOBP_NEGATIVE_REGULATION_OF_ASTROCYTE_DIFFERENTIATION		15	-0.414347	-1.07788	0.360396	0.552747	1	5720	tags=40%, list=10%, signal=45%
GOMF_PASSIVE_TRANSMEMBRANE_TRANSPORTER_ACTIVITY	GOMF_PASSIVE_TRANSMEMBRANE_TRANSPORTER_ACTIVITY		482	-0.307757	-1.07634	0.360721	0.554268	1	5510	tags=31%, list=10%, signal=34%
GOCC_MAGNESIUM_DEPENDENT_PROTEIN_SERINE_THREONINE_PHOSPHATASE_COMPLEX	GOCC_MAGNESIUM_DEPENDENT_PROTEIN_SERINE_THREONINE_PHOSPHATASE_COMPLEX		28	-0.430688	-1.07611	0.416327	0.553259	1	2446	tags=29%, list=4%, signal=30%
GOBP_NEGATIVE_REGULATION_OF_NERVOUS_SYSTEM_DEVELOPMENT	GOBP_NEGATIVE_REGULATION_OF_NERVOUS_SYSTEM_DEVELOPMENT		142	-0.316574	-1.07571	0.343195	0.55258	1	5830	tags=32%, list=11%, signal=36%
GOBP_G_PROTEIN_COUPLED_GLUTAMATE_RECEPTOR_SIGNALING_PATHWAY	GOBP_G_PROTEIN_COUPLED_GLUTAMATE_RECEPTOR_SIGNALING_PATHWAY		15	-0.460194	-1.0754	0.394231	0.551735	1	10169	tags=53%, list=18%, signal=65%
GOBP_L_GLUTAMATE_IMPORT_ACROSS_PLASMA_MEMBRANE	GOBP_L_GLUTAMATE_IMPORT_ACROSS_PLASMA_MEMBRANE		16	-0.445108	-1.07494	0.377016	0.551185	1	4614	tags=38%, list=8%, signal=41%
GOMF_OXIDOREDUCTASE_ACTIVITY_ACTING_ON_PAIRED_DONORS_WITH_INCORPORATION_OR_REDUCTION_OF_MOLECULAR_OXYGEN_NAD_P_H_AS_ONE_DONOR_AND_INCORPORATION_OF_ONE_ATOM_OF_OXYGEN	GOMF_OXIDOREDUCTASE_ACTIVITY_ACTING_ON_PAIRED_DONORS_WITH_INCORPORATION_OR_REDUCTION_OF_MOLECULAR_OXYGEN_NAD_P_H_AS_ONE_DONOR_AND_INCORPORATION_OF_ONE_ATOM_OF_OXYGEN		43	-0.354737	-1.07406	0.345098	0.551411	1	8419	tags=33%, list=15%, signal=38%
GOBP_MICROTUBULE_DEPOLYMERIZATION	GOBP_MICROTUBULE_DEPOLYMERIZATION		46	-0.40547	-1.07348	0.410714	0.551087	1	9446	tags=57%, list=17%, signal=68%
GOBP_POSITIVE_REGULATION_OF_DEVELOPMENTAL_GROWTH	GOBP_POSITIVE_REGULATION_OF_DEVELOPMENTAL_GROWTH		167	-0.316126	-1.07176	0.374753	0.552858	1	6793	tags=32%, list=12%, signal=36%
GOBP_CELLULAR_AMINO_ACID_CATABOLIC_PROCESS	GOBP_CELLULAR_AMINO_ACID_CATABOLIC_PROCESS		110	-0.313593	-1.07034	0.356998	0.554117	1	6618	tags=31%, list=12%, signal=35%
GOBP_REGULATION_OF_SODIUM_ION_TRANSPORT	GOBP_REGULATION_OF_SODIUM_ION_TRANSPORT		88	-0.32803	-1.06985	0.372781	0.553643	1	7488	tags=35%, list=14%, signal=41%
GOBP_INSULIN_SECRETION_INVOLVED_IN_CELLULAR_RESPONSE_TO_GLUCOSE_STIMULUS	GOBP_INSULIN_SECRETION_INVOLVED_IN_CELLULAR_RESPONSE_TO_GLUCOSE_STIMULUS		59	-0.342327	-1.06936	0.392354	0.553198	1	4384	tags=27%, list=8%, signal=29%
GOBP_REGULATION_OF_CATECHOLAMINE_METABOLIC_PROCESS	GOBP_REGULATION_OF_CATECHOLAMINE_METABOLIC_PROCESS		20	-0.412795	-1.06856	0.401575	0.553311	1	6539	tags=40%, list=12%, signal=45%
GOMF_ION_GATED_CHANNEL_ACTIVITY	GOMF_ION_GATED_CHANNEL_ACTIVITY		45	-0.348095	-1.06793	0.352941	0.55308	1	8266	tags=49%, list=15%, signal=57%
GOMF_1_PHOSPHATIDYLINOSITOL_BINDING	GOMF_1_PHOSPHATIDYLINOSITOL_BINDING		16	-0.4545	-1.0666	0.401186	0.554143	1	3749	tags=38%, list=7%, signal=40%
GOMF_INOSITOL_PHOSPHATE_PHOSPHATASE_ACTIVITY	GOMF_INOSITOL_PHOSPHATE_PHOSPHATASE_ACTIVITY		17	-0.456975	-1.06635	0.415507	0.553257	1	3849	tags=35%, list=7%, signal=38%
GOBP_REGULATION_OF_NEURON_MIGRATION	GOBP_REGULATION_OF_NEURON_MIGRATION		43	-0.376641	-1.06553	0.396825	0.553485	1	6056	tags=40%, list=11%, signal=44%
GOBP_REGULATION_OF_AMINO_ACID_TRANSPORT	GOBP_REGULATION_OF_AMINO_ACID_TRANSPORT		40	-0.379543	-1.06327	0.410309	0.556319	1	5097	tags=33%, list=9%, signal=36%
GOBP_INOSITOL_PHOSPHATE_METABOLIC_PROCESS	GOBP_INOSITOL_PHOSPHATE_METABOLIC_PROCESS		54	-0.367271	-1.06317	0.391129	0.555141	1	5784	tags=33%, list=10%, signal=37%
GOBP_REGULATION_OF_DENDRITE_DEVELOPMENT	GOBP_REGULATION_OF_DENDRITE_DEVELOPMENT		98	-0.368158	-1.06316	0.415842	0.553801	1	7400	tags=42%, list=13%, signal=48%
GOMF_POTASSIUM_ION_ANTIPORTER_ACTIVITY	GOMF_POTASSIUM_ION_ANTIPORTER_ACTIVITY		16	-0.415875	-1.06308	0.36699	0.552573	1	6587	tags=44%, list=12%, signal=50%
GOBP_VESICLE_DOCKING_INVOLVED_IN_EXOCYTOSIS	GOBP_VESICLE_DOCKING_INVOLVED_IN_EXOCYTOSIS		36	-0.401191	-1.06284	0.410609	0.551671	1	3773	tags=42%, list=7%, signal=45%
GOBP_CARDIAC_LEFT_VENTRICLE_MORPHOGENESIS	GOBP_CARDIAC_LEFT_VENTRICLE_MORPHOGENESIS		15	-0.390185	-1.0613	0.362745	0.553187	1	4609	tags=33%, list=8%, signal=36%
GOBP_REGULATION_OF_CAMP_DEPENDENT_PROTEIN_KINASE_ACTIVITY	GOBP_REGULATION_OF_CAMP_DEPENDENT_PROTEIN_KINASE_ACTIVITY		19	-0.400379	-1.0606	0.404215	0.553046	1	7961	tags=47%, list=14%, signal=55%
GOBP_NEURON_MATURATION	GOBP_NEURON_MATURATION		45	-0.339666	-1.06046	0.381605	0.551946	1	9215	tags=44%, list=17%, signal=53%
GOBP_HEART_FIELD_SPECIFICATION	GOBP_HEART_FIELD_SPECIFICATION		18	-0.389594	-1.06039	0.362573	0.550754	1	9704	tags=44%, list=18%, signal=54%
GOMF_TASTE_RECEPTOR_ACTIVITY	GOMF_TASTE_RECEPTOR_ACTIVITY		30	-0.374025	-1.05923	0.378099	0.551511	1	7664	tags=30%, list=14%, signal=35%
GOBP_PHOSPHOLIPID_DEPHOSPHORYLATION	GOBP_PHOSPHOLIPID_DEPHOSPHORYLATION		46	-0.390631	-1.05851	0.409182	0.551497	1	7092	tags=33%, list=13%, signal=37%
GOBP_REGULATION_OF_MRNA_POLYADENYLATION	GOBP_REGULATION_OF_MRNA_POLYADENYLATION		20	-0.477703	-1.05823	0.466258	0.550682	1	7277	tags=30%, list=13%, signal=35%
GOBP_TORC1_SIGNALING	GOBP_TORC1_SIGNALING		48	-0.388414	-1.05706	0.412	0.551433	1	6686	tags=40%, list=12%, signal=45%
GOBP_REGULATION_OF_SKELETAL_MUSCLE_CONTRACTION	GOBP_REGULATION_OF_SKELETAL_MUSCLE_CONTRACTION		15	-0.383885	-1.05643	0.356618	0.551255	1	3407	tags=27%, list=6%, signal=28%
GOBP_POSITIVE_REGULATION_OF_VASCULAR_PERMEABILITY	GOBP_POSITIVE_REGULATION_OF_VASCULAR_PERMEABILITY		17	-0.37442	-1.05536	0.398453	0.551829	1	2791	tags=29%, list=5%, signal=31%
GOBP_NEUROTRANSMITTER_RECEPTOR_LOCALIZATION_TO_POSTSYNAPTIC_SPECIALIZATION_MEMBRANE	GOBP_NEUROTRANSMITTER_RECEPTOR_LOCALIZATION_TO_POSTSYNAPTIC_SPECIALIZATION_MEMBRANE		16	-0.432261	-1.0551	0.405567	0.551007	1	6680	tags=44%, list=12%, signal=50%
GOBP_POSITIVE_REGULATION_OF_CELL_JUNCTION_ASSEMBLY	GOBP_POSITIVE_REGULATION_OF_CELL_JUNCTION_ASSEMBLY		104	-0.337071	-1.05508	0.388998	0.549716	1	6553	tags=33%, list=12%, signal=37%
GOCC_FILOPODIUM_TIP	GOCC_FILOPODIUM_TIP		17	-0.416791	-1.05435	0.398773	0.549708	1	6716	tags=53%, list=12%, signal=60%
GOBP_ACROSOME_REACTION	GOBP_ACROSOME_REACTION		39	-0.34197	-1.0542	0.375254	0.54867	1	8880	tags=38%, list=16%, signal=46%
GOBP_NEURON_PROJECTION_ARBORIZATION	GOBP_NEURON_PROJECTION_ARBORIZATION		30	-0.387932	-1.05402	0.413726	0.54769	1	5990	tags=40%, list=11%, signal=45%
GOCC_GLIAL_CELL_PROJECTION	GOCC_GLIAL_CELL_PROJECTION		33	-0.377216	-1.05309	0.406746	0.548041	1	6927	tags=42%, list=13%, signal=48%
GOBP_REGULATION_OF_INSULIN_SECRETION_INVOLVED_IN_CELLULAR_RESPONSE_TO_GLUCOSE_STIMULUS	GOBP_REGULATION_OF_INSULIN_SECRETION_INVOLVED_IN_CELLULAR_RESPONSE_TO_GLUCOSE_STIMULUS		50	-0.333117	-1.05168	0.391566	0.549297	1	4384	tags=26%, list=8%, signal=28%
GOBP_NEGATIVE_REGULATION_OF_PROTEIN_SECRETION	GOBP_NEGATIVE_REGULATION_OF_PROTEIN_SECRETION		63	-0.319515	-1.0509	0.408367	0.549375	1	5154	tags=30%, list=9%, signal=33%
GOBP_POSITIVE_REGULATION_OF_DENDRITE_MORPHOGENESIS	GOBP_POSITIVE_REGULATION_OF_DENDRITE_MORPHOGENESIS		35	-0.417746	-1.05029	0.436508	0.549219	1	6396	tags=40%, list=12%, signal=45%
GOBP_NEPHRON_TUBULE_FORMATION	GOBP_NEPHRON_TUBULE_FORMATION		19	-0.399833	-1.05014	0.38477	0.548225	1	5720	tags=32%, list=10%, signal=35%
GOBP_OXYGEN_TRANSPORT	GOBP_OXYGEN_TRANSPORT		15	-0.473692	-1.04964	0.414397	0.547848	1	7520	tags=33%, list=14%, signal=39%
GOBP_REGULATION_OF_NEURON_DIFFERENTIATION	GOBP_REGULATION_OF_NEURON_DIFFERENTIATION		189	-0.311752	-1.04894	0.363636	0.547839	1	6919	tags=34%, list=12%, signal=39%
GOBP_PROGESTERONE_METABOLIC_PROCESS	GOBP_PROGESTERONE_METABOLIC_PROCESS		16	-0.400822	-1.04849	0.387716	0.547338	1	9647	tags=50%, list=17%, signal=61%
GOBP_DEVELOPMENTAL_CELL_GROWTH	GOBP_DEVELOPMENTAL_CELL_GROWTH		223	-0.330404	-1.04843	0.40748	0.546191	1	5385	tags=29%, list=10%, signal=32%
GOBP_REGULATION_OF_APPETITE	GOBP_REGULATION_OF_APPETITE		21	-0.369118	-1.04826	0.343689	0.545223	1	5402	tags=33%, list=10%, signal=37%
GOMF_EXCITATORY_EXTRACELLULAR_LIGAND_GATED_ION_CHANNEL_ACTIVITY	GOMF_EXCITATORY_EXTRACELLULAR_LIGAND_GATED_ION_CHANNEL_ACTIVITY		29	-0.356568	-1.04825	0.403194	0.543983	1	5303	tags=38%, list=10%, signal=42%
GOBP_NEUROTROPHIN_SIGNALING_PATHWAY	GOBP_NEUROTROPHIN_SIGNALING_PATHWAY		37	-0.365879	-1.04735	0.387795	0.544361	1	4550	tags=38%, list=8%, signal=41%
GOBP_SYNAPTIC_VESICLE_LOCALIZATION	GOBP_SYNAPTIC_VESICLE_LOCALIZATION		52	-0.381588	-1.04668	0.406375	0.54434	1	6571	tags=46%, list=12%, signal=52%
GOCC_NBAF_COMPLEX	GOCC_NBAF_COMPLEX		15	-0.494538	-1.04613	0.476768	0.544051	1	9368	tags=53%, list=17%, signal=64%
GOBP_NEGATIVE_REGULATION_OF_AMINE_TRANSPORT	GOBP_NEGATIVE_REGULATION_OF_AMINE_TRANSPORT		27	-0.389813	-1.0458	0.404537	0.5434	1	5125	tags=33%, list=9%, signal=37%
GOBP_NEGATIVE_REGULATION_OF_DEVELOPMENTAL_GROWTH	GOBP_NEGATIVE_REGULATION_OF_DEVELOPMENTAL_GROWTH		111	-0.314827	-1.04492	0.394892	0.543683	1	5551	tags=29%, list=10%, signal=32%
GOCC_MICROTUBULE_PLUS_END	GOCC_MICROTUBULE_PLUS_END		23	-0.414217	-1.04278	0.440079	0.546155	1	5040	tags=43%, list=9%, signal=48%
GOBP_REGULATION_OF_NEURON_PROJECTION_DEVELOPMENT	GOBP_REGULATION_OF_NEURON_PROJECTION_DEVELOPMENT		430	-0.31496	-1.0406	0.417647	0.548764	1	5561	tags=31%, list=10%, signal=35%
GOBP_REGULATION_OF_NUCLEAR_TRANSCRIBED_MRNA_POLY_A_TAIL_SHORTENING	GOBP_REGULATION_OF_NUCLEAR_TRANSCRIBED_MRNA_POLY_A_TAIL_SHORTENING		15	-0.463639	-1.03978	0.458586	0.548991	1	4672	tags=40%, list=8%, signal=44%
GOMF_TRANSMEMBRANE_RECEPTOR_PROTEIN_PHOSPHATASE_ACTIVITY	GOMF_TRANSMEMBRANE_RECEPTOR_PROTEIN_PHOSPHATASE_ACTIVITY		17	-0.427637	-1.03912	0.420432	0.548947	1	6674	tags=41%, list=12%, signal=47%
GOBP_NEGATIVE_REGULATION_OF_VOLTAGE_GATED_CALCIUM_CHANNEL_ACTIVITY	GOBP_NEGATIVE_REGULATION_OF_VOLTAGE_GATED_CALCIUM_CHANNEL_ACTIVITY		19	-0.409318	-1.03721	0.423154	0.551079	1	8006	tags=32%, list=14%, signal=37%
GOBP_SODIUM_INDEPENDENT_ORGANIC_ANION_TRANSPORT	GOBP_SODIUM_INDEPENDENT_ORGANIC_ANION_TRANSPORT		15	-0.38792	-1.03681	0.416174	0.550532	1	9202	tags=40%, list=17%, signal=48%
GOBP_ALPHA_AMINO_ACID_CATABOLIC_PROCESS	GOBP_ALPHA_AMINO_ACID_CATABOLIC_PROCESS		92	-0.304385	-1.03636	0.388778	0.550087	1	4670	tags=27%, list=8%, signal=30%
GOMF_PROTEIN_DEMETHYLASE_ACTIVITY	GOMF_PROTEIN_DEMETHYLASE_ACTIVITY		30	-0.431078	-1.03345	0.452055	0.553902	1	6022	tags=33%, list=11%, signal=37%
GOBP_HISTONE_H3_K4_TRIMETHYLATION	GOBP_HISTONE_H3_K4_TRIMETHYLATION		20	-0.482211	-1.03137	0.46627	0.556349	1	8017	tags=50%, list=14%, signal=58%
GOBP_HINDBRAIN_MORPHOGENESIS	GOBP_HINDBRAIN_MORPHOGENESIS		43	-0.359506	-1.03114	0.435644	0.555503	1	3360	tags=30%, list=6%, signal=32%
GOCC_MICROTUBULE_END	GOCC_MICROTUBULE_END		33	-0.399938	-1.02949	0.476861	0.557168	1	5428	tags=45%, list=10%, signal=50%
GOBP_REGULATION_OF_EXTENT_OF_CELL_GROWTH	GOBP_REGULATION_OF_EXTENT_OF_CELL_GROWTH		108	-0.335461	-1.02886	0.444664	0.55706	1	5385	tags=31%, list=10%, signal=34%
GOCC_SARCOPLASMIC_RETICULUM_MEMBRANE	GOCC_SARCOPLASMIC_RETICULUM_MEMBRANE		40	-0.346858	-1.02871	0.416174	0.556105	1	6332	tags=30%, list=11%, signal=34%
GOCC_CLATHRIN_COATED_PIT	GOCC_CLATHRIN_COATED_PIT		70	-0.347068	-1.02869	0.447316	0.554902	1	7128	tags=36%, list=13%, signal=41%
GOBP_PHOSPHATIDYLINOSITOL_DEPHOSPHORYLATION	GOBP_PHOSPHATIDYLINOSITOL_DEPHOSPHORYLATION		32	-0.411796	-1.02735	0.456914	0.555997	1	7092	tags=34%, list=13%, signal=39%
GOMF_PROTEIN_HORMONE_RECEPTOR_ACTIVITY	GOMF_PROTEIN_HORMONE_RECEPTOR_ACTIVITY		19	-0.373539	-1.02695	0.411417	0.555431	1	7702	tags=42%, list=14%, signal=49%
GOBP_POTASSIUM_ION_IMPORT_ACROSS_PLASMA_MEMBRANE	GOBP_POTASSIUM_ION_IMPORT_ACROSS_PLASMA_MEMBRANE		50	-0.351546	-1.02666	0.434694	0.554766	1	8715	tags=44%, list=16%, signal=52%
GOBP_MICROTUBULE_POLYMERIZATION_OR_DEPOLYMERIZATION	GOBP_MICROTUBULE_POLYMERIZATION_OR_DEPOLYMERIZATION		123	-0.338149	-1.02652	0.444444	0.553775	1	5541	tags=35%, list=10%, signal=39%
GOBP_REGULATION_OF_LYASE_ACTIVITY	GOBP_REGULATION_OF_LYASE_ACTIVITY		51	-0.324604	-1.02587	0.420319	0.553745	1	4814	tags=29%, list=9%, signal=32%
GOBP_NEGATIVE_REGULATION_OF_NEURON_PROJECTION_DEVELOPMENT	GOBP_NEGATIVE_REGULATION_OF_NEURON_PROJECTION_DEVELOPMENT		135	-0.310333	-1.02363	0.429672	0.556369	1	5561	tags=32%, list=10%, signal=35%
GOMF_HORMONE_RECEPTOR_BINDING	GOMF_HORMONE_RECEPTOR_BINDING		31	-0.326561	-1.02312	0.414343	0.556052	1	6420	tags=29%, list=12%, signal=33%
GOBP_METENCEPHALON_DEVELOPMENT	GOBP_METENCEPHALON_DEVELOPMENT		106	-0.320789	-1.02305	0.408451	0.555001	1	7967	tags=42%, list=14%, signal=48%
GOCC_EXOCYST	GOCC_EXOCYST		15	-0.442322	-1.02217	0.440711	0.555222	1	7293	tags=53%, list=13%, signal=61%
GOBP_HISTONE_H3_ACETYLATION	GOBP_HISTONE_H3_ACETYLATION		74	-0.373456	-1.02098	0.448207	0.556072	1	7071	tags=41%, list=13%, signal=46%
GOBP_CENTRAL_NERVOUS_SYSTEM_NEURON_DEVELOPMENT	GOBP_CENTRAL_NERVOUS_SYSTEM_NEURON_DEVELOPMENT		79	-0.334621	-1.01936	0.464286	0.557714	1	6630	tags=37%, list=12%, signal=42%
GOBP_AXONAL_FASCICULATION	GOBP_AXONAL_FASCICULATION		22	-0.389879	-1.01687	0.445736	0.560827	1	5923	tags=41%, list=11%, signal=46%
GOMF_DEMETHYLASE_ACTIVITY	GOMF_DEMETHYLASE_ACTIVITY		40	-0.394929	-1.0166	0.450704	0.560108	1	6022	tags=30%, list=11%, signal=34%
GOBP_POSITIVE_REGULATION_OF_MULTICELLULAR_ORGANISM_GROWTH	GOBP_POSITIVE_REGULATION_OF_MULTICELLULAR_ORGANISM_GROWTH		30	-0.341336	-1.01635	0.431174	0.559346	1	6075	tags=37%, list=11%, signal=41%
GOBP_STRIATED_MUSCLE_ADAPTATION	GOBP_STRIATED_MUSCLE_ADAPTATION		51	-0.300875	-1.01606	0.408247	0.558652	1	5543	tags=27%, list=10%, signal=30%
GOBP_REGULATION_OF_VESICLE_FUSION	GOBP_REGULATION_OF_VESICLE_FUSION		22	-0.415358	-1.01513	0.475915	0.559012	1	4367	tags=55%, list=8%, signal=59%
GOBP_HISTONE_H4_K5_ACETYLATION	GOBP_HISTONE_H4_K5_ACETYLATION		16	-0.468918	-1.01384	0.508876	0.56005	1	6973	tags=44%, list=13%, signal=50%
GOBP_COLLECTING_DUCT_DEVELOPMENT	GOBP_COLLECTING_DUCT_DEVELOPMENT		15	-0.398365	-1.01363	0.44902	0.559214	1	5285	tags=40%, list=10%, signal=44%
GOBP_REPRODUCTIVE_BEHAVIOR	GOBP_REPRODUCTIVE_BEHAVIOR		26	-0.376027	-1.01249	0.455487	0.560032	1	6539	tags=31%, list=12%, signal=35%
GOMF_PHOSPHATIDYLINOSITOL_MONOPHOSPHATE_PHOSPHATASE_ACTIVITY	GOMF_PHOSPHATIDYLINOSITOL_MONOPHOSPHATE_PHOSPHATASE_ACTIVITY		19	-0.442165	-1.01217	0.492095	0.559404	1	3849	tags=32%, list=7%, signal=34%
GOBP_REGULATION_OF_ACROSOME_REACTION	GOBP_REGULATION_OF_ACROSOME_REACTION		18	-0.364146	-1.01154	0.434783	0.559332	1	5318	tags=28%, list=10%, signal=31%
GOBP_REGULATION_OF_STEROID_HORMONE_SECRETION	GOBP_REGULATION_OF_STEROID_HORMONE_SECRETION		18	-0.358752	-1.00987	0.433269	0.56105	1	2618	tags=22%, list=5%, signal=23%
GOBP_RESPONSE_TO_COCAINE	GOBP_RESPONSE_TO_COCAINE		47	-0.342114	-1.00966	0.440882	0.560233	1	6539	tags=40%, list=12%, signal=46%
GOMF_ARACHIDONIC_ACID_MONOOXYGENASE_ACTIVITY	GOMF_ARACHIDONIC_ACID_MONOOXYGENASE_ACTIVITY		21	-0.378024	-1.00828	0.437743	0.561417	1	6782	tags=33%, list=12%, signal=38%
GOMF_SYNTAXIN_BINDING	GOMF_SYNTAXIN_BINDING		71	-0.347121	-1.00751	0.438247	0.561608	1	6267	tags=42%, list=11%, signal=48%
GOBP_STRIATUM_DEVELOPMENT	GOBP_STRIATUM_DEVELOPMENT		18	-0.396395	-1.00668	0.445344	0.561891	1	7892	tags=44%, list=14%, signal=52%
GOBP_PROTEIN_KINASE_C_ACTIVATING_G_PROTEIN_COUPLED_RECEPTOR_SIGNALING_PATHWAY	GOBP_PROTEIN_KINASE_C_ACTIVATING_G_PROTEIN_COUPLED_RECEPTOR_SIGNALING_PATHWAY		27	-0.362248	-1.00615	0.458	0.561606	1	4327	tags=37%, list=8%, signal=40%
GOBP_CALCIUM_ION_TRANSMEMBRANE_TRANSPORT_VIA_HIGH_VOLTAGE_GATED_CALCIUM_CHANNEL	GOBP_CALCIUM_ION_TRANSMEMBRANE_TRANSPORT_VIA_HIGH_VOLTAGE_GATED_CALCIUM_CHANNEL		16	-0.420312	-1.00587	0.455823	0.560932	1	8417	tags=44%, list=15%, signal=52%
GOMF_HORMONE_BINDING	GOMF_HORMONE_BINDING		86	-0.294573	-1.00583	0.461089	0.559833	1	5392	tags=28%, list=10%, signal=31%
GOBP_RETROGRADE_TRANSPORT_ENDOSOME_TO_GOLGI	GOBP_RETROGRADE_TRANSPORT_ENDOSOME_TO_GOLGI		94	-0.356728	-1.00471	0.454724	0.560583	1	6500	tags=43%, list=12%, signal=48%
GOBP_REGULATION_OF_EXOCYTOSIS	GOBP_REGULATION_OF_EXOCYTOSIS		201	-0.318488	-1.00423	0.456914	0.560256	1	5990	tags=38%, list=11%, signal=43%
GOBP_PROTEIN_DEMETHYLATION	GOBP_PROTEIN_DEMETHYLATION		34	-0.40459	-1.00316	0.477228	0.560829	1	6022	tags=32%, list=11%, signal=36%
GOBP_REGULATION_OF_RESPONSE_TO_FOOD	GOBP_REGULATION_OF_RESPONSE_TO_FOOD		16	-0.367288	-1.00289	0.444231	0.560139	1	5399	tags=44%, list=10%, signal=48%
GOBP_POSITIVE_REGULATION_OF_NEURON_DIFFERENTIATION	GOBP_POSITIVE_REGULATION_OF_NEURON_DIFFERENTIATION		88	-0.307228	-1.00262	0.443787	0.55946	1	6682	tags=32%, list=12%, signal=36%
GOMF_BETA_CATENIN_BINDING	GOMF_BETA_CATENIN_BINDING		87	-0.344351	-1.00241	0.449704	0.558683	1	6674	tags=34%, list=12%, signal=39%
GOBP_AXON_EXTENSION	GOBP_AXON_EXTENSION		121	-0.327674	-1.00193	0.443114	0.558386	1	5385	tags=29%, list=10%, signal=32%
GOBP_HOMOPHILIC_CELL_ADHESION_VIA_PLASMA_MEMBRANE_ADHESION_MOLECULES	GOBP_HOMOPHILIC_CELL_ADHESION_VIA_PLASMA_MEMBRANE_ADHESION_MOLECULES		170	-0.292969	-1.00142	0.457031	0.558091	1	8043	tags=34%, list=15%, signal=40%
GOBP_PROTEIN_LOCALIZATION_TO_MICROTUBULE	GOBP_PROTEIN_LOCALIZATION_TO_MICROTUBULE		18	-0.40541	-1.00025	0.478958	0.559009	1	5619	tags=39%, list=10%, signal=43%
GOBP_NEGATIVE_REGULATION_OF_VASCULAR_ENDOTHELIAL_GROWTH_FACTOR_PRODUCTION	GOBP_NEGATIVE_REGULATION_OF_VASCULAR_ENDOTHELIAL_GROWTH_FACTOR_PRODUCTION		17	-0.999983	-1	0	0.559226	1	1	tags=0%, list=0%, signal=0%
GOBP_REGULATION_OF_CAMP_MEDIATED_SIGNALING	GOBP_REGULATION_OF_CAMP_MEDIATED_SIGNALING		29	-0.354796	-0.999854	0.461089	0.558336	1	6639	tags=41%, list=12%, signal=47%
GOBP_REGULATION_OF_CATION_CHANNEL_ACTIVITY	GOBP_REGULATION_OF_CATION_CHANNEL_ACTIVITY		174	-0.311802	-0.999614	0.44511	0.557629	1	6802	tags=35%, list=12%, signal=40%
GOBP_CENTRAL_NERVOUS_SYSTEM_PROJECTION_NEURON_AXONOGENESIS	GOBP_CENTRAL_NERVOUS_SYSTEM_PROJECTION_NEURON_AXONOGENESIS		26	-0.374541	-0.998146	0.45229	0.558942	1	8019	tags=46%, list=14%, signal=54%
GOCC_M_BAND	GOCC_M_BAND		23	-0.350595	-0.996517	0.440928	0.560572	1	7448	tags=39%, list=13%, signal=45%
GOBP_REGULATION_OF_PRESYNAPTIC_CYTOSOLIC_CALCIUM_ION_CONCENTRATION	GOBP_REGULATION_OF_PRESYNAPTIC_CYTOSOLIC_CALCIUM_ION_CONCENTRATION		15	-0.43345	-0.996259	0.460285	0.559875	1	4327	tags=33%, list=8%, signal=36%
GOBP_AMINO_ACID_TRANSPORT	GOBP_AMINO_ACID_TRANSPORT		148	-0.301729	-0.996207	0.477137	0.558834	1	6240	tags=29%, list=11%, signal=33%
GOBP_CAMP_MEDIATED_SIGNALING	GOBP_CAMP_MEDIATED_SIGNALING		50	-0.326528	-0.995353	0.455969	0.559225	1	6639	tags=38%, list=12%, signal=43%
GOBP_NEGATIVE_REGULATION_OF_AMINO_ACID_TRANSPORT	GOBP_NEGATIVE_REGULATION_OF_AMINO_ACID_TRANSPORT		15	-0.395775	-0.995233	0.464286	0.558323	1	4522	tags=33%, list=8%, signal=36%
GOBP_DEVELOPMENTAL_GROWTH_INVOLVED_IN_MORPHOGENESIS	GOBP_DEVELOPMENTAL_GROWTH_INVOLVED_IN_MORPHOGENESIS		233	-0.306582	-0.993501	0.468938	0.560222	1	5385	tags=28%, list=10%, signal=31%
GOMF_CYCLASE_REGULATOR_ACTIVITY	GOMF_CYCLASE_REGULATOR_ACTIVITY		15	-0.407423	-0.992601	0.456566	0.560658	1	5471	tags=27%, list=10%, signal=30%
GOBP_OLIGODENDROCYTE_DEVELOPMENT	GOBP_OLIGODENDROCYTE_DEVELOPMENT		42	-0.343232	-0.991914	0.443798	0.560739	1	5720	tags=36%, list=10%, signal=40%
GOMF_DICARBOXYLIC_ACID_TRANSMEMBRANE_TRANSPORTER_ACTIVITY	GOMF_DICARBOXYLIC_ACID_TRANSMEMBRANE_TRANSPORTER_ACTIVITY		30	-0.340889	-0.99141	0.466	0.560451	1	6085	tags=33%, list=11%, signal=37%
GOMF_ARACHIDONIC_ACID_EPOXYGENASE_ACTIVITY	GOMF_ARACHIDONIC_ACID_EPOXYGENASE_ACTIVITY		17	-0.382484	-0.991313	0.452794	0.559483	1	6386	tags=29%, list=12%, signal=33%
GOBP_REGULATION_OF_PROTEIN_KINASE_A_SIGNALING	GOBP_REGULATION_OF_PROTEIN_KINASE_A_SIGNALING		19	-0.354632	-0.989959	0.47619	0.560729	1	4836	tags=32%, list=9%, signal=35%
GOCC_CYTOSOLIC_REGION	GOCC_CYTOSOLIC_REGION		15	-0.425833	-0.989044	0.502024	0.561226	1	10169	tags=60%, list=18%, signal=73%
GOBP_SYNAPTIC_TRANSMISSION_DOPAMINERGIC	GOBP_SYNAPTIC_TRANSMISSION_DOPAMINERGIC		27	-0.365791	-0.988143	0.47205	0.561659	1	6539	tags=37%, list=12%, signal=42%
GOBP_REGULATION_OF_POTASSIUM_ION_TRANSPORT	GOBP_REGULATION_OF_POTASSIUM_ION_TRANSPORT		107	-0.305144	-0.986004	0.454183	0.564235	1	7488	tags=36%, list=14%, signal=41%
GOBP_POSITIVE_REGULATION_OF_CHOLESTEROL_EFFLUX	GOBP_POSITIVE_REGULATION_OF_CHOLESTEROL_EFFLUX		27	-0.345942	-0.985554	0.471698	0.563865	1	4494	tags=30%, list=8%, signal=32%
GOBP_POSITIVE_REGULATION_OF_CELLULAR_CARBOHYDRATE_METABOLIC_PROCESS	GOBP_POSITIVE_REGULATION_OF_CELLULAR_CARBOHYDRATE_METABOLIC_PROCESS		56	-0.302123	-0.984807	0.452242	0.564029	1	6544	tags=32%, list=12%, signal=36%
GOBP_VESICLE_TRANSPORT_ALONG_MICROTUBULE	GOBP_VESICLE_TRANSPORT_ALONG_MICROTUBULE		45	-0.365498	-0.984042	0.464844	0.564181	1	6571	tags=38%, list=12%, signal=43%
GOBP_PROTEIN_K63_LINKED_DEUBIQUITINATION	GOBP_PROTEIN_K63_LINKED_DEUBIQUITINATION		35	-0.386181	-0.982919	0.506903	0.565039	1	6187	tags=31%, list=11%, signal=35%
GOBP_ACID_SECRETION	GOBP_ACID_SECRETION		47	-0.299373	-0.980456	0.500956	0.568046	1	5402	tags=23%, list=10%, signal=26%
GOBP_DETECTION_OF_VISIBLE_LIGHT	GOBP_DETECTION_OF_VISIBLE_LIGHT		51	-0.311866	-0.979723	0.485656	0.568201	1	6804	tags=29%, list=12%, signal=34%
GOBP_NEUROMUSCULAR_JUNCTION_DEVELOPMENT	GOBP_NEUROMUSCULAR_JUNCTION_DEVELOPMENT		43	-0.328288	-0.979406	0.498998	0.567631	1	3035	tags=26%, list=5%, signal=27%
GOBP_CYCLIC_NUCLEOTIDE_MEDIATED_SIGNALING	GOBP_CYCLIC_NUCLEOTIDE_MEDIATED_SIGNALING		79	-0.302015	-0.978972	0.483936	0.567279	1	6969	tags=33%, list=13%, signal=38%
GOBP_EXOCYTIC_PROCESS	GOBP_EXOCYTIC_PROCESS		74	-0.345986	-0.97787	0.501976	0.568061	1	6038	tags=43%, list=11%, signal=48%
GOBP_POSITIVE_REGULATION_OF_G_PROTEIN_COUPLED_RECEPTOR_SIGNALING_PATHWAY	GOBP_POSITIVE_REGULATION_OF_G_PROTEIN_COUPLED_RECEPTOR_SIGNALING_PATHWAY		25	-0.339957	-0.977443	0.476954	0.567664	1	3147	tags=24%, list=6%, signal=25%
GOBP_ADENYLATE_CYCLASE_MODULATING_G_PROTEIN_COUPLED_RECEPTOR_SIGNALING_PATHWAY	GOBP_ADENYLATE_CYCLASE_MODULATING_G_PROTEIN_COUPLED_RECEPTOR_SIGNALING_PATHWAY		243	-0.284902	-0.977213	0.475904	0.566973	1	6865	tags=30%, list=12%, signal=34%
GOBP_ADULT_LOCOMOTORY_BEHAVIOR	GOBP_ADULT_LOCOMOTORY_BEHAVIOR		76	-0.309314	-0.976742	0.481766	0.566658	1	7967	tags=38%, list=14%, signal=45%
GOBP_DETECTION_OF_LIGHT_STIMULUS	GOBP_DETECTION_OF_LIGHT_STIMULUS		66	-0.304409	-0.976328	0.486762	0.566269	1	6804	tags=30%, list=12%, signal=35%
GOBP_RESPONSE_TO_CATECHOLAMINE	GOBP_RESPONSE_TO_CATECHOLAMINE		107	-0.31509	-0.976227	0.494118	0.56535	1	4814	tags=24%, list=9%, signal=27%
GOBP_INNER_EAR_AUDITORY_RECEPTOR_CELL_DIFFERENTIATION	GOBP_INNER_EAR_AUDITORY_RECEPTOR_CELL_DIFFERENTIATION		39	-0.313207	-0.976044	0.491262	0.56458	1	9607	tags=41%, list=17%, signal=50%
GOBP_SENSORY_PERCEPTION_OF_TEMPERATURE_STIMULUS	GOBP_SENSORY_PERCEPTION_OF_TEMPERATURE_STIMULUS		26	-0.336328	-0.974297	0.48419	0.56641	1	5322	tags=35%, list=10%, signal=38%
GOMF_PHOSPHATASE_REGULATOR_ACTIVITY	GOMF_PHOSPHATASE_REGULATOR_ACTIVITY		108	-0.311355	-0.973949	0.512097	0.565877	1	5455	tags=28%, list=10%, signal=31%
GOBP_POLYOL_CATABOLIC_PROCESS	GOBP_POLYOL_CATABOLIC_PROCESS		26	-0.370793	-0.972248	0.497976	0.567694	1	4108	tags=27%, list=7%, signal=29%
GOMF_CHANNEL_REGULATOR_ACTIVITY	GOMF_CHANNEL_REGULATOR_ACTIVITY		143	-0.286283	-0.972187	0.492063	0.566719	1	8580	tags=36%, list=15%, signal=43%
GOBP_HISTONE_LYSINE_DEMETHYLATION	GOBP_HISTONE_LYSINE_DEMETHYLATION		28	-0.405933	-0.97123	0.518738	0.567212	1	10904	tags=50%, list=20%, signal=62%
GOBP_POSITIVE_REGULATION_OF_EMBRYONIC_DEVELOPMENT	GOBP_POSITIVE_REGULATION_OF_EMBRYONIC_DEVELOPMENT		22	-0.350896	-0.970864	0.508982	0.56672	1	5797	tags=27%, list=10%, signal=30%
GOMF_GTPASE_ACTIVATING_PROTEIN_BINDING	GOMF_GTPASE_ACTIVATING_PROTEIN_BINDING		15	-0.384995	-0.970639	0.497925	0.566028	1	3571	tags=33%, list=6%, signal=36%
GOBP_NEGATIVE_REGULATION_OF_CELL_PROJECTION_ORGANIZATION	GOBP_NEGATIVE_REGULATION_OF_CELL_PROJECTION_ORGANIZATION		185	-0.292153	-0.969101	0.510763	0.567485	1	5990	tags=31%, list=11%, signal=35%
GOBP_REGULATION_OF_SODIUM_ION_TRANSMEMBRANE_TRANSPORT	GOBP_REGULATION_OF_SODIUM_ION_TRANSMEMBRANE_TRANSPORT		65	-0.307925	-0.96846	0.488372	0.567489	1	7488	tags=32%, list=14%, signal=37%
GOBP_NEGATIVE_REGULATION_OF_HORMONE_SECRETION	GOBP_NEGATIVE_REGULATION_OF_HORMONE_SECRETION		59	-0.296905	-0.968411	0.499022	0.566502	1	5322	tags=27%, list=10%, signal=30%
GOBP_CALCIUM_ION_IMPORT_INTO_CYTOSOL	GOBP_CALCIUM_ION_IMPORT_INTO_CYTOSOL		24	-0.367626	-0.96789	0.51503	0.566318	1	6438	tags=33%, list=12%, signal=38%
GOBP_NEUROTRANSMITTER_REUPTAKE	GOBP_NEUROTRANSMITTER_REUPTAKE		35	-0.331053	-0.967444	0.488235	0.566023	1	7006	tags=34%, list=13%, signal=39%
GOBP_PROTEIN_CHROMOPHORE_LINKAGE	GOBP_PROTEIN_CHROMOPHORE_LINKAGE		15	-0.364583	-0.966516	0.488565	0.566504	1	1242	tags=13%, list=2%, signal=14%
GOBP_INORGANIC_ANION_TRANSMEMBRANE_TRANSPORT	GOBP_INORGANIC_ANION_TRANSMEMBRANE_TRANSPORT		92	-0.307048	-0.96598	0.48728	0.566344	1	8011	tags=38%, list=14%, signal=44%
GOBP_HISTONE_H3_DEACETYLATION	GOBP_HISTONE_H3_DEACETYLATION		17	-0.416826	-0.965944	0.5286	0.56536	1	1013	tags=24%, list=2%, signal=24%
GOMF_ATPASE_COUPLED_CATION_TRANSMEMBRANE_TRANSPORTER_ACTIVITY	GOMF_ATPASE_COUPLED_CATION_TRANSMEMBRANE_TRANSPORTER_ACTIVITY		45	-0.343642	-0.965848	0.514056	0.564468	1	9208	tags=42%, list=17%, signal=51%
GOBP_MULTICELLULAR_ORGANISMAL_SIGNALING	GOBP_MULTICELLULAR_ORGANISMAL_SIGNALING		164	-0.297902	-0.965351	0.5	0.564219	1	6539	tags=32%, list=12%, signal=37%
GOBP_REGULATION_OF_G_PROTEIN_COUPLED_RECEPTOR_SIGNALING_PATHWAY	GOBP_REGULATION_OF_G_PROTEIN_COUPLED_RECEPTOR_SIGNALING_PATHWAY		137	-0.294386	-0.964888	0.518518	0.563935	1	5346	tags=26%, list=10%, signal=29%
GOBP_RESPONSE_TO_CORTICOSTERONE	GOBP_RESPONSE_TO_CORTICOSTERONE		17	-0.378203	-0.963594	0.51938	0.565094	1	4209	tags=29%, list=8%, signal=32%
GOBP_DETECTION_OF_CHEMICAL_STIMULUS_INVOLVED_IN_SENSORY_PERCEPTION_OF_TASTE	GOBP_DETECTION_OF_CHEMICAL_STIMULUS_INVOLVED_IN_SENSORY_PERCEPTION_OF_TASTE		47	-0.297746	-0.95982	0.516	0.570158	1	7664	tags=23%, list=14%, signal=27%
GOMF_PHOSPHATASE_ACTIVATOR_ACTIVITY	GOMF_PHOSPHATASE_ACTIVATOR_ACTIVITY		23	-0.361992	-0.959612	0.508299	0.569454	1	6634	tags=30%, list=12%, signal=35%
GOBP_ESTABLISHMENT_OF_PROTEIN_LOCALIZATION_TO_VACUOLE	GOBP_ESTABLISHMENT_OF_PROTEIN_LOCALIZATION_TO_VACUOLE		50	-0.344836	-0.959577	0.512621	0.568484	1	6921	tags=42%, list=12%, signal=48%
GOBP_HIPPOCAMPUS_DEVELOPMENT	GOBP_HIPPOCAMPUS_DEVELOPMENT		80	-0.312666	-0.959461	0.536082	0.567639	1	7552	tags=40%, list=14%, signal=46%
GOBP_REGULATION_OF_DELAYED_RECTIFIER_POTASSIUM_CHANNEL_ACTIVITY	GOBP_REGULATION_OF_DELAYED_RECTIFIER_POTASSIUM_CHANNEL_ACTIVITY		20	-0.369329	-0.958724	0.530938	0.567805	1	6420	tags=45%, list=12%, signal=51%
GOCC_KINESIN_COMPLEX	GOCC_KINESIN_COMPLEX		49	-0.352953	-0.958109	0.539235	0.567783	1	4261	tags=35%, list=8%, signal=38%
GOBP_NEGATIVE_REGULATION_OF_TOR_SIGNALING	GOBP_NEGATIVE_REGULATION_OF_TOR_SIGNALING		43	-0.344754	-0.957693	0.531008	0.567472	1	8087	tags=40%, list=15%, signal=46%
GOMF_P_TYPE_TRANSMEMBRANE_TRANSPORTER_ACTIVITY	GOMF_P_TYPE_TRANSMEMBRANE_TRANSPORTER_ACTIVITY		19	-0.392367	-0.955616	0.532164	0.569815	1	9208	tags=47%, list=17%, signal=57%
GOBP_NEUROTROPHIN_TRK_RECEPTOR_SIGNALING_PATHWAY	GOBP_NEUROTROPHIN_TRK_RECEPTOR_SIGNALING_PATHWAY		24	-0.349975	-0.954388	0.504854	0.570755	1	4550	tags=38%, list=8%, signal=41%
GOMF_KINESIN_BINDING	GOMF_KINESIN_BINDING		41	-0.353971	-0.953662	0.506823	0.570976	1	4367	tags=37%, list=8%, signal=40%
GOBP_INNERVATION	GOBP_INNERVATION		26	-0.343575	-0.953267	0.540323	0.57063	1	6630	tags=42%, list=12%, signal=48%
GOMF_C4_DICARBOXYLATE_TRANSMEMBRANE_TRANSPORTER_ACTIVITY	GOMF_C4_DICARBOXYLATE_TRANSMEMBRANE_TRANSPORTER_ACTIVITY		16	-0.376666	-0.952059	0.549407	0.571498	1	5927	tags=38%, list=11%, signal=42%
GOBP_RESPONSE_TO_NERVE_GROWTH_FACTOR	GOBP_RESPONSE_TO_NERVE_GROWTH_FACTOR		47	-0.328579	-0.951829	0.505725	0.570845	1	7607	tags=36%, list=14%, signal=42%
GOBP_GOLGI_TO_PLASMA_MEMBRANE_TRANSPORT	GOBP_GOLGI_TO_PLASMA_MEMBRANE_TRANSPORT		61	-0.342278	-0.951558	0.54	0.570309	1	5937	tags=39%, list=11%, signal=44%
GOBP_ACTION_POTENTIAL	GOBP_ACTION_POTENTIAL		142	-0.303018	-0.950833	0.51497	0.570427	1	7126	tags=33%, list=13%, signal=38%
GOBP_LOCOMOTOR_RHYTHM	GOBP_LOCOMOTOR_RHYTHM		15	-0.385039	-0.948263	0.549603	0.573605	1	9494	tags=40%, list=17%, signal=48%
GOMF_PEPTIDE_LYSINE_N_ACETYLTRANSFERASE_ACTIVITY	GOMF_PEPTIDE_LYSINE_N_ACETYLTRANSFERASE_ACTIVITY		40	-0.392242	-0.945625	0.544379	0.576871	1	8134	tags=43%, list=15%, signal=50%
GOBP_REGULATION_OF_MICROTUBULE_CYTOSKELETON_ORGANIZATION	GOBP_REGULATION_OF_MICROTUBULE_CYTOSKELETON_ORGANIZATION		152	-0.309047	-0.945243	0.512671	0.576529	1	5690	tags=30%, list=10%, signal=34%
GOBP_MICROTUBULE_NUCLEATION	GOBP_MICROTUBULE_NUCLEATION		35	-0.367538	-0.943722	0.574257	0.578017	1	5280	tags=34%, list=10%, signal=38%
GOBP_AUDITORY_RECEPTOR_CELL_MORPHOGENESIS	GOBP_AUDITORY_RECEPTOR_CELL_MORPHOGENESIS		18	-0.346761	-0.943603	0.530333	0.577165	1	9607	tags=44%, list=17%, signal=54%
GOMF_NEUROPEPTIDE_HORMONE_ACTIVITY	GOMF_NEUROPEPTIDE_HORMONE_ACTIVITY		30	-0.34166	-0.943541	0.528827	0.576245	1	6752	tags=30%, list=12%, signal=34%
GOBP_PRIMARY_ALCOHOL_CATABOLIC_PROCESS	GOBP_PRIMARY_ALCOHOL_CATABOLIC_PROCESS		15	-0.367945	-0.938026	0.552846	0.584215	1	768	tags=13%, list=1%, signal=14%
GOBP_PROTEIN_LOCALIZATION_TO_CILIARY_MEMBRANE	GOBP_PROTEIN_LOCALIZATION_TO_CILIARY_MEMBRANE		18	-0.404368	-0.937753	0.572289	0.583667	1	6038	tags=33%, list=11%, signal=37%
GOCC_CUL2_RING_UBIQUITIN_LIGASE_COMPLEX	GOCC_CUL2_RING_UBIQUITIN_LIGASE_COMPLEX		23	-0.349054	-0.937167	0.546169	0.583576	1	6977	tags=39%, list=13%, signal=45%
GOBP_VESICLE_MEDIATED_TRANSPORT_TO_THE_PLASMA_MEMBRANE	GOBP_VESICLE_MEDIATED_TRANSPORT_TO_THE_PLASMA_MEMBRANE		138	-0.313163	-0.936244	0.524904	0.584071	1	7592	tags=42%, list=14%, signal=49%
GOBP_STEROL_BIOSYNTHETIC_PROCESS	GOBP_STEROL_BIOSYNTHETIC_PROCESS		66	-0.328065	-0.935069	0.535354	0.585035	1	5232	tags=29%, list=9%, signal=32%
GOMF_WW_DOMAIN_BINDING	GOMF_WW_DOMAIN_BINDING		32	-0.322385	-0.934347	0.562118	0.585215	1	2403	tags=22%, list=4%, signal=23%
GOCC_STEREOCILIUM_TIP	GOCC_STEREOCILIUM_TIP		21	-0.342743	-0.932933	0.547528	0.586466	1	3216	tags=24%, list=6%, signal=25%
GOBP_POSITIVE_REGULATION_OF_GLUCOSE_METABOLIC_PROCESS	GOBP_POSITIVE_REGULATION_OF_GLUCOSE_METABOLIC_PROCESS		42	-0.308517	-0.932628	0.564961	0.585929	1	6544	tags=31%, list=12%, signal=35%
GOMF_CYCLIC_NUCLEOTIDE_PHOSPHODIESTERASE_ACTIVITY	GOMF_CYCLIC_NUCLEOTIDE_PHOSPHODIESTERASE_ACTIVITY		25	-0.340009	-0.93142	0.536634	0.586865	1	7642	tags=36%, list=14%, signal=42%
GOBP_DOPAMINE_METABOLIC_PROCESS	GOBP_DOPAMINE_METABOLIC_PROCESS		42	-0.305725	-0.931091	0.549098	0.586427	1	5410	tags=26%, list=10%, signal=29%
GOMF_CALMODULIN_DEPENDENT_PROTEIN_KINASE_ACTIVITY	GOMF_CALMODULIN_DEPENDENT_PROTEIN_KINASE_ACTIVITY		27	-0.38087	-0.930034	0.53252	0.587152	1	5543	tags=44%, list=10%, signal=49%
GOMF_METHYLATED_HISTONE_BINDING	GOMF_METHYLATED_HISTONE_BINDING		78	-0.364893	-0.928713	0.550898	0.58833	1	8717	tags=45%, list=16%, signal=53%
GOMF_OXIDOREDUCTASE_ACTIVITY_ACTING_ON_A_HEME_GROUP_OF_DONORS	GOMF_OXIDOREDUCTASE_ACTIVITY_ACTING_ON_A_HEME_GROUP_OF_DONORS		20	-0.37935	-0.927999	0.530655	0.588459	1	519	tags=20%, list=1%, signal=20%
GOMF_LYSINE_ACETYLATED_HISTONE_BINDING	GOMF_LYSINE_ACETYLATED_HISTONE_BINDING		22	-0.415515	-0.927476	0.570858	0.588299	1	11523	tags=59%, list=21%, signal=75%
GOBP_PIRNA_METABOLIC_PROCESS	GOBP_PIRNA_METABOLIC_PROCESS		24	-0.33594	-0.926812	0.560158	0.588348	1	6469	tags=33%, list=12%, signal=38%
GOMF_FLIPPASE_ACTIVITY	GOMF_FLIPPASE_ACTIVITY		17	-0.389622	-0.926692	0.52549	0.587522	1	3002	tags=29%, list=5%, signal=31%
GOBP_REGULATION_OF_NMDA_RECEPTOR_ACTIVITY	GOBP_REGULATION_OF_NMDA_RECEPTOR_ACTIVITY		22	-0.370558	-0.926301	0.551383	0.587146	1	6593	tags=50%, list=12%, signal=57%
GOBP_POSITIVE_REGULATION_OF_NEUROTRANSMITTER_SECRETION	GOBP_POSITIVE_REGULATION_OF_NEUROTRANSMITTER_SECRETION		17	-0.415399	-0.923635	0.55489	0.590407	1	7858	tags=47%, list=14%, signal=55%
GOBP_POSTSYNAPTIC_SIGNAL_TRANSDUCTION	GOBP_POSTSYNAPTIC_SIGNAL_TRANSDUCTION		37	-0.325897	-0.923338	0.538614	0.58988	1	7400	tags=35%, list=13%, signal=41%
GOMF_HISTONE_LYSINE_N_METHYLTRANSFERASE_ACTIVITY	GOMF_HISTONE_LYSINE_N_METHYLTRANSFERASE_ACTIVITY		44	-0.383847	-0.922465	0.569959	0.590308	1	8538	tags=36%, list=15%, signal=43%
GOBP_NEGATIVE_REGULATION_OF_NEURON_PROJECTION_REGENERATION	GOBP_NEGATIVE_REGULATION_OF_NEURON_PROJECTION_REGENERATION		15	-0.373201	-0.920257	0.571146	0.592863	1	6789	tags=40%, list=12%, signal=46%
GOBP_HISTONE_H3_K9_ACETYLATION	GOBP_HISTONE_H3_K9_ACETYLATION		16	-0.358284	-0.919567	0.564706	0.59294	1	2024	tags=25%, list=4%, signal=26%
GOMF_CATION_CATION_ANTIPORTER_ACTIVITY	GOMF_CATION_CATION_ANTIPORTER_ACTIVITY		27	-0.343128	-0.915267	0.572874	0.599076	1	4909	tags=33%, list=9%, signal=37%
GOBP_POSITIVE_REGULATION_OF_MRNA_PROCESSING	GOBP_POSITIVE_REGULATION_OF_MRNA_PROCESSING		32	-0.367927	-0.915259	0.596311	0.59807	1	3415	tags=22%, list=6%, signal=23%
GOMF_PHOSPHATIDYLINOSITOL_PHOSPHATE_PHOSPHATASE_ACTIVITY	GOMF_PHOSPHATIDYLINOSITOL_PHOSPHATE_PHOSPHATASE_ACTIVITY		34	-0.359818	-0.914777	0.563492	0.597836	1	7092	tags=32%, list=13%, signal=37%
GOBP_CYCLIC_NUCLEOTIDE_BIOSYNTHETIC_PROCESS	GOBP_CYCLIC_NUCLEOTIDE_BIOSYNTHETIC_PROCESS		22	-0.326993	-0.913155	0.605263	0.599432	1	6969	tags=32%, list=13%, signal=36%
GOMF_LIPID_PHOSPHATASE_ACTIVITY	GOMF_LIPID_PHOSPHATASE_ACTIVITY		16	-0.355446	-0.910552	0.560784	0.602752	1	10903	tags=44%, list=20%, signal=54%
GOMF_NADPLUS_KINASE_ACTIVITY	GOMF_NADPLUS_KINASE_ACTIVITY		17	-0.366187	-0.909408	0.589391	0.603662	1	9632	tags=53%, list=17%, signal=64%
GOBP_REGULATION_OF_POTASSIUM_ION_TRANSMEMBRANE_TRANSPORTER_ACTIVITY	GOBP_REGULATION_OF_POTASSIUM_ION_TRANSMEMBRANE_TRANSPORTER_ACTIVITY		65	-0.297986	-0.90939	0.568	0.602678	1	6420	tags=31%, list=12%, signal=35%
GOMF_PROTEIN_KINASE_C_ACTIVITY	GOMF_PROTEIN_KINASE_C_ACTIVITY		17	-0.355826	-0.90889	0.563745	0.602505	1	3784	tags=35%, list=7%, signal=38%
GOMF_LYS48_SPECIFIC_DEUBIQUITINASE_ACTIVITY	GOMF_LYS48_SPECIFIC_DEUBIQUITINASE_ACTIVITY		16	-0.405272	-0.90841	0.588119	0.602253	1	6187	tags=31%, list=11%, signal=35%
GOBP_ADAPTATION_OF_SIGNALING_PATHWAY	GOBP_ADAPTATION_OF_SIGNALING_PATHWAY		23	-0.332413	-0.908123	0.586614	0.601699	1	4327	tags=26%, list=8%, signal=28%
GOCC_CUL3_RING_UBIQUITIN_LIGASE_COMPLEX	GOCC_CUL3_RING_UBIQUITIN_LIGASE_COMPLEX		36	-0.34768	-0.907667	0.564103	0.601459	1	8889	tags=39%, list=16%, signal=46%
GOBP_CHEMOSENSORY_BEHAVIOR	GOBP_CHEMOSENSORY_BEHAVIOR		16	-0.339072	-0.905552	0.608434	0.60399	1	5637	tags=25%, list=10%, signal=28%
GOBP_CYTOSOLIC_TRANSPORT	GOBP_CYTOSOLIC_TRANSPORT		170	-0.307582	-0.904743	0.578125	0.604287	1	6500	tags=36%, list=12%, signal=41%
GOBP_NEGATIVE_REGULATION_OF_PEPTIDYL_THREONINE_PHOSPHORYLATION	GOBP_NEGATIVE_REGULATION_OF_PEPTIDYL_THREONINE_PHOSPHORYLATION		18	-0.350118	-0.902283	0.584795	0.607402	1	3974	tags=33%, list=7%, signal=36%
GOMF_SUMO_BINDING	GOMF_SUMO_BINDING		17	-0.389651	-0.902275	0.593429	0.606408	1	6459	tags=41%, list=12%, signal=47%
GOCC_GAMMA_TUBULIN_COMPLEX	GOCC_GAMMA_TUBULIN_COMPLEX		16	-0.369667	-0.902138	0.587669	0.605634	1	9364	tags=50%, list=17%, signal=60%
GOBP_POSITIVE_REGULATION_OF_PROTEIN_ACETYLATION	GOBP_POSITIVE_REGULATION_OF_PROTEIN_ACETYLATION		47	-0.311838	-0.901681	0.568	0.60538	1	8087	tags=38%, list=15%, signal=45%
GOBP_REGULATION_OF_CARDIAC_CONDUCTION	GOBP_REGULATION_OF_CARDIAC_CONDUCTION		27	-0.341425	-0.90087	0.585799	0.605686	1	2842	tags=26%, list=5%, signal=27%
GOBP_POSITIVE_REGULATION_OF_HEART_GROWTH	GOBP_POSITIVE_REGULATION_OF_HEART_GROWTH		39	-0.299356	-0.900657	0.624514	0.605077	1	8474	tags=31%, list=15%, signal=36%
GOBP_PARTURITION	GOBP_PARTURITION		15	-0.331028	-0.899906	0.588123	0.60527	1	6071	tags=40%, list=11%, signal=45%
GOBP_PHYSIOLOGICAL_CARDIAC_MUSCLE_HYPERTROPHY	GOBP_PHYSIOLOGICAL_CARDIAC_MUSCLE_HYPERTROPHY		25	-0.32445	-0.89929	0.604839	0.605333	1	5617	tags=24%, list=10%, signal=27%
GOMF_NUCLEOTIDE_DIPHOSPHATASE_ACTIVITY	GOMF_NUCLEOTIDE_DIPHOSPHATASE_ACTIVITY		21	-0.323018	-0.897291	0.626531	0.607643	1	8341	tags=38%, list=15%, signal=45%
GOBP_CAMP_METABOLIC_PROCESS	GOBP_CAMP_METABOLIC_PROCESS		22	-0.33585	-0.89619	0.593429	0.608421	1	2929	tags=23%, list=5%, signal=24%
GOCC_VESICLE_TETHERING_COMPLEX	GOCC_VESICLE_TETHERING_COMPLEX		59	-0.315822	-0.893136	0.59381	0.612421	1	7293	tags=41%, list=13%, signal=47%
GOBP_POSITIVE_REGULATION_OF_BEHAVIOR	GOBP_POSITIVE_REGULATION_OF_BEHAVIOR		25	-0.309662	-0.891641	0.646	0.613825	1	6593	tags=32%, list=12%, signal=36%
GOBP_OXIDATIVE_DEMETHYLATION	GOBP_OXIDATIVE_DEMETHYLATION		19	-0.34809	-0.890059	0.601179	0.615401	1	3709	tags=26%, list=7%, signal=28%
GOBP_NEURON_MIGRATION	GOBP_NEURON_MIGRATION		162	-0.279577	-0.889758	0.59332	0.614885	1	6975	tags=33%, list=13%, signal=37%
GOBP_RESPONSE_TO_AUDITORY_STIMULUS	GOBP_RESPONSE_TO_AUDITORY_STIMULUS		27	-0.31302	-0.888746	0.596806	0.615536	1	3002	tags=26%, list=5%, signal=27%
GOBP_MITOCHONDRION_MORPHOGENESIS	GOBP_MITOCHONDRION_MORPHOGENESIS		19	-0.337292	-0.887938	0.59465	0.615871	1	2740	tags=26%, list=5%, signal=28%
GOMF_NAD_DEPENDENT_PROTEIN_DEACETYLASE_ACTIVITY	GOMF_NAD_DEPENDENT_PROTEIN_DEACETYLASE_ACTIVITY		17	-0.36665	-0.886166	0.606719	0.617777	1	4271	tags=35%, list=8%, signal=38%
GOBP_NEGATIVE_REGULATION_OF_PROTEASOMAL_PROTEIN_CATABOLIC_PROCESS	GOBP_NEGATIVE_REGULATION_OF_PROTEASOMAL_PROTEIN_CATABOLIC_PROCESS		47	-0.305589	-0.88591	0.58502	0.617173	1	6467	tags=28%, list=12%, signal=31%
GOMF_STEROID_HYDROXYLASE_ACTIVITY	GOMF_STEROID_HYDROXYLASE_ACTIVITY		38	-0.28702	-0.884214	0.622391	0.618985	1	5871	tags=24%, list=11%, signal=26%
GOBP_BRANCHED_CHAIN_AMINO_ACID_CATABOLIC_PROCESS	GOBP_BRANCHED_CHAIN_AMINO_ACID_CATABOLIC_PROCESS		21	-0.355166	-0.88398	0.593117	0.618342	1	2793	tags=24%, list=5%, signal=25%
GOBP_CALCIUM_DEPENDENT_CELL_CELL_ADHESION_VIA_PLASMA_MEMBRANE_CELL_ADHESION_MOLECULES	GOBP_CALCIUM_DEPENDENT_CELL_CELL_ADHESION_VIA_PLASMA_MEMBRANE_CELL_ADHESION_MOLECULES		43	-0.291381	-0.882623	0.629191	0.61956	1	4313	tags=26%, list=8%, signal=28%
GOBP_RAB_PROTEIN_SIGNAL_TRANSDUCTION	GOBP_RAB_PROTEIN_SIGNAL_TRANSDUCTION		21	-0.360073	-0.881482	0.617188	0.620323	1	9468	tags=52%, list=17%, signal=63%
GOMF_PEPTIDE_N_ACETYLTRANSFERASE_ACTIVITY	GOMF_PEPTIDE_N_ACETYLTRANSFERASE_ACTIVITY		48	-0.350865	-0.881479	0.607422	0.619332	1	8134	tags=42%, list=15%, signal=49%
GOBP_POST_GOLGI_VESICLE_MEDIATED_TRANSPORT	GOBP_POST_GOLGI_VESICLE_MEDIATED_TRANSPORT		105	-0.31234	-0.880729	0.597633	0.619569	1	6542	tags=36%, list=12%, signal=41%
GOBP_TRIPARTITE_REGIONAL_SUBDIVISION	GOBP_TRIPARTITE_REGIONAL_SUBDIVISION		21	-0.304101	-0.87862	0.647658	0.622026	1	6016	tags=29%, list=11%, signal=32%
GOMF_SMALL_MOLECULE_SENSOR_ACTIVITY	GOMF_SMALL_MOLECULE_SENSOR_ACTIVITY		15	-0.33772	-0.876228	0.655804	0.624975	1	7776	tags=47%, list=14%, signal=54%
GOBP_NEGATIVE_REGULATION_OF_JNK_CASCADE	GOBP_NEGATIVE_REGULATION_OF_JNK_CASCADE		37	-0.306861	-0.874999	0.622951	0.62599	1	3319	tags=24%, list=6%, signal=26%
GOBP_NUCLEOLUS_ORGANIZATION	GOBP_NUCLEOLUS_ORGANIZATION		15	-0.394179	-0.874122	0.617822	0.626402	1	4349	tags=33%, list=8%, signal=36%
GOMF_AROMATASE_ACTIVITY	GOMF_AROMATASE_ACTIVITY		25	-0.314299	-0.873787	0.657033	0.625951	1	6386	tags=24%, list=12%, signal=27%
GOBP_NEGATIVE_REGULATION_OF_PROTEOLYSIS_INVOLVED_IN_CELLULAR_PROTEIN_CATABOLIC_PROCESS	GOBP_NEGATIVE_REGULATION_OF_PROTEOLYSIS_INVOLVED_IN_CELLULAR_PROTEIN_CATABOLIC_PROCESS		62	-0.293663	-0.871846	0.620202	0.628109	1	6467	tags=26%, list=12%, signal=29%
GOBP_CENTRAL_NERVOUS_SYSTEM_NEURON_AXONOGENESIS	GOBP_CENTRAL_NERVOUS_SYSTEM_NEURON_AXONOGENESIS		35	-0.321502	-0.870696	0.625984	0.628943	1	8338	tags=43%, list=15%, signal=50%
GOBP_POSITIVE_REGULATION_OF_NUCLEAR_TRANSCRIBED_MRNA_CATABOLIC_PROCESS_DEADENYLATION_DEPENDENT_DECAY	GOBP_POSITIVE_REGULATION_OF_NUCLEAR_TRANSCRIBED_MRNA_CATABOLIC_PROCESS_DEADENYLATION_DEPENDENT_DECAY		15	-0.358422	-0.869991	0.640316	0.629126	1	1002	tags=20%, list=2%, signal=20%
GOBP_REGULATION_OF_MEMBRANE_DEPOLARIZATION	GOBP_REGULATION_OF_MEMBRANE_DEPOLARIZATION		47	-0.281738	-0.869499	0.640562	0.628913	1	8904	tags=36%, list=16%, signal=43%
GOBP_MRNA_CIS_SPLICING_VIA_SPLICEOSOME	GOBP_MRNA_CIS_SPLICING_VIA_SPLICEOSOME		39	-0.300551	-0.869007	0.591356	0.628714	1	5992	tags=26%, list=11%, signal=29%
GOBP_PHOSPHATIDIC_ACID_METABOLIC_PROCESS	GOBP_PHOSPHATIDIC_ACID_METABOLIC_PROCESS		37	-0.301788	-0.867773	0.629032	0.629716	1	9632	tags=41%, list=17%, signal=49%
GOBP_POSITIVE_REGULATION_OF_NEURON_MIGRATION	GOBP_POSITIVE_REGULATION_OF_NEURON_MIGRATION		16	-0.369285	-0.865778	0.620758	0.63196	1	8747	tags=63%, list=16%, signal=74%
GOBP_REGULATION_OF_HIPPO_SIGNALING	GOBP_REGULATION_OF_HIPPO_SIGNALING		20	-0.349795	-0.864593	0.61167	0.632892	1	4881	tags=40%, list=9%, signal=44%
GOBP_CYCLIC_NUCLEOTIDE_METABOLIC_PROCESS	GOBP_CYCLIC_NUCLEOTIDE_METABOLIC_PROCESS		39	-0.290848	-0.864003	0.65587	0.632821	1	7642	tags=31%, list=14%, signal=36%
GOMF_S_ADENOSYL_L_METHIONINE_BINDING	GOMF_S_ADENOSYL_L_METHIONINE_BINDING		19	-0.340654	-0.863118	0.613861	0.633271	1	4621	tags=26%, list=8%, signal=29%
GOCC_PHOSPHATASE_COMPLEX	GOCC_PHOSPHATASE_COMPLEX		50	-0.316889	-0.862956	0.621053	0.63252	1	2446	tags=24%, list=4%, signal=25%
GOMF_OLFACTORY_RECEPTOR_ACTIVITY	GOMF_OLFACTORY_RECEPTOR_ACTIVITY		419	-0.208751	-0.859738	0.773547	0.636764	1	17353	tags=36%, list=31%, signal=51%
GOBP_PEPTIDYL_LYSINE_TRIMETHYLATION	GOBP_PEPTIDYL_LYSINE_TRIMETHYLATION		52	-0.351163	-0.859609	0.620758	0.63599	1	6769	tags=33%, list=12%, signal=37%
GOBP_NEUROMUSCULAR_PROCESS_CONTROLLING_POSTURE	GOBP_NEUROMUSCULAR_PROCESS_CONTROLLING_POSTURE		17	-0.330871	-0.85952	0.650699	0.635143	1	3751	tags=24%, list=7%, signal=25%
GOMF_DEACETYLASE_ACTIVITY	GOMF_DEACETYLASE_ACTIVITY		37	-0.317114	-0.856729	0.642998	0.638739	1	9103	tags=43%, list=16%, signal=52%
GOBP_HISTONE_H3_K36_METHYLATION	GOBP_HISTONE_H3_K36_METHYLATION		15	-0.390588	-0.855708	0.627812	0.63941	1	5620	tags=27%, list=10%, signal=30%
GOBP_REGULATION_OF_CELLULAR_RESPONSE_TO_HEAT	GOBP_REGULATION_OF_CELLULAR_RESPONSE_TO_HEAT		17	-0.367652	-0.854837	0.650505	0.639864	1	3654	tags=35%, list=7%, signal=38%
GOBP_REGULATION_OF_INCLUSION_BODY_ASSEMBLY	GOBP_REGULATION_OF_INCLUSION_BODY_ASSEMBLY		17	-0.335751	-0.854194	0.645361	0.639931	1	8060	tags=29%, list=15%, signal=34%
GOBP_POSITIVE_REGULATION_OF_NEUROTRANSMITTER_TRANSPORT	GOBP_POSITIVE_REGULATION_OF_NEUROTRANSMITTER_TRANSPORT		22	-0.354137	-0.850318	0.621514	0.645279	1	5990	tags=36%, list=11%, signal=41%
GOBP_AUDITORY_RECEPTOR_CELL_DEVELOPMENT	GOBP_AUDITORY_RECEPTOR_CELL_DEVELOPMENT		23	-0.300148	-0.849558	0.656064	0.645472	1	9607	tags=43%, list=17%, signal=53%
GOBP_POSITIVE_REGULATION_OF_DENDRITIC_SPINE_MORPHOGENESIS	GOBP_POSITIVE_REGULATION_OF_DENDRITIC_SPINE_MORPHOGENESIS		19	-0.384025	-0.849302	0.645621	0.644887	1	11180	tags=58%, list=20%, signal=73%
GOBP_RESPONSE_TO_DIETARY_EXCESS	GOBP_RESPONSE_TO_DIETARY_EXCESS		29	-0.279593	-0.847068	0.697531	0.647455	1	9215	tags=34%, list=17%, signal=41%
GOBP_CGMP_MEDIATED_SIGNALING	GOBP_CGMP_MEDIATED_SIGNALING		32	-0.279856	-0.843805	0.700787	0.651708	1	6969	tags=28%, list=13%, signal=32%
GOMF_DYNEIN_LIGHT_INTERMEDIATE_CHAIN_BINDING	GOMF_DYNEIN_LIGHT_INTERMEDIATE_CHAIN_BINDING		27	-0.321424	-0.843728	0.668008	0.65084	1	4892	tags=30%, list=9%, signal=32%
GOBP_CGMP_METABOLIC_PROCESS	GOBP_CGMP_METABOLIC_PROCESS		16	-0.332886	-0.843513	0.661088	0.650196	1	6969	tags=38%, list=13%, signal=43%
GOMF_OXYGEN_BINDING	GOMF_OXYGEN_BINDING		39	-0.28695	-0.842692	0.704365	0.650532	1	4203	tags=21%, list=8%, signal=22%
GOCC_TRANS_GOLGI_NETWORK_TRANSPORT_VESICLE_MEMBRANE	GOCC_TRANS_GOLGI_NETWORK_TRANSPORT_VESICLE_MEMBRANE		15	-0.342291	-0.841269	0.65737	0.651897	1	7564	tags=33%, list=14%, signal=39%
GOBP_NEUROTRANSMITTER_METABOLIC_PROCESS	GOBP_NEUROTRANSMITTER_METABOLIC_PROCESS		28	-0.294181	-0.839853	0.694387	0.653118	1	7477	tags=25%, list=14%, signal=29%
GOBP_MYOBLAST_PROLIFERATION	GOBP_MYOBLAST_PROLIFERATION		23	-0.313076	-0.839089	0.720077	0.653393	1	7811	tags=26%, list=14%, signal=30%
GOMF_ATPASE_COUPLED_INORGANIC_ANION_TRANSMEMBRANE_TRANSPORTER_ACTIVITY	GOMF_ATPASE_COUPLED_INORGANIC_ANION_TRANSMEMBRANE_TRANSPORTER_ACTIVITY		26	-0.295289	-0.838828	0.676357	0.652846	1	7079	tags=31%, list=13%, signal=35%
GOCC_POLYSOMAL_RIBOSOME	GOCC_POLYSOMAL_RIBOSOME		31	-0.397908	-0.838155	0.621782	0.652966	1	8552	tags=32%, list=15%, signal=38%
GOBP_URETER_DEVELOPMENT	GOBP_URETER_DEVELOPMENT		18	-0.320392	-0.83456	0.701172	0.657851	1	5285	tags=22%, list=10%, signal=25%
GOBP_ENDOSOME_TO_LYSOSOME_TRANSPORT	GOBP_ENDOSOME_TO_LYSOSOME_TRANSPORT		61	-0.293423	-0.832797	0.65625	0.65981	1	8488	tags=38%, list=15%, signal=44%
GOBP_DETECTION_OF_MECHANICAL_STIMULUS_INVOLVED_IN_SENSORY_PERCEPTION_OF_SOUND	GOBP_DETECTION_OF_MECHANICAL_STIMULUS_INVOLVED_IN_SENSORY_PERCEPTION_OF_SOUND		15	-0.312291	-0.83221	0.683168	0.659755	1	3216	tags=27%, list=6%, signal=28%
GOBP_POSITIVE_REGULATION_OF_LYASE_ACTIVITY	GOBP_POSITIVE_REGULATION_OF_LYASE_ACTIVITY		22	-0.307167	-0.83076	0.679921	0.661108	1	4814	tags=27%, list=9%, signal=30%
GOBP_STABILIZATION_OF_MEMBRANE_POTENTIAL	GOBP_STABILIZATION_OF_MEMBRANE_POTENTIAL		17	-0.324025	-0.828356	0.69	0.664055	1	8003	tags=41%, list=14%, signal=48%
GOBP_GOLGI_TO_VACUOLE_TRANSPORT	GOBP_GOLGI_TO_VACUOLE_TRANSPORT		20	-0.333558	-0.827781	0.682093	0.664021	1	6248	tags=35%, list=11%, signal=39%
GOBP_OTIC_VESICLE_DEVELOPMENT	GOBP_OTIC_VESICLE_DEVELOPMENT		15	-0.314519	-0.825642	0.712871	0.666498	1	3038	tags=20%, list=5%, signal=21%
GOMF_STEROID_HORMONE_RECEPTOR_ACTIVITY	GOMF_STEROID_HORMONE_RECEPTOR_ACTIVITY		24	-0.308669	-0.825545	0.662722	0.665678	1	5693	tags=33%, list=10%, signal=37%
GOBP_CYTOPLASM_ORGANIZATION	GOBP_CYTOPLASM_ORGANIZATION		16	-0.317765	-0.822616	0.710938	0.669605	1	6016	tags=38%, list=11%, signal=42%
GOMF_UBIQUITIN_LIGASE_SUBSTRATE_ADAPTOR_ACTIVITY	GOMF_UBIQUITIN_LIGASE_SUBSTRATE_ADAPTOR_ACTIVITY		30	-0.299951	-0.820978	0.71173	0.671248	1	3372	tags=20%, list=6%, signal=21%
GOBP_REGULATION_OF_DNA_METHYLATION_DEPENDENT_HETEROCHROMATIN_ASSEMBLY	GOBP_REGULATION_OF_DNA_METHYLATION_DEPENDENT_HETEROCHROMATIN_ASSEMBLY		16	-0.347917	-0.820262	0.66004	0.671422	1	5242	tags=31%, list=9%, signal=35%
GOCC_MUSCLE_MYOSIN_COMPLEX	GOCC_MUSCLE_MYOSIN_COMPLEX		15	-0.321292	-0.819897	0.721344	0.67099	1	8926	tags=40%, list=16%, signal=48%
GOMF_SOLUTE_SODIUM_SYMPORTER_ACTIVITY	GOMF_SOLUTE_SODIUM_SYMPORTER_ACTIVITY		72	-0.259844	-0.8186	0.770325	0.67205	1	8027	tags=29%, list=14%, signal=34%
GOMF_ACYLGLYCEROL_LIPASE_ACTIVITY	GOMF_ACYLGLYCEROL_LIPASE_ACTIVITY		15	-0.332415	-0.814837	0.671429	0.677202	1	6126	tags=27%, list=11%, signal=30%
GOBP_NUCLEUS_LOCALIZATION	GOBP_NUCLEUS_LOCALIZATION		25	-0.305982	-0.808038	0.687873	0.687357	1	6332	tags=32%, list=11%, signal=36%
GOBP_TELENCEPHALON_GLIAL_CELL_MIGRATION	GOBP_TELENCEPHALON_GLIAL_CELL_MIGRATION		23	-0.317719	-0.806979	0.700599	0.688119	1	6332	tags=35%, list=11%, signal=39%
GOBP_KERATINIZATION	GOBP_KERATINIZATION		58	-0.26194	-0.805832	0.722567	0.688955	1	13801	tags=47%, list=25%, signal=62%
GOBP_CEREBRAL_CORTEX_RADIALLY_ORIENTED_CELL_MIGRATION	GOBP_CEREBRAL_CORTEX_RADIALLY_ORIENTED_CELL_MIGRATION		32	-0.312237	-0.804495	0.68008	0.69016	1	7453	tags=38%, list=13%, signal=43%
GOBP_AXON_ENSHEATHMENT_IN_CENTRAL_NERVOUS_SYSTEM	GOBP_AXON_ENSHEATHMENT_IN_CENTRAL_NERVOUS_SYSTEM		24	-0.329939	-0.801979	0.673428	0.693371	1	9215	tags=50%, list=17%, signal=60%
GOMF_ADRENERGIC_RECEPTOR_BINDING	GOMF_ADRENERGIC_RECEPTOR_BINDING		18	-0.320145	-0.799116	0.712274	0.697068	1	10024	tags=44%, list=18%, signal=54%
GOBP_REGULATION_OF_CYTOPLASMIC_TRANSPORT	GOBP_REGULATION_OF_CYTOPLASMIC_TRANSPORT		27	-0.310832	-0.798474	0.678715	0.697109	1	6187	tags=37%, list=11%, signal=42%
GOMF_14_3_3_PROTEIN_BINDING	GOMF_14_3_3_PROTEIN_BINDING		30	-0.297127	-0.796739	0.68906	0.698939	1	8352	tags=43%, list=15%, signal=51%
GOCC_EXORIBONUCLEASE_COMPLEX	GOCC_EXORIBONUCLEASE_COMPLEX		20	-0.348441	-0.795319	0.682261	0.700214	1	6645	tags=40%, list=12%, signal=45%
GOBP_SUBPALLIUM_DEVELOPMENT	GOBP_SUBPALLIUM_DEVELOPMENT		24	-0.297041	-0.794706	0.739308	0.700231	1	9473	tags=42%, list=17%, signal=50%
GOBP_POSITIVE_REGULATION_OF_RNA_SPLICING	GOBP_POSITIVE_REGULATION_OF_RNA_SPLICING		37	-0.317345	-0.794677	0.692	0.699245	1	3415	tags=22%, list=6%, signal=23%
GOBP_SERTOLI_CELL_DIFFERENTIATION	GOBP_SERTOLI_CELL_DIFFERENTIATION		18	-0.295753	-0.792476	0.763527	0.701858	1	2858	tags=17%, list=5%, signal=18%
GOMF_PHOSPHATIDYLINOSITOL_PHOSPHATE_KINASE_ACTIVITY	GOMF_PHOSPHATIDYLINOSITOL_PHOSPHATE_KINASE_ACTIVITY		16	-0.324907	-0.792437	0.733467	0.700907	1	11360	tags=56%, list=21%, signal=71%
GOBP_ENDOPLASMIC_RETICULUM_TUBULAR_NETWORK_ORGANIZATION	GOBP_ENDOPLASMIC_RETICULUM_TUBULAR_NETWORK_ORGANIZATION		18	-0.348491	-0.791373	0.736735	0.701677	1	2902	tags=28%, list=5%, signal=29%
GOBP_HISTONE_H3_K9_MODIFICATION	GOBP_HISTONE_H3_K9_MODIFICATION		52	-0.302069	-0.790823	0.674847	0.701598	1	2024	tags=17%, list=4%, signal=18%
GOBP_GASTRIC_ACID_SECRETION	GOBP_GASTRIC_ACID_SECRETION		18	-0.287142	-0.787008	0.7842	0.70679	1	8907	tags=33%, list=16%, signal=40%
GOBP_INTERMEDIATE_FILAMENT_ORGANIZATION	GOBP_INTERMEDIATE_FILAMENT_ORGANIZATION		42	-0.256024	-0.778439	0.820866	0.719749	1	5759	tags=19%, list=10%, signal=21%
GOBP_N_TERMINAL_PROTEIN_AMINO_ACID_MODIFICATION	GOBP_N_TERMINAL_PROTEIN_AMINO_ACID_MODIFICATION		29	-0.30411	-0.777891	0.712302	0.719642	1	6626	tags=38%, list=12%, signal=43%
GOBP_ADRENERGIC_RECEPTOR_SIGNALING_PATHWAY	GOBP_ADRENERGIC_RECEPTOR_SIGNALING_PATHWAY		32	-0.279695	-0.777127	0.759519	0.719817	1	8803	tags=34%, list=16%, signal=41%
GOBP_POSITIVE_REGULATION_OF_CIRCADIAN_RHYTHM	GOBP_POSITIVE_REGULATION_OF_CIRCADIAN_RHYTHM		17	-0.301435	-0.776812	0.752515	0.71926	1	6075	tags=29%, list=11%, signal=33%
GOMF_LYSINE_N_METHYLTRANSFERASE_ACTIVITY	GOMF_LYSINE_N_METHYLTRANSFERASE_ACTIVITY		58	-0.292466	-0.774176	0.718876	0.722508	1	6642	tags=28%, list=12%, signal=31%
GOBP_REGULATION_OF_ALTERNATIVE_MRNA_SPLICING_VIA_SPLICEOSOME	GOBP_REGULATION_OF_ALTERNATIVE_MRNA_SPLICING_VIA_SPLICEOSOME		60	-0.297909	-0.773427	0.711382	0.722691	1	6376	tags=35%, list=12%, signal=40%
GOBP_PHOSPHATIDYLINOSITOL_3_PHOSPHATE_BIOSYNTHETIC_PROCESS	GOBP_PHOSPHATIDYLINOSITOL_3_PHOSPHATE_BIOSYNTHETIC_PROCESS		21	-0.329661	-0.770624	0.739669	0.726244	1	4559	tags=24%, list=8%, signal=26%
GOBP_ADENYLATE_CYCLASE_ACTIVATING_ADRENERGIC_RECEPTOR_SIGNALING_PATHWAY	GOBP_ADENYLATE_CYCLASE_ACTIVATING_ADRENERGIC_RECEPTOR_SIGNALING_PATHWAY		26	-0.280808	-0.769371	0.768317	0.72722	1	8803	tags=35%, list=16%, signal=41%
GOBP_HISTONE_H4_K16_ACETYLATION	GOBP_HISTONE_H4_K16_ACETYLATION		27	-0.323765	-0.766051	0.703125	0.731486	1	5751	tags=33%, list=10%, signal=37%
GOBP_GLUTAMINE_METABOLIC_PROCESS	GOBP_GLUTAMINE_METABOLIC_PROCESS		24	-0.285099	-0.759155	0.788066	0.741586	1	9277	tags=33%, list=17%, signal=40%
GOMF_PROTEIN_DEACETYLASE_ACTIVITY	GOMF_PROTEIN_DEACETYLASE_ACTIVITY		23	-0.31158	-0.75619	0.773737	0.745346	1	4271	tags=26%, list=8%, signal=28%
GOBP_RNA_POLYADENYLATION	GOBP_RNA_POLYADENYLATION		48	-0.308973	-0.750408	0.721311	0.753415	1	7277	tags=25%, list=13%, signal=29%
GOBP_PHOTOTRANSDUCTION	GOBP_PHOTOTRANSDUCTION		48	-0.247094	-0.748691	0.827869	0.755038	1	6758	tags=25%, list=12%, signal=28%
GOBP_VASCULAR_ASSOCIATED_SMOOTH_MUSCLE_CONTRACTION	GOBP_VASCULAR_ASSOCIATED_SMOOTH_MUSCLE_CONTRACTION		25	-0.272805	-0.740189	0.814889	0.767397	1	4692	tags=20%, list=8%, signal=22%
GOBP_GLYCINE_METABOLIC_PROCESS	GOBP_GLYCINE_METABOLIC_PROCESS		16	-0.283733	-0.728068	0.820202	0.78517	1	7031	tags=31%, list=13%, signal=36%
GOBP_POSITIVE_REGULATION_OF_TRANSCRIPTION_ELONGATION_FROM_RNA_POLYMERASE_II_PROMOTER	GOBP_POSITIVE_REGULATION_OF_TRANSCRIPTION_ELONGATION_FROM_RNA_POLYMERASE_II_PROMOTER		19	-0.330375	-0.72768	0.763052	0.78468	1	6698	tags=37%, list=12%, signal=42%
GOCC_EUKARYOTIC_TRANSLATION_INITIATION_FACTOR_3_COMPLEX	GOCC_EUKARYOTIC_TRANSLATION_INITIATION_FACTOR_3_COMPLEX		15	-0.333168	-0.72751	0.752	0.78385	1	4595	tags=33%, list=8%, signal=36%
GOBP_REGULATION_OF_TRANSCRIPTION_ELONGATION_FROM_RNA_POLYMERASE_II_PROMOTER	GOBP_REGULATION_OF_TRANSCRIPTION_ELONGATION_FROM_RNA_POLYMERASE_II_PROMOTER		40	-0.29794	-0.720026	0.760081	0.794407	1	7612	tags=28%, list=14%, signal=32%
GOBP_NEGATIVE_REGULATION_OF_HISTONE_METHYLATION	GOBP_NEGATIVE_REGULATION_OF_HISTONE_METHYLATION		21	-0.323212	-0.71894	0.766393	0.794965	1	1181	tags=19%, list=2%, signal=19%
GOBP_REGULATION_OF_MRNA_3_END_PROCESSING	GOBP_REGULATION_OF_MRNA_3_END_PROCESSING		28	-0.310864	-0.718233	0.756098	0.794882	1	7277	tags=25%, list=13%, signal=29%
GOBP_SENSORY_PERCEPTION_OF_SMELL	GOBP_SENSORY_PERCEPTION_OF_SMELL		447	-0.17064	-0.714809	0.992063	0.798955	1	15390	tags=28%, list=28%, signal=38%
GOCC_CYTOSOLIC_LARGE_RIBOSOMAL_SUBUNIT	GOCC_CYTOSOLIC_LARGE_RIBOSOMAL_SUBUNIT		58	-0.357604	-0.714545	0.734653	0.798235	1	9045	tags=36%, list=16%, signal=43%
GOBP_PHASIC_SMOOTH_MUSCLE_CONTRACTION	GOBP_PHASIC_SMOOTH_MUSCLE_CONTRACTION		23	-0.247489	-0.698439	0.944334	0.82071	1	6539	tags=17%, list=12%, signal=20%
GOBP_MIRNA_METABOLIC_PROCESS	GOBP_MIRNA_METABOLIC_PROCESS		27	-0.294276	-0.693852	0.795918	0.826095	1	6032	tags=30%, list=11%, signal=33%
GOBP_REGULATION_OF_DNA_TEMPLATED_TRANSCRIPTION_ELONGATION	GOBP_REGULATION_OF_DNA_TEMPLATED_TRANSCRIPTION_ELONGATION		56	-0.276467	-0.682472	0.801636	0.840783	1	7612	tags=27%, list=14%, signal=31%
GOCC_ENDOPLASMIC_RETICULUM_TUBULAR_NETWORK	GOCC_ENDOPLASMIC_RETICULUM_TUBULAR_NETWORK		23	-0.282192	-0.68152	0.796407	0.840898	1	2902	tags=22%, list=5%, signal=23%
GOMF_ODORANT_BINDING	GOMF_ODORANT_BINDING		114	-0.194265	-0.671135	0.977459	0.853526	1	44648	tags=100%, list=81%, signal=515%
GOMF_RNA_BINDING_INVOLVED_IN_POSTTRANSCRIPTIONAL_GENE_SILENCING	GOMF_RNA_BINDING_INVOLVED_IN_POSTTRANSCRIPTIONAL_GENE_SILENCING		209	-0.240364	-0.62786	0.997938	0.90384	1	4868	tags=1%, list=9%, signal=1%
GOBP_MATURATION_OF_LSU_RRNA_FROM_TRICISTRONIC_RRNA_TRANSCRIPT_SSU_RRNA_5_8S_RRNA_LSU_RRNA	GOBP_MATURATION_OF_LSU_RRNA_FROM_TRICISTRONIC_RRNA_TRANSCRIPT_SSU_RRNA_5_8S_RRNA_LSU_RRNA		15	-0.289087	-0.627468	0.857143	0.903015	1	5804	tags=27%, list=10%, signal=30%
GOCC_CYTOSOLIC_RIBOSOME	GOCC_CYTOSOLIC_RIBOSOME		102	-0.279855	-0.585481	0.812877	0.940034	1	9131	tags=31%, list=16%, signal=37%
GOMF_TYPE_I_INTERFERON_RECEPTOR_BINDING	GOMF_TYPE_I_INTERFERON_RECEPTOR_BINDING		17	-0.192823	-0.394752	1	0.998637	1	11405	tags=29%, list=21%, signal=37%

## Sheet: Risk.Risk.cls_h_versus_l
CLIC1	1.07445
TAGLN2	1.07367
MCUB	1.06165
EMP3	1.05905
IFNGR2	1.04749
MSN	1.01604
EDEM2	1.00767
MYL12A	0.995069
SLC43A3	0.99454
CD58	0.994265
GLA	0.987327
RAB34	0.985321
RNF135	0.98325
CASP6	0.975492
PRICKLE3	0.959525
KDELR1	0.957967
Risk	0.957824
TMSB4X	0.95596
TMED9	0.947537
GNG5	0.944108
CASP8	0.938668
XKR8	0.93656
YIPF1	0.934289
APOBEC3F	0.933927
EFEMP2	0.926363
TUBA1C	0.923768
TGIF1	0.92328
CAPZA1	0.92114
SQOR	0.921027
IKBIP	0.919333
MYD88	0.917676
RER1	0.913089
PINLYP	0.912741
CASP4	0.910136
TMBIM1	0.909192
CD63	0.906686
TMEM230	0.906452
DAP	0.903283
SLC39A1	0.902113
ADPRH	0.90143
CD151	0.900755
S100A11	0.899969
ANXA5	0.897195
PPIC	0.896679
PDPN	0.89666
TP73-AS1	0.891774
PYGL	0.890265
SLC2A10	0.888927
RAB42	0.888819
RAB32	0.887041
DDOST	0.884815
TRAM1	0.88359
GSTK1	0.883586
FBXO17	0.882515
PLEK2	0.881587
SP100	0.878983
ARSD	0.878669
REXO2	0.878662
IQGAP1	0.877994
TMEM255B	0.876721
APOBEC3G	0.875421
POP4	0.874376
TICAM2	0.873403
CMTM6	0.872485
FUCA2	0.872313
OSTC	0.871936
CNIH4	0.87163
AK2	0.870947
DCTD	0.870308
SH2D4A	0.869952
PDIA4	0.86983
GNG12	0.866945
RPN1	0.866571
SH3GLB1	0.865801
KDELR2	0.865366
GLMP	0.860933
RBP1	0.858422
CAPG	0.858236
PLSCR1	0.857767
VKORC1	0.857006
SERPINB8	0.856239
MGST2	0.855513
CPQ	0.853433
TMEM60	0.85142
NTAN1	0.849078
RPS2P32	0.848399
NSUN7	0.847075
AC004067.1	0.846884
GJC1	0.846595
VASP	0.845917
PFN1	0.845587
FHL3	0.845134
SLC30A7	0.844786
GLB1	0.843699
AL445524.1	0.83976
AC093673.1	0.839513
ORMDL2	0.837488
TNFRSF12A	0.836168
SYDE1	0.834875
PRXL2C	0.834244
C9orf64	0.83415
ANXA1	0.833954
STEAP3	0.83244
TRIP6	0.832225
TNFRSF1A	0.831856
BCL2L12	0.831552
ICAM3	0.831207
SLC25A24	0.830432
FAM114A1	0.830154
FNDC3B	0.828776
ANXA2	0.828664
RPA3	0.828422
APOBEC3C	0.827396
ZDHHC12	0.826599
NMI	0.825162
EVA1C	0.823788
CD164	0.823301
HEBP2	0.822622
FKBP9	0.821839
HFE	0.820738
TAGLN2P1	0.819797
NUP37	0.819739
TBC1D1	0.819355
C1RL	0.817834
REEP4	0.816834
PSMC2	0.815976
GSAP	0.81368
NECTIN2	0.813298
WEE1	0.812446
TMEM35B	0.812338
BAK1	0.808253
RPN2	0.808105
CDKN2C	0.808028
CKLF	0.807818
PIGT	0.807415
CMTM3	0.807386
MR1	0.807023
CYTOR	0.806928
SHISA5	0.80633
LMAN2	0.805517
SERPINB1	0.805072
LATS2	0.804673
MARVELD1	0.804453
ARPC5	0.803924
AC125611.3	0.803675
GPX8	0.802033
MYDGF	0.802022
MAP2K3	0.801749
ABRACL	0.801049
VIM	0.800675
SDF4	0.800545
CEP112	0.799848
PHETA2	0.79936
ANXA2P2	0.799197
ACOT9	0.799125
UBE2F	0.799078
ZNF217	0.798513
RHOC	0.798418
P4HB	0.79774
EVC2	0.797464
SWAP70	0.79718
RUBCNL	0.795268
OSMR	0.794934
HSD3B7	0.7944
FSTL1	0.794103
ADPGK	0.793695
PSRC1	0.793597
MYCBP	0.793153
BOLA3	0.791442
MBD2	0.790883
FAAP24	0.78953
MAP3K20	0.786632
NANP	0.786431
CARD8-AS1	0.786419
RIPK1	0.786256
ACAA2	0.786035
GGH	0.785296
IL10RB	0.784185
MRPS15	0.784165
GUSB	0.784128
EVA1B	0.783424
LDHA	0.782956
TWF2	0.782634
ITGB3BP	0.781861
CARD16	0.781387
PMM2	0.781154
VASN	0.780614
TMEM51	0.780598
SERPING1	0.780416
RAB5IF	0.779995
IGFBP2	0.778865
COL4A1	0.778449
PPCS	0.778408
KDELC2	0.77763
POLR2L	0.777616
SNRPGP10	0.777583
PPM1M	0.777391
ZCCHC9	0.777344
CENPL	0.77731
COL4A2	0.776082
RFC2	0.775722
ARHGAP18	0.775297
MYL12B	0.774993
SEC24D	0.774986
ATRAID	0.7734
SP140L	0.773143
ASL	0.772855
SNHG18	0.771956
CD276	0.771935
RAP1B	0.771818
MIR4435-2HG	0.771019
SELENOF	0.77076
SPRY1	0.77057
PMS2P10	0.770407
LGALS1	0.770374
SSR3	0.769741
GSDMD	0.769453
PLP2	0.769206
TMEM220-AS1	0.768926
NOX4	0.768922
TRIM21	0.768277
OST4	0.767858
ZYX	0.76745
PDIA6	0.767422
C1orf54	0.76736
SEC61A1	0.767038
AC131097.4	0.766399
WBP1LP2	0.766398
CTSA	0.76639
PTPN7	0.765964
TNFRSF14	0.765739
SPPL2A	0.76566
TMSB10	0.765606
CIDEB	0.765265
SLC35A2	0.765028
CHPF2	0.764913
ACTB	0.764796
GPN1	0.764628
MSNP1	0.764485
ANG	0.763699
GPX7	0.760497
TMEM106C	0.759981
RBMS1	0.759361
PSME2P2	0.759339
TXNDC17	0.758724
NUCB1	0.75772
CGAS	0.757123
ERI1	0.756925
CAVIN1	0.756911
DERL2	0.756229
PARP9	0.75554
CDC42	0.75536
RAC2	0.754784
F11R	0.754183
BAX	0.754098
LSM10	0.753792
SMIM3	0.753696
SPATS2L	0.753473
AC020915.3	0.753043
PARPBP	0.751753
TMEM50A	0.751358
BACE2	0.751253
AC027309.2	0.750478
GNS	0.750452
MRC2	0.750378
CNN3	0.74985
S100A6	0.749807
PPP1CA	0.749557
LYPLA1	0.748817
COLGALT1	0.748703
MED8	0.748487
SLC44A3-AS1	0.74783
SMC4	0.747063
CTBS	0.746965
CAST	0.746388
LAP3	0.74628
LRR1	0.746143
RGS19	0.745981
DPYD	0.744356
ARAP3	0.743768
DDB2	0.743358
TNFRSF11B	0.742566
NUDT19	0.742221
PQLC3	0.742206
ACTL10	0.74138
ACTN1	0.740301
FADD	0.740178
WDR77	0.740067
SERPINH1	0.739561
ELK3	0.738874
CALR	0.738138
PPP4C	0.738033
B3GNT5	0.737719
ACTBP2	0.73767
SH3BGRL3	0.737594
UPP1	0.736811
GIMAP2	0.736118
VAV3	0.73554
CCNYL1	0.735511
TTF2	0.735009
CASP1	0.734979
ARPC2	0.734721
KPNA2	0.734391
HEXB	0.733753
ARHGDIB	0.73375
ARPC4	0.733324
CABP4	0.733278
LINC01426	0.73281
SLC30A5	0.732303
GALM	0.73198
PSMB8	0.731957
PDIA3	0.730709
PRDX4	0.730541
MCAM	0.730464
IFT22	0.7302
SLC25A19	0.729827
TMEM147	0.729495
AC064875.1	0.729056
TXNDC12	0.728755
ARPC3	0.728142
MIR155HG	0.727078
PHTF1	0.72577
MLX	0.725689
TEAD3	0.725512
DTYMK	0.725425
PTGFRN	0.725314
TPM4	0.72486
ATP1B3	0.723075
MUL1	0.722879
HSPG2	0.722832
TMEM159	0.722785
TOM1L1	0.722069
SEPHS2	0.721436
FPGT	0.721353
PSMD9	0.721301
IFITM3	0.720921
VAMP5	0.720626
ZNF585A	0.719931
TUBB6	0.719692
MANF	0.719128
ESYT1	0.718696
GEMIN7	0.718523
OAZ1	0.718427
IL7	0.718379
SLC25A39	0.717579
BCAP31	0.717247
SLC10A3	0.717109
CCNB1	0.716852
DOK1	0.71673
LPAR6	0.71652
PGM2	0.716508
TNFAIP6	0.715769
GON7	0.715671
ALOX5AP	0.715531
IGFBP7	0.715062
DYRK3	0.715008
MAGOH	0.714948
LXN	0.714843
SERPINB6	0.714495
OLFML3	0.714366
APOBEC3D	0.713775
EHD2	0.713652
LOXL3	0.713398
NXT1	0.71339
TMEM220	0.713239
FLNA	0.713235
TOR3A	0.713184
MDK	0.71285
WDR1	0.712849
F3	0.712637
TPST1	0.712501
TIFA	0.712477
B2M	0.712445
SLC2A4RG	0.712366
TP53I13	0.712051
STMP1	0.71198
KCNE3	0.711719
KTI12	0.711512
SERPINA3	0.71133
CALD1	0.711246
GPR65	0.711014
CD74	0.710957
TMEM179B	0.710931
DMRTA2	0.71056
STK40	0.710226
ECE1	0.710078
MRPS12	0.710072
CIAO2A	0.709506
GGCX	0.709497
ALG3	0.708879
POLE2	0.708633
METTL7B	0.708564
PSMA5	0.708383
AQP5	0.708124
APOBEC3B	0.707814
COQ2	0.707541
GLRX	0.707515
ENPEP	0.706415
AC008894.2	0.706202
FKBP10	0.705721
CRNDE	0.705453
CNPY4	0.705362
CASP3	0.705039
CDK2	0.704909
LSP1	0.704368
LNCTAM34A	0.704207
NEK6	0.703894
HLA-DRA	0.703499
AL049839.2	0.703358
IRAK4	0.703331
HS2ST1	0.703295
AC147651.3	0.702526
PRMT6	0.702445
S100A16	0.702432
RFT1	0.702401
ENG	0.702278
HDHD3	0.702188
LTBR	0.702142
AC025171.5	0.702092
DPY19L1	0.701825
PLSCR3	0.70175
PLOD1	0.701526
SRA1	0.701378
PTPN22	0.701096
AP2S1	0.701063
ITGB1	0.701013
PSMD8	0.700593
NAT1	0.700588
LCTL	0.700577
OSMR-AS1	0.699518
NOP10	0.699459
KIAA0040	0.699253
BGN	0.699151
GAL3ST4	0.699009
CAPNS1	0.698876
HYAL2	0.698597
SNRNP40	0.698542
TMEM234	0.698131
AURKA	0.698071
PPIB	0.697899
SUMF1	0.697765
ATF5	0.697074
CCDC125	0.69699
CTF1	0.696974
RHOJ	0.696606
CD93	0.69633
PSMA2	0.696238
SLC16A3	0.696001
UNC93B1	0.695639
NAGA	0.695528
TRNAU1AP	0.695438
DNPEP	0.694547
TMEM248	0.694464
AC010226.1	0.694431
PMS2P1	0.694301
C8orf76	0.694143
RFESD	0.693908
C1GALT1C1	0.693859
VMP1	0.692709
AC243960.2	0.692307
RAB8A	0.692249
ZBTB8OS	0.692063
DIRAS3	0.692024
PPIA	0.691714
FTLP3	0.690892
LRRC42	0.690738
GGACT	0.690397
AC022968.1	0.690152
MINOS1	0.69011
PDLIM4	0.689767
MTMR11	0.689605
CARD19	0.689406
PCNA	0.689339
ALPK1	0.6891
TBL2	0.688997
TMEM214	0.688671
CENPK	0.688547
BCL7B	0.68842
BRI3	0.687974
DHRSX	0.687868
SERBP1P6	0.687813
PTTG1	0.687474
C5orf15	0.687212
RAD54B	0.686846
LYRM4-AS1	0.686542
CHEK2	0.686301
MMP14	0.686167
GALNT2	0.686014
EIF3I	0.685998
MMAA	0.685991
FES	0.685698
AGTRAP	0.685426
GAS2L3	0.685282
NDC1	0.685188
P3H2	0.68517
CLIC4	0.685022
PTPN2	0.684681
MPV17	0.684469
IQGAP2	0.683395
SRPRA	0.683213
MRM2	0.682974
PAXIP1-AS2	0.682817
SELENON	0.68258
AL441992.1	0.68249
AC022149.1	0.682103
ULBP3	0.682084
PNO1	0.681852
MFSD5	0.681791
RRM2	0.681646
FAM126A	0.68141
SBF2-AS1	0.68131
PLK3	0.681064
PLEKHA4	0.680824
FAM20C	0.680427
AL117332.1	0.680407
SHCBP1	0.68014
ADGRE5	0.680059
ITGA5	0.680026
AL163636.2	0.679678
NEMP2	0.679638
HLA-DMA	0.679341
PELO	0.679136
KYNU	0.679116
TPM3	0.678883
FAM181A	0.678855
LDHAP4	0.678657
TMSB4XP2	0.678462
RAP2B	0.67846
TTC26	0.678266
RAN	0.678117
SERTAD3	0.677926
RPS2P7	0.677824
MALSU1	0.677508
HSPB1	0.677301
AP1S3	0.677234
CKS1B	0.67719
SNX8	0.676982
ARF4	0.67676
PSMC4	0.676618
DOK3	0.676071
TMED2	0.676043
PSMB9	0.675808
MYL6	0.675735
C5orf63	0.675401
PIGC	0.67527
CCNA2	0.675187
SRPRB	0.675127
CLEC5A	0.675101
DTX2	0.675077
CA13	0.675023
LAMTOR2	0.674945
DLGAP5	0.674832
PLBD1	0.674815
C14orf119	0.674696
FKBP1A	0.674614
RAET1K	0.674215
TES	0.674052
MAGT1	0.673559
STBD1	0.67318
NPC2	0.67305
BUD31	0.67275
RARS	0.672642
RPS6KA1	0.67255
SLC25A43	0.672503
LITAF	0.672398
UBE2A	0.672276
FAM111A	0.671946
CDKN3	0.671901
ZNF600	0.671777
LAMC1	0.671695
DNAAF5	0.671584
NCF1	0.671563
CLEC18B	0.671395
SLC12A7	0.670723
PSMA7	0.670685
HOXA1	0.670556
IL4I1	0.670116
DEPDC1	0.670018
C8orf88	0.669839
AC026401.3	0.669628
MPZL3	0.669586
FAM120AOS	0.669319
CD40	0.669105
KHNYN	0.669031
EMC3	0.669027
PSMB8-AS1	0.668771
CSTB	0.668488
APH1A	0.668414
GNAI3	0.668117
SEC61B	0.667877
ATP5F1E	0.667718
TRIAP1	0.667678
FBLN5	0.667665
TMEM154	0.66759
HDAC3	0.667569
ISG20	0.667496
AC099336.2	0.667007
BTN2A2	0.666904
BTG3	0.666745
AC093616.1	0.66603
AEBP1	0.665535
ARHGAP15	0.665534
OCIAD2	0.665332
RINL	0.665225
TIGAR	0.665064
HLA-DMB	0.664945
YY2	0.66455
SEC22A	0.664538
ERMAP	0.664504
TXLNA	0.664468
FCER1G	0.664239
HNRNPKP4	0.663344
ITPRIPL1	0.663028
KIF20A	0.662892
FKBP1C	0.662197
LINC01841	0.662048
KIF18A	0.661977
IFI30	0.661645
TAF13	0.661593
ARMCX6	0.661396
CENPA	0.661132
SNRPG	0.661073
PPIAP31	0.661042
ERGIC1	0.660954
PDCD1LG2	0.660732
UCHL3	0.660076
SOCS1	0.659984
CFLAR	0.65964
CCZ1	0.659495
FAM86C1	0.659303
TGFB1I1	0.658943
GNB2	0.658849
IKBKE	0.658839
MEMO1	0.658521
SHOX2	0.658269
TRIM5	0.658237
TMSB4XP6	0.658231
CALU	0.658041
LGALS3BP	0.658033
PDRG1	0.657769
MRPL36	0.657742
DERL3	0.65774
SHISAL2A	0.657716
AC005833.1	0.657701
SLC7A7	0.657655
AP000781.2	0.657546
ZNRF2	0.657366
CCDC8	0.657344
EIF4EP2	0.657125
RNFT1	0.657082
TYMP	0.657001
FLOT1	0.656887
ELAVL1	0.656868
TMEM109	0.656863
TMEM8A	0.656817
BCL10	0.656789
NUDT16P1	0.656356
TWISTNB	0.656335
ADPRHL2	0.656054
PTGIR	0.655977
TRIM38	0.655666
SCPEP1	0.655651
BCAT1	0.655218
PSMB4	0.654974
NCF1C	0.654847
CSTA	0.654613
MGME1	0.654488
STK17A	0.654386
FBXO4	0.654311
METTL8	0.654304
NCSTN	0.653631
C1R	0.653493
LINC00601	0.653488
HLA-B	0.653425
MED18	0.653368
ABHD15	0.653294
SERPINA1	0.653274
MSR1	0.653077
TRAF5	0.653008
PDIA5	0.652525
PPIH	0.652455
TMBIM4	0.652324
AP002784.2	0.652207
GTF2E2	0.652001
TRPM4	0.651885
TNC	0.651809
IL17RC	0.651137
FAM129A	0.650978
ZNF599	0.650764
DUSP10	0.650562
CFI	0.650547
NDUFV3	0.650455
SIKE1	0.650432
ZNF321P	0.649984
GRN	0.64989
DTX3L	0.649797
PLOD3	0.649792
WIPI1	0.649748
TCEA3	0.649636
UGCG	0.649533
ZNF101	0.64945
PSME2	0.649066
HSPB11	0.648708
CDCA8	0.648209
SZRD1	0.648109
SLC2A9	0.648107
AC061992.1	0.648043
ARMC10	0.648038
CALHM6	0.648027
CDCA2	0.64796
TK1	0.647725
CHST14	0.647642
C1orf174	0.647636
FABP5	0.647366
HLA-DRB1	0.647051
S100A10	0.646901
MRPL32	0.646824
TPRG1	0.64668
POC1A	0.646608
MRGBP	0.646573
HSPA5	0.646445
ARL4C	0.646207
RIT1	0.646148
RUNX1	0.645979
SAT1	0.645591
WARS2	0.645494
SLC35B1	0.645465
OLFML2A	0.645403
FCGR3A	0.645168
TMED10	0.644899
CDC20	0.644585
OSTM1	0.644517
NEIL3	0.644512
ENSAP2	0.644486
AC027307.2	0.644402
MEOX2	0.643924
APOL4	0.643907
TRAPPC2B	0.643776
HLA-DPB1	0.643722
SMS	0.643544
HEXA	0.643381
ECHDC2	0.64311
SAMD9L	0.643092
ALG6	0.64304
MRPL37	0.643003
SETD9	0.642925
LYN	0.642699
SPRY2	0.642696
TRIP10	0.642641
LRMDA	0.642503
FCHSD1	0.642316
NRAV	0.642201
CYTIP	0.642077
TEAD2	0.641946
CD300A	0.641916
CD248	0.641612
CYBA	0.641355
DNAJC22	0.641112
TCIRG1	0.64099
ATP5MF	0.640108
EIF4E2	0.640092
ZNF799	0.639929
ITGB3	0.639585
NAPSB	0.63939
SHROOM3	0.639384
C21orf62	0.639151
CKM	0.639024
PROCR	0.638798
HAT1	0.638789
CPVL	0.638674
RPL12P4	0.638606
EOGT	0.638446
SMIM30	0.638415
GAPDHP1	0.638357
FBXO22	0.637672
ALG2	0.637603
HLA-A	0.637576
GMFG	0.637482
MGAT4B	0.637396
TMEM59	0.637268
AC023055.1	0.637264
LMO2	0.637208
AL158050.1	0.637201
NUAK2	0.637185
CDCA4	0.63718
DENND2D	0.637175
IL15	0.636811
AL390066.1	0.636747
HM13	0.636744
SLC35F5	0.636688
DNAJB11	0.636671
SIGLEC9	0.636425
NME2	0.636202
FTL	0.636177
HSP90B1	0.63602
MTHFS	0.635885
ANGPT2	0.635841
FBP1	0.635603
SLFN12	0.635597
AC015908.3	0.635515
TYMS	0.635226
RDM1	0.635119
COX7CP1	0.635052
RHOH	0.635027
ECT2	0.63502
SNRPC	0.634893
SKA1	0.634773
RAB27A	0.634472
IMPA2	0.634293
JPT2	0.634105
DEDD2	0.634051
KIF23	0.633778
MIPEP	0.633747
BST1	0.633407
TMCO4	0.633248
TAX1BP3	0.633221
CAV2	0.633192
AL035411.1	0.633179
ECSCR	0.633157
GMPPB	0.632954
BIRC5	0.632868
ADAMTSL4	0.63286
MND1	0.632725
DPH3	0.632609
FZD6	0.632189
CD302	0.631596
TXNDC5	0.631461
HDAC1	0.631284
RTCA	0.631188
TRIP13	0.63081
PDLIM3	0.630615
PTPN12	0.630549
RHOQ	0.630417
MYO1C	0.630069
CEP89	0.630035
AL158166.2	0.629833
PVT1	0.629774
CASP7	0.629574
TGFB2	0.629472
AC022613.1	0.629174
TFRC	0.62908
SPP1	0.628774
WTAP	0.628551
HOXC4	0.628508
ETV6	0.628428
CALHM2	0.628292
FKBP11	0.628255
TMEM176B	0.628167
ATP5PB	0.628151
AC112220.2	0.627874
AL161729.3	0.627727
ASCL2	0.627681
RUNX3	0.627553
FABP5P7	0.627302
LAMTOR5	0.627155
FCGRT	0.627128
CARHSP1	0.627103
AC099548.2	0.626916
STIL	0.626842
LRRC25	0.626675
CRLF3	0.6264
MYOF	0.626176
ST8SIA4	0.62607
MOB1A	0.625962
MT1M	0.625953
HMGN1P38	0.625769
NRM	0.625733
OR52K3P	0.62558
BTN2A3P	0.625474
SLC25A45	0.625456
FBXW9	0.625403
WDR34	0.625398
SMIM4	0.625303
HS3ST3B1	0.625296
AL512353.1	0.625126
NMNAT1	0.625046
GINS1	0.624872
TMEM185B	0.624668
AL355974.2	0.624521
ST20	0.624398
FAM181A-AS1	0.624152
SSBP1	0.624014
MGAT1	0.623646
TMSB4XP8	0.62357
KRT10	0.623483
ITPKC	0.623322
TMED5	0.622714
ASF1B	0.622675
NECAP2	0.622672
AC024451.2	0.622658
AC018816.1	0.622346
ACTL6A	0.622012
TRADD	0.621727
ZNF28	0.621716
ELF4	0.621708
PDGFA	0.621588
VAMP8	0.621311
DAP3	0.621184
TPT1P9	0.621142
MCM5	0.621133
CEBPD	0.621091
HIVEP3	0.621062
PDCD5	0.620992
PLOD2	0.620701
ANTXR2	0.620676
NIPSNAP3A	0.620501
SURF4	0.620336
PHB	0.620242
HRH1	0.62021
PLA2G5	0.619885
PPP1R3B	0.619851
CRISPLD1	0.619607
SIT1	0.619564
AC083799.1	0.619563
GAPT	0.619517
KIF4A	0.619453
LINC00339	0.619441
AC016205.1	0.619427
TSPO	0.619233
CD44	0.619186
TRAPPC1	0.619022
C10orf55	0.61892
CASP5	0.61883
ZNF816	0.618329
TTC12	0.61808
AL162231.2	0.617677
PDLIM1	0.617674
IAH1	0.617601
PARP12	0.617373
HMGN2P5	0.617236
COPB1	0.617079
CHAF1B	0.617033
SNHG26	0.616987
DSN1	0.616784
CACNA2D4	0.616533
P2RX4	0.616262
GPR3	0.616234
PKIB	0.616089
TWSG1	0.616055
APOC4-APOC2	0.616035
COMMD7	0.615836
TTYH3	0.615764
ETHE1	0.61569
PNPLA4	0.615674
ZAP70	0.615336
ATP6V0E1	0.615299
STAC	0.615241
ANXA2R	0.615232
ATG4A	0.615056
CRYZL2P	0.614978
TRAPPC3	0.614964
NEK2	0.61489
SNRPGP15	0.614756
RNASE2	0.614652
MYO1G	0.614541
SLC31A1	0.614524
AC068491.4	0.614479
PALLD	0.614431
S100A4	0.614265
SPINK8	0.614249
PPP1R18	0.614143
PDE6G	0.613922
CD101	0.613872
AC015922.3	0.613859
ADA2	0.613816
RPF1	0.613576
ZDHHC4	0.613282
CLP1	0.613129
RAP1A	0.613044
CEP55	0.612859
AC116347.1	0.612789
CENPE	0.612707
ALG1	0.612583
HOXA-AS3	0.61256
LINC02587	0.612339
CAP1	0.612205
ARNTL2	0.612097
CUL7	0.611925
BX537318.1	0.611234
TANK	0.611232
PPP1CB	0.611006
FAM136A	0.610517
STARD3NL	0.610355
CCR5	0.610012
KLHDC8A	0.609917
BCL3	0.609839
ERGIC3	0.60978
MTFR2	0.609558
SLC27A3	0.609491
PSMA1	0.609412
PSMB2	0.609241
MICB	0.609095
RGS3	0.60883
ATP6V0B	0.608614
PLIN2	0.608288
SHC1	0.608196
CYB561D2	0.608045
SASH3	0.608044
IGFLR1	0.608015
BATF	0.607905
CYP2S1	0.607085
IER5L	0.606889
XBP1	0.60688
LINC01503	0.606796
EIF4A1P2	0.606579
CD300C	0.606571
FABP7	0.606549
LINC01270	0.606459
GEMIN6	0.60644
CYREN	0.606386
TMEM140	0.606214
PLS3	0.606066
CD48	0.605537
SNX20	0.605408
HMGN2	0.605278
ARPC1B	0.605244
LBX2-AS1	0.605058
AC012354.2	0.604858
ARPC1A	0.604556
AL136116.3	0.60448
FCGR2A	0.604025
TUBA1B	0.603889
LGALS3	0.603881
ZNF480	0.603839
LY96	0.603398
CXCR4	0.602971
DUSP23	0.602706
MRPL22	0.602666
AC098614.1	0.602126
PHF11	0.601764
AC022210.1	0.601695
ST14	0.601676
SPCS3	0.601563
ABCC3	0.601518
ZNF788P	0.601405
AC108463.1	0.601256
BATF3	0.601044
GSS	0.601035
XRN2	0.60086
ARHGAP25	0.600813
LINC02308	0.600669
FRMD8	0.600599
TBC1D10C	0.600546
EXT2	0.600455
ZWILCH	0.600423
ZNF552	0.600352
HOXA7	0.60031
CDC25C	0.600169
SLC16A4	0.6001
UBE2K	0.600051
LAMC3	0.599964
RPAP2	0.599852
CD300LF	0.599633
SNAPC2	0.599444
AL354714.2	0.599323
EN1	0.599263
COTL1	0.5992
LINC00900	0.599021
TWIST1	0.599012
LMNA	0.598628
SDCBP	0.598443
TSPAN4	0.598297
CENPS	0.598265
PTMA	0.598225
HDAC7	0.59817
TRIM34	0.598088
HAUS1	0.597602
ARID5A	0.597431
SRSF9	0.597429
COMMD10	0.597416
TIMP1	0.597281
TMEM183B	0.597233
HLA-DPA1	0.597192
SIGLEC7	0.597134
SIL1	0.597023
OSCAR	0.596941
SNX17	0.59685
ZSCAN5A	0.596561
HCCS	0.596492
ORC5	0.596295
NDE1	0.595979
PRKD2	0.595869
RNF19B	0.595843
C1S	0.595791
LHFPL2	0.59574
E2F8	0.595636
MACC1	0.595603
NUTF2	0.595526
WWTR1	0.595429
MAPKAPK3	0.595253
LINC00346	0.595245
PTBP1	0.595166
IL2RG	0.595149
IGF2BP3	0.594887
FGFRL1	0.594885
ARL1	0.594843
CANT1	0.59444
2023-09-09	0.594319
FTH1P10	0.594234
AC145676.1	0.5942
SPAG4	0.594199
CTSZ	0.59415
YIPF2	0.594087
PIK3R6	0.594018
AC073611.1	0.594007
AL133342.1	0.593893
MELK	0.593887
NME2P1	0.59367
ARL2BP	0.593536
RANP1	0.593432
C1orf112	0.593201
EVC	0.592974
TSTD1	0.592757
UQCRQ	0.592666
SNAPIN	0.592471
CBR1	0.592255
AK4	0.592186
HSD17B10	0.592023
PLBD1-AS1	0.591918
LINC00908	0.591827
PLK1	0.591533
ULK4	0.591185
ANKRD53	0.591177
RAB38	0.590651
DEGS1	0.590599
ITGB2	0.590535
LEF1-AS1	0.590421
ABI3	0.590377
ITGA6-AS1	0.590275
RPS2P5	0.590095
NFE2L3	0.59002
APEX2	0.589749
ZMPSTE24	0.589674
SOAT1	0.589585
PUSL1	0.589518
ARSJ	0.58949
LINC01842	0.589326
MMP2	0.589306
AL021392.1	0.589231
BX470102.1	0.589211
AC023512.1	0.589206
YKT6	0.589119
EYA4	0.589076
EIF4A1P10	0.588997
PRELID1	0.588979
CMC1	0.588618
LINC02084	0.588501
CLPTM1L	0.588479
RNASE4	0.588456
PCLAF	0.588393
PTGR1	0.588339
CD3D	0.588298
ADAM12	0.588256
ACE	0.588127
HOTAIRM1	0.587672
AC073896.2	0.58764
AC138305.3	0.587469
COX6A1P2	0.587415
SBNO2	0.587379
ZNF436	0.587226
ERCC6L	0.587047
TYROBP	0.586988
BUB1	0.586963
PGM1	0.58685
CPSF4	0.586518
HJURP	0.586336
AP000879.1	0.585841
ZNF880	0.585642
CLN5	0.585627
HTRA3	0.585379
MEST	0.585167
FCGR2C	0.585098
HCP5	0.585027
CENPN	0.585
LINC01579	0.584944
SERTAD1	0.584465
SCIMP	0.584388
EIF2B3	0.58424
PCED1B	0.58424
DNTTIP1	0.584156
AC010132.3	0.58415
SNRPD2	0.584108
HOXA5	0.583922
HMGB2	0.582346
FXYD5	0.582221
FAF1	0.582161
ZDHHC1	0.582157
DDIAS	0.581493
CLCF1	0.581351
DHDDS	0.581125
PGK1	0.581037
SECTM1	0.581032
CTSB	0.580925
LINC01137	0.580903
UQCR11	0.580726
RCAN1	0.580694
KIF2C	0.580683
AL357060.1	0.580636
PTGS1	0.580534
CCZ1B	0.580526
ARSK	0.58043
TCF19	0.580317
AC011447.1	0.580311
RDH5	0.580037
MCM2	0.57993
FAM83D	0.57972
TRMT2B	0.579652
NRAS	0.579579
LINC01831	0.579561
ULBP2	0.579515
SSH3	0.579483
AC093726.1	0.579386
C3orf38	0.579385
ICMT	0.579222
ADAM9	0.579185
GNPDA1	0.579098
SLC22A18	0.579063
CKS2	0.579043
HSPA4	0.579035
AC006978.2	0.578659
SLC39A8	0.57846
TMEM37	0.578423
TNFRSF19	0.578307
SPRY4	0.578292
TAF12	0.578193
MFSD1	0.578189
AC010173.1	0.57813
IL13RA2	0.578053
PLXND1	0.578027
FOPNL	0.577934
ARHGAP9	0.577868
MXRA7	0.577837
LAMB2	0.577796
TTC4	0.577571
C2	0.57744
WDR41	0.577393
UBALD2	0.577375
RAB36	0.57735
MICA	0.577091
CCDC122	0.576881
TENT5A	0.576696
LINC01504	0.576695
DUSP6	0.576549
ALG12	0.576453
FLOT2	0.576394
SOD2	0.576234
H2AFZ	0.576198
EFNA4	0.575997
TRIM6	0.575971
IL1RAP	0.575937
AC099850.3	0.575847
SEPT2P1	0.575799
TPT1P4	0.57577
CRYZ	0.575611
LSM5	0.575561
HOXA6	0.575544
UROD	0.575408
FGL2	0.575282
BORA	0.575184
H2AFJ	0.575175
RPL34P18	0.575157
SGO2	0.57504
ERVK9-11	0.575022
SRP19	0.574972
ZNF701	0.574815
OIP5	0.574759
CELSR1	0.574726
RBBP4	0.574686
CFAP298	0.57467
CD247	0.574652
SPATA6	0.57458
C3	0.574549
CTSC	0.574502
PBK	0.574498
HOXC10	0.574382
OR51E1	0.574288
EHD4	0.574235
GYS1	0.57419
SLC35D2	0.574186
GAPDH	0.574165
PABPC4L	0.574022
LINC01993	0.573977
G0S2	0.57388
CTNNAL1	0.573554
AHR	0.573512
MAP3K7CL	0.573498
TMCO1	0.573364
DNASE1L1	0.573353
NRBP1	0.573286
ENTPD1	0.573273
AC009955.2	0.573204
HOXD10	0.572919
AL031055.1	0.572713
IFT52	0.572684
AC079944.2	0.572449
AC018797.2	0.57229
SLC35A4	0.572287
MRPL13	0.57225
RELB	0.572169
DTX2P1-UPK3BP1-PMS2P11	0.572144
MPZL2	0.571672
PIPOX	0.571467
ZNF503-AS2	0.571408
PROSER3	0.571093
AP001453.2	0.571064
SLC25A20	0.571057
IFNAR2	0.570893
NEMP1	0.570661
ACADS	0.570629
TPI1P1	0.570604
TTC38	0.570573
ADGRL4	0.570526
NCF1B	0.570371
E2F7	0.570353
MRPL47	0.570291
AFAP1L1	0.570192
LAPTM5	0.570102
LRRC59	0.570091
CROT	0.570065
TRPV2	0.570063
RGS16	0.570063
ROR1	0.570004
TLR1	0.569972
ASB9	0.569824
MYO1B	0.569644
NDC80	0.569395
IQGAP3	0.569388
DENND2A	0.569387
SKAP2	0.569233
C1RL-AS1	0.568792
GTSE1	0.568786
AC006011.1	0.568729
RAI14	0.56857
TNNI2	0.568533
FAM221A	0.568171
PTPN9	0.568107
SDF2L1	0.568102
CTNNA1	0.567911
CHEK1	0.567832
CD2	0.567804
FERMT3	0.567617
DHRS7B	0.567516
ERP44	0.567431
AC092718.4	0.567317
HOXC-AS2	0.567159
HSPE1-MOB4	0.566919
TUBA1A	0.566628
TEX261	0.566593
KCTD14	0.566462
BBS12	0.566315
CLEC12A	0.565939
RNASE10	0.565939
COX20P2	0.565811
RRP36	0.565774
PTRHD1	0.565724
DEPDC1B	0.565652
AC004847.1	0.565651
ADGRE2	0.565583
UBE2J2	0.565367
NKX2-5	0.565258
EMILIN2	0.565156
NAMPT	0.56514
CD96	0.565133
SELENOT	0.565075
MRPL42	0.56498
CMAHP	0.564912
GNGT2	0.564859
ACTR3	0.564826
AL122020.1	0.564696
MRPL15	0.564578
AC002116.2	0.564478
LRRC36	0.564344
P2RY6	0.564343
UBE2D2	0.564197
ALG14	0.56417
IRF1	0.564142
FLII	0.564062
AC010729.1	0.564014
ZFP36L2	0.563981
CAPN5	0.563956
USP30-AS1	0.563908
NPHP1	0.563896
SDHC	0.563858
CLIC4P1	0.563794
BST2	0.56369
DPEP1	0.563645
EPS8	0.563594
CENPM	0.563442
C2orf66	0.563372
PECAM1	0.563311
HAVCR2	0.562971
HPS3	0.562969
GPX1	0.562864
AGA	0.562834
EFNB2	0.5626
TMEM237	0.562389
GLIPR1	0.562143
AL390755.1	0.562058
MCM6	0.561901
CXCR6	0.561625
NUP205	0.561543
COL5A2	0.561403
FBXO39	0.561351
DPAGT1	0.561012
INAFM1	0.560528
ADSSL1	0.56024
SPI1	0.560214
CD53	0.560024
FAH	0.559947
DCUN1D5	0.559885
ALOX5	0.559789
CCL27	0.559784
TRIP4	0.55972
PBX3	0.559595
AC060766.7	0.55932
ZNF625-ZNF20	0.559299
NIP7	0.559146
SLC30A6	0.55904
POFUT1	0.558903
PMS2P6	0.558903
TGFBR1	0.558677
DNAJC25-GNG10	0.558598
AOX1	0.558497
RRAS	0.558234
KCNE4	0.558173
EFNB1	0.558089
ESM1	0.558073
RAB33B	0.557981
MTFR1	0.55792
LAPTM4A	0.557848
ZNF761	0.557838
PLAT	0.557668
G6PC3	0.557482
NAA20	0.557391
CDCA7L	0.557357
AC011899.2	0.557025
CDC6	0.556853
ATL3	0.55675
CD7	0.556709
ARFIP1	0.556709
ZNF416	0.556662
LAIR1	0.55664
MS4A6A	0.556575
SLC35G2	0.556517
AC097358.2	0.556491
RNPEP	0.556316
TMEM255A	0.556233
SLC35C1	0.556142
QPCTL	0.55607
ACSS3	0.556039
TMEM205	0.555854
SEMA3F	0.55565
STT3A	0.55564
LAT2	0.555567
UBE2D4	0.555509
TRMT112P6	0.55542
TM4SF1	0.555274
UBE2D3	0.555251
IL13RA1	0.555222
PLB1	0.555186
NID2	0.555141
TMEM158	0.55514
TMEM107	0.55511
UNG	0.555051
PRPS2	0.554861
EPHB4	0.554849
FAM3D	0.554661
IFI44	0.554599
PLK4	0.554492
MICALL2	0.554448
C1orf53	0.554438
FAS	0.554123
S100A13	0.554095
DMAC2	0.553902
AP005329.3	0.553853
CLEC18C	0.553836
MTCH2	0.553739
TMEM19	0.55365
RIOK3	0.553587
LRRC32	0.553562
PLA2G4A	0.553539
ZNF530	0.553367
TNFAIP8	0.553362
SNX24	0.553181
STAT5A	0.553166
AP000695.2	0.552935
SUSD2	0.552775
TPX2	0.552716
HOXB7	0.552572
PDZD11	0.55255
LCP2	0.552394
NRP1	0.55238
AC006001.4	0.552018
CCL5	0.552007
FZD2	0.551941
DIAPH3	0.551921
SLC15A3	0.551815
SCMH1	0.551577
RPL41	0.551565
LAMB4	0.551543
CCNB2	0.551542
LINC00623	0.551354
SNRPB	0.551222
PLAUR	0.551208
TPRA1	0.551152
STAT3	0.551105
ITGA4	0.551084
NUP54	0.551018
HUS1	0.551015
CENPH	0.550968
HNRNPA1P7	0.550676
C19orf48	0.550612
TUBG1	0.550445
PARVB	0.550397
DDX60L	0.550378
CHI3L1	0.550332
PROS1	0.550089
CHST2	0.550078
LRRC28	0.550003
POLD3	0.549934
PDCL3	0.54988
CCNJL	0.549748
AUP1	0.549569
AL078621.1	0.54956
TTK	0.549544
GJA9-MYCBP	0.549276
APLN	0.549265
ACTN1-AS1	0.54916
MYBL2	0.549128
GZMA	0.549118
LSM4	0.548971
FN1	0.548792
GRAP	0.548754
BICD1	0.548308
ISY1-RAB43	0.548117
P3H1	0.548112
LAMA2	0.548066
AL133415.1	0.548054
CLEC7A	0.548025
GPR84	0.547991
AC008760.2	0.547935
CHST6	0.547824
PYCARD	0.547749
EIF4E	0.547619
ELMOD2	0.547484
PRIM2	0.54741
DPY30	0.547297
IMPA1P1	0.547228
RNASEH2A	0.547089
PCED1B-AS1	0.547086
UCP2	0.547062
VPS25	0.547024
GAB3	0.546971
AC145098.1	0.546881
LINC01273	0.546475
IFITM2	0.546375
FCGBP	0.546222
C1QB	0.546114
CCDC18	0.546015
AL162258.1	0.545914
RPP40	0.545909
ADH5	0.545851
ZNF35	0.545845
NADK	0.545809
GZMH	0.54559
MED31	0.545556
RELL1	0.545541
EXOC3L1	0.545331
SP110	0.545166
C5orf34	0.545164
SMIM12	0.545141
RAG1	0.545137
DBF4	0.545137
FAM72B	0.545123
TOE1	0.545032
SH3PXD2B	0.544889
ZNF394	0.544842
AC015922.2	0.544801
AL604028.1	0.544769
MEIS1-AS2	0.544763
MT1L	0.544722
GCH1	0.544669
SGO1	0.544505
JAG1	0.544282
KRTCAP2	0.54421
PHC2	0.544151
ZNF207	0.544089
FAM86DP	0.54404
TCTN2	0.543779
NPIPA7	0.543776
TOP2A	0.543697
CKAP4	0.543594
MEIS3P1	0.543528
HOXA4	0.543431
TNFSF13	0.543241
ARL11	0.543233
CKAP2L	0.543207
RBPMS	0.543183
C8orf48	0.543057
BAALC-AS1	0.542974
SLX1A	0.542827
NCAPG	0.542824
ILK	0.54282
TAPBPL	0.542739
WWTR1-AS1	0.542443
SH2B3	0.542417
TBX19	0.54238
AC010319.4	0.542319
JHY	0.542316
PARVG	0.542246
LINC01936	0.542142
EPS8L1	0.54211
MSRB1	0.542102
CA2	0.542015
DPP9	0.54186
PLAU	0.541634
TMEM176A	0.541427
GSR	0.541337
ARSE	0.541333
HOXB3	0.541325
SELENOS	0.541241
SYTL3	0.541169
UNC45A	0.541111
TMEM173	0.541033
DBNL	0.540991
AD000671.2	0.540839
GCLM	0.540738
GADD45A	0.540695
WDHD1	0.540629
H2AFV	0.540562
GTF3A	0.540508
RASSF1	0.540486
AC020905.1	0.540403
NKG7	0.540354
SEC22B	0.540238
NGLY1	0.540171
TOR4A	0.540104
GPSM3	0.539929
TMEM45A	0.53979
MOXD1	0.539554
TPD52L2	0.53931
TCTN1	0.539298
GBE1	0.539294
AC026250.1	0.539291
ZNF613	0.539286
GPR82	0.539238
C1QTNF2	0.539215
NEU1	0.539096
TROAP	0.539041
HORMAD2-AS1	0.539
DARS-AS1	0.538852
OPA3	0.538732
GCA	0.538688
SOCS2	0.53857
HK2	0.53854
ETV2	0.538523
AC080023.2	0.538502
SELENOTP1	0.538457
AF279873.1	0.538454
CNEP1R1	0.538429
AC007560.1	0.538413
SOCS3	0.538362
IL2RB	0.538268
NUF2	0.538222
LINC02521	0.53817
GALNS	0.538149
JAGN1	0.53809
GBP1	0.53806
SNX3	0.53788
TEN1	0.53777
SSR1	0.537767
POLE3	0.537755
ORC1	0.53771
RPL22P2	0.537662
POTEE	0.537564
FZD5	0.537413
FBLIM1	0.537397
BRCA1	0.5372
CDCP1	0.537113
CRTAP	0.536867
SRPX2	0.536799
UBE2S	0.536794
TMED4	0.53673
SLA2	0.536719
PDK3	0.536505
FUCA1	0.536487
AL161421.1	0.536107
SHKBP1	0.53605
DPM1	0.536012
MTERF3	0.535936
HAMP	0.535771
RBM47	0.535567
PRR11	0.535476
ALG5	0.535371
HOXD11	0.535336
AC009302.1	0.535201
P3H4	0.535126
RHOA	0.535029
SYNGR2	0.534856
UQCRHL	0.534813
PLCE1	0.534687
FEM1C	0.534368
HACD4	0.534198
PAFAH2	0.534032
GBGT1	0.534007
AL031729.1	0.533767
LEF1	0.533635
CYB5R1	0.53355
CDC45	0.533415
AL583856.1	0.533381
RRAGC	0.533302
AKR1B1	0.533237
C17orf53	0.533178
PEPD	0.533096
CD69	0.53305
HLA-E	0.53304
SKA3	0.533019
AC060766.1	0.532983
AC244153.1	0.532956
C16orf54	0.532753
AHCY	0.532696
CATIP-AS1	0.532665
ABCD1	0.532632
PNP	0.532585
DNAH9	0.532388
CD3E	0.532342
ZNF433-AS1	0.532223
MYH9	0.532177
PSMG3	0.532109
NPNT	0.532085
CDK1	0.532023
UBE2T	0.531976
LRRN4CL	0.531955
LINC01271	0.53195
AC005264.1	0.531948
COPS8P2	0.531898
FRRS1	0.531825
YBX3	0.531649
NCF2	0.531519
GINS2	0.531439
NMUR1	0.531424
AC068533.4	0.531154
KATNAL2	0.531103
PTPN6	0.531057
CCRL2	0.530991
COMMD8	0.530977
PMP22	0.530781
SIRPG	0.530778
CHST12	0.53068
GTPBP10	0.530672
MRPL34	0.530561
UBE2C	0.530498
CASP2	0.530359
AP4M1	0.530317
ARF5	0.530246
SLC52A2	0.530038
MVP	0.529673
IFT57	0.529527
LIMS1	0.529462
LACTB2-AS1	0.529198
SAR1B	0.529105
MPC2	0.528812
FANCC	0.528752
AC108676.1	0.528708
PRC1	0.528705
SLC9A1	0.528655
CNOT11	0.528654
DDX39A	0.52862
OTP	0.528607
GALNT12	0.528599
NLRC5	0.528403
AL161937.2	0.528336
SMAGP	0.528314
ZNF230	0.528237
AP000695.1	0.528224
SLC35D1	0.528167
LAMA4	0.528144
IGFBP5	0.528126
ACPP	0.528111
HORMAD2	0.52811
AP002840.2	0.527946
IL18	0.527905
CLPP	0.52789
ZC3HAV1	0.52786
TREM2	0.527849
IFI16	0.52783
GFI1	0.527776
TM4SF18	0.527715
TPI1	0.527507
MAOB	0.527446
ZBED6CL	0.527427
SLC35F6	0.527259
PTN	0.52725
PLEKHG2	0.52721
ZDHHC5	0.527125
AC005682.1	0.526905
EIF6	0.526868
HSPE1P2	0.526833
RIPK3	0.526832
FANCB	0.526752
HNRNPL	0.526724
ERP27	0.526308
ITGA7	0.526299
TMEM150A	0.526234
VPS29	0.525972
TXN	0.525905
LINC00665	0.525815
ACTN4	0.525583
TM9SF1	0.525533
TTC7A	0.525423
HOXA3	0.525301
ITGA1	0.525059
RAD1	0.524895
G6PD	0.52485
GBP1P1	0.524798
SGSH	0.524733
FBXL5	0.524704
APOBR	0.524561
AL078596.1	0.524509
PPCDC	0.524312
AL355338.1	0.52427
TOR1A	0.524228
LINC01116	0.524197
TMEM168	0.524127
TMEM138	0.5241
AF201337.1	0.523872
SIGLEC5	0.523839
LINC02381	0.523724
TRIM22	0.523711
CMYA5	0.523323
CENPU	0.523316
STEAP1	0.523166
ULBP1	0.523154
PINK1-AS	0.523028
SMIM10	0.52286
FPR1	0.522816
MPV17L2	0.522781
VWA1	0.52275
AC010422.3	0.522701
REST	0.522649
CD109	0.522556
RNF7	0.522487
DHRS13	0.522238
TFEC	0.522205
MMADHC	0.522038
FTH1P2	0.521915
AEN	0.521851
MOB3A	0.521636
ZCCHC10	0.521575
ANO6	0.521506
BOD1	0.521327
HLA-DQA1	0.521234
FOXD3-AS1	0.521162
AL512329.1	0.521162
PLVAP	0.521054
CENPF	0.520915
PDLIM7	0.52091
RARRES2	0.520819
PPP1R35	0.520769
RARS2	0.520742
MBNL3	0.520551
TXLNB	0.520541
ETF1	0.520455
DCLRE1B	0.52036
EMP1	0.520346
BCAM	0.520288
LINC01146	0.520221
TCAF2	0.520089
ENO1	0.520085
PREB	0.519945
RHEB	0.519807
GALNT3	0.519636
FLNC	0.519516
SLAMF8	0.519339
IMMT	0.519231
RPS20P14	0.51923
ERBB2	0.519185
GPR156	0.519154
BCAP29	0.519082
PIMREG	0.519057
KDELC1	0.519048
CARD6	0.518791
CDH6	0.518772
MAB21L1	0.518566
AL357033.4	0.518544
DDIT4L	0.518485
RPL26L1	0.518325
MAP1LC3C	0.518143
MAPKAPK2	0.517946
AC011773.3	0.517884
CERS2	0.517829
AC060766.4	0.517794
DYNLT1	0.517783
FAM206A	0.517776
GINS4	0.517698
GPC1	0.517604
GPBAR1	0.517508
ZNF529-AS1	0.517353
IER5	0.517325
AC060766.5	0.517234
POR	0.517176
MEIS1	0.517106
CTSW	0.517057
CEMIP2	0.516969
AC133065.3	0.516928
PRUNE1	0.516849
RAD18	0.516674
C1QC	0.51655
XCL1	0.51634
ZNF700	0.516322
AC073861.1	0.516313
NFKBIZ	0.516246
PEAK3	0.516132
FAR2	0.516021
AC087045.2	0.515934
TGFB1	0.515907
NAA10	0.515892
BPGM	0.515891
EMP2	0.515886
C11orf24	0.515609
UMPS	0.51559
LINC00092	0.515525
PRSS36	0.515459
ITPRIPL2	0.515431
AC108463.3	0.515411
GPR141	0.5151
LINC02432	0.514969
GDAP2	0.514891
AC034102.1	0.514848
ADCK2	0.514719
PMS2P7	0.514706
ORAI1	0.51465
NMNAT3	0.514638
MAN1C1	0.514627
ARNTL	0.514593
PRSS23	0.514579
HNF4G	0.514527
COPS3	0.514405
HIST1H2BK	0.514142
ABCB4	0.513976
GBP3	0.513948
AC135048.1	0.513863
POLR1D	0.51386
BEST4	0.513751
TMEM71	0.513731
CLEC18A	0.51364
AC000067.1	0.513596
CCDC189	0.513516
AP5S1	0.513301
GALNT4	0.513287
RBBP8	0.513274
PSENEN	0.513272
CENPP	0.51324
DCTPP1	0.513142
SCO1	0.513082
TOR1B	0.513037
KDM4A-AS1	0.513016
AAGAB	0.512918
PAUPAR	0.512823
LUCAT1	0.512702
TRIM14	0.512686
UACA	0.512595
RNF181	0.512543
HOXB-AS1	0.512295
CXorf40A	0.512193
AL512329.2	0.51217
EXTL2	0.512153
AC007098.1	0.512127
TMEM69	0.512053
TAF10	0.512042
RMI2	0.51201
LILRB3	0.511988
RDH10	0.511982
MAD2L1	0.511927
HIST1H2BH	0.511831
ALDH16A1	0.511751
HASPIN	0.511719
TMEM53	0.511532
HLA-DOA	0.511522
TP53RK	0.511491
OSER1	0.51147
PARP15	0.511467
SLC49A3	0.511442
DMAC1	0.511359
LCK	0.511251
RBBP4P1	0.51122
TLR2	0.511171
ARL4AP2	0.511158
RNASE6	0.510999
ACOT12	0.510918
RILPL2	0.51067
TNIP1	0.510532
YBX1P2	0.510457
LYPLAL1	0.51041
TFB2M	0.510289
NSMCE2	0.510239
TMEM43	0.510205
LILRA2	0.510189
Z74021.1	0.510016
HMMR	0.509962
[truncated: 53,384 more rows]

## Sheet: used-data
ID	TCGA-19-1787-01	TCGA-S9-A7J2-01	TCGA-E1-A7YI-01	TCGA-06-5412-01	TCGA-DU-7302-01	TCGA-DU-A7TI-01	TCGA-12-5299-01	TCGA-P5-A5EX-01	TCGA-HT-8563-01	TCGA-FG-A60K-01	TCGA-06-2565-01	TCGA-06-2561-01	TCGA-14-0736-02	TCGA-CS-5397-01	TCGA-E1-5322-01	TCGA-HT-8558-01	TCGA-S9-A6U8-01	TCGA-HT-7854-01	TCGA-HT-7874-01	TCGA-S9-A6TV-01	TCGA-VM-A8CD-01	TCGA-06-0132-01	TCGA-KT-A7W1-01	TCGA-P5-A5F2-01	TCGA-19-2629-01	TCGA-HT-7607-01	TCGA-06-0238-01	TCGA-HT-7873-01	TCGA-06-0749-01	TCGA-HT-7603-01	TCGA-DB-A64P-01	TCGA-06-0174-01	TCGA-HW-7486-01	TCGA-P5-A5F1-01	TCGA-DU-7011-01	TCGA-P5-A77X-01	TCGA-HW-7493-01	TCGA-VM-A8CA-01	TCGA-DU-7015-01	TCGA-TM-A7C5-01	TCGA-DU-8162-01	TCGA-TM-A84O-01	TCGA-06-5410-01	TCGA-S9-A7R3-01	TCGA-TQ-A7RN-01	TCGA-28-2513-01	TCGA-DU-A6S6-01	TCGA-P5-A735-01	TCGA-FG-A6J1-01
LINC02082	0	1.22997	0.729978	0.0499986	0.170004	0.649987	0.140003	0.120002	0.31999	0.979983	1.46004	0.310003	0	0	0.0400009	0.0499986	0.0400009	0.140003	0.140003	0.299993	0.47	0.159996	1.05998	0	0.640002	0.129996	0.180005	0.909986	0.649987	0	0.670007	0.750008	0	0	0	0.909986	0	0.0899994	0.0400009	0.170004	0.0400009	1.29998	0.0499986	0	0.829988	0.060002	0.239999	0	0
AC015722.1	0	0	0	0	0	0	0	0	0	0	0	0	0	0	0	0	0	0	0	0	0	0	0	0	0	0	0	0	0	0	0	0	0	0	0	0	0	0	0	0	0	0	0	0	0	0	0	0	0
AC090241.2	0.0700018	0.120002	0.599985	1.11003	1.88	0.159996	0.479997	0	0.0700018	0.129996	2.44005	0.360007	0.769999	0.370002	0.060002	2.23001	0.0999981	0.109998	1.77004	0.170004	1.99001	0.679987	0.120002	0.729978	0.109998	2.00998	1.07003	0.00999965	0.47	2.09001	0.299993	0.890002	0.629995	0	0.189994	0.909986	0.120002	0.259996	0.170004	0.34999	1.49998	0.38001	0.579996	0.149998	0.0899994	0.45	0.479997	0.459988	0.310003
RAB4B	39.3902	29.6108	54.311	71.9379	49.6207	58.5207	47.6092	49.9312	55.6293	32.9397	70.5014	49.2506	80.8728	74.4026	36.4706	152.439	61.3409	44.3809	77.1119	39.5105	67.1111	80.7775	84.6292	57.5393	62.0895	74.6712	52.3302	68.721	115.279	115.84	51.1787	54.1982	84.9819	86.9301	36.6302	42.3698	42.3405	67.5591	38.3502	22.4297	85.3715	47.3	69.6996	44.0591	34.6806	81.1817	58.2213	64.0478	61.0693
TIGAR	11.3804	4.93007	18.7202	19.9004	14.05	12.6204	11.8202	10.0398	11.0102	6.16015	15.0001	23.62	10.8797	13.8604	7.16019	8.11011	5.27009	6.1299	7.32995	9.1403	17.3302	12.9097	17.01	3.82994	10.5697	7.78024	12.68	7.72007	7.20001	6.30008	6.78001	10.6898	7.3702	4.7499	5.60006	7.16019	7.24006	3.80006	5.63003	8.96025	8.41013	8.18013	14.8903	3.82994	8.0899	11.2003	4.47001	3.05004	2.68992
LINC01224	1.81996	0.490002	8.52991	0.239999	0.360007	0.0999981	0.800014	0.0299998	0.00999965	0.170004	0.969971	0.0199995	0.200005	2.04003	0.93003	0.230006	0.250007	0.140003	0.709989	0.0499986	0.420002	0.120002	1.86003	0.120002	1.36997	0.38001	3.27992	0.0199995	0.279992	0.0800019	0.430012	12.1998	0.389989	0.00999965	0.0700018	0.38001	0.0400009	0.180005	0.239999	0.579996	0.979983	0.920017	0.129996	0.0400009	0.0700018	0.140003	0.290002	0.189994	0.0199995
MIR4802	0	0	0	0	0	0	0	0	0	0	0	0	0	0	0	0	0	0	0	0	0	0	0	0	0	0	0	0	0	0	0	0	0	0	0	0	0	0	0	0	0	0	0	0	0	0	0	0	0
RNF44	18.9802	41.6593	45.5812	14.9503	30.1597	31.4602	11.4199	15.3696	25.6599	35.3089	42.1005	24.6299	6.12014	19.2906	18.5304	31.7692	29.2396	17.99	24.8908	10.7098	21.8996	14.8203	25.8491	21.51	24.3397	21.2993	18.5201	44.0988	12.5698	12.3401	20.1699	27.2191	18.3998	10.6196	13.0402	21.5697	14.46	8.88972	16.99	20.3906	25.0796	40.7991	14.42	14.3502	33.8095	13.6601	46.1311	29.1001	8.52991
DNAH3	0.0299998	0	0	0	0.0299998	0.0299998	0	0.00999965	0.0199995	0	0.0499986	0	0.0800019	0.0400009	0	0.0499986	0	0.0199995	0.0299998	0	0	0	0.00999965	0.0400009	0	0.0400009	0.00999965	0	0.0299998	0.00999965	0.0199995	0	0	0	0	0.00999965	0.060002	0.00999965	0.00999965	0.00999965	0.060002	0.00999965	0	0	0.200005	0.0199995	0.0400009	0	0
AL512310.11	0	0	0	0	0	0	0	0	0	0	0	0	0	0	0	0	0	0	0	0	0	0	0	0	0	0	0	0	0	0	0	0	0	0	0	0	0	0	0	0	0	0	0	0	0	0	0	0	0
RPL23A	1141.8	870.921	1009.27	1317.15	1001.19	720.472	1498.39	982.354	596.425	1062.1	1253.46	704.032	1195.67	499.866	1332.2	537.789	856.256	908.409	621.624	956.087	682.317	936.541	764.778	735.916	1275.1	615.706	1139.59	785.19	1151.34	1089.84	846.988	1205.32	873.581	996.688	816.041	516.526	834.46	1126.24	1197.66	1350.71	522.25	698.394	1091.2	662.648	807.377	965.277	479.736	634.729	2345.53
RPL7L1P12	0	0	0	0	0	0.060002	0	0	0	0	0	0	0	0	0	0	0	0.0499986	0	0.0400009	0.0400009	0	0	0	0	0	0	0	0	0	0	0	0	0	0	0	0	0	0	0	0	0	0	0	0.0800019	0	0	0	0
AC244102.2	0	0.140003	0.0400009	0	0.270007	0.45	0	0	0	0.0800019	0.250007	0	0	0	0.200005	0	0.0899994	0	0.0299998	0.0499986	0.0499986	0	0	0.0400009	0.270007	0.0299998	0.0299998	0.200005	0.0299998	0	0.0700018	0.170004	0.0299998	0	0.0899994	0.0299998	0.0299998	0	0.0499986	0.120002	0	0.0400009	0	0	0.38001	0.0400009	0.159996	0.0899994	0.440015
ARL8B	47.7514	56.5116	38.4594	65.5116	96.148	67.1622	74.9201	81.8711	70.5014	72.2077	69.2422	78.6613	57.4715	83.1292	35.0504	115.032	61.7204	96.7028	95.1601	73.0788	68.251	80.5706	51.6098	71.6095	66.1092	91.9887	42.6705	78.7595	58.6913	105.58	59.6883	61.8618	62.9911	86.0428	55.1418	64.6993	102.018	37.7908	72.6595	38.191	93.2276	63.0217	58.8992	62.9519	67.3114	61.8318	50.3693	38.5394	32.9511
AC079171.1	0	0	0	0	0	0	0	0	0	0	0	0	0	0	0	0	0.0299998	0.0299998	0	0	0	0	0	0	0	0	0	0	0	0	0	0	0	0	0	0	0	0	0	0	0	0	0.0299998	0.0800019	0	0	0	0	0
CALB2	237.14	7.21	0.560011	4.80988	9.45022	6.97984	0.769999	6.97017	12.9698	1.22997	0.0999981	11.3898	5.64998	10.1997	7.6402	48.2304	5.50002	21.6296	28.7293	8.91997	4.6699	17.8694	5.53982	4.90994	4.59985	29.4001	9.00009	11.1903	8.13997	44.9693	2.00998	1.07003	4.72985	2.03001	8.06973	13.9104	51.7602	4.00011	18.4804	2.08003	36.3192	2.68005	2.57995	2.28005	6.40001	3.68001	27.2399	3.12995	13.8402
DACH1	0.239999	2.23993	1.58996	1.11003	4.6699	1.70995	2.82998	0.270007	1.86003	4.67995	1.05003	0.65999	0.31999	3.25004	7.2501	3.19995	2.21999	3.18004	3.05004	1.09004	0.250007	0.709989	0.729978	0.849982	9.30977	2.55007	3.14998	2.77999	0.400007	2.98994	0.720014	2.76002	0.599985	1.17999	2.02004	0.720014	1.53003	1.04002	5.05992	1.12001	1.53003	13.7799	0.560011	1.05998	0.700007	0.510002	1.17999	0.940022	2.64003
LINC00636	0.0700018	0.0499986	0.0800019	0.760017	0.109998	0.120002	0.0700018	0	0.219997	0.0299998	0.060002	0	0.0400009	0.0899994	0	0.159996	0.109998	0.0700018	0.159996	0.129996	0.0199995	0.0499986	0.170004	0.060002	0	0.060002	0.129996	0.0999981	0.0999981	0.0400009	0.0199995	0.159996	0.0999981	0	0	0	0.0499986	0.0899994	0.0499986	0.0800019	0.129996	0.239999	0.109998	0.0499986	0.060002	0.310003	0.0299998	0	0.0199995
AC055876.5	0	0	0	0	0	0	0	0	0	0	0	0	0	0	0	0	0	0	0	0	0	0	0	0	0	0	0	0	0	0	0	0	0	0	0	0	0	0	0	0	0	0	0	0	0	0	0	0	0
PIGFP2	0.060002	0	0	0	0	0	0	0	0	0	0	0	0	0	0	0	0.0499986	0	0	0	0	0	0	0	0	0	0	0	0	0	0	0	0	0	0	0	0	0	0	0	0	0	0	0	0	0	0	0	0
CHIAP1	0	0	0	0	0	0	0	0	0	0	0	0	0.0499986	0	0	0	0	0.0299998	0.0899994	0.0199995	0	0	0	0	0.0299998	0.0299998	0	0	0.0299998	0	0	0	0.0299998	0	0	0	0	0	0	0	0	0	0	0	0	0	0	0.0400009	0
AL031728.1	0.279992	0.0400009	0.060002	0.060002	0.0700018	0.0400009	0.120002	0.0700018	0.0700018	0.0299998	0.0999981	0.0700018	0.0299998	0.219997	0.0299998	0.0199995	0.129996	0.0299998	0.0199995	0.0800019	0.0299998	0.00999965	0.060002	0.0800019	0.0899994	0.0700018	0.0299998	0.180005	0	0	0.0299998	0.0899994	0.0499986	0.0499986	0.0299998	0.0199995	0.0299998	0.0299998	0.0299998	0.060002	0.060002	0.0400009	0.0499986	0.0499986	0.0999981	0.0899994	0.0400009	0.0199995	0.0299998
FMO2	2.88006	0.789973	0.409997	1.62002	1.71994	4.22004	0.34999	0.760017	0.060002	2.54001	0.360007	0.649987	0.520016	0.739977	1.54004	0.599985	3.13995	4.81989	1.42998	0.829988	0.840013	1.77004	0.239999	0.549991	0.0700018	1.90005	0.129996	4.03997	0.259996	0.549991	0.34999	0.159996	1.11003	3.25997	1.27003	3.19995	5.10007	1.25002	4.21011	0.120002	0.739977	2.55007	0.209998	2.03001	2.10996	0.360007	1.90005	1.08003	0.670007
ZNF708	3.70998	11.3198	16.5105	4.23	13.2902	11.9296	4.30993	2.92008	5.44011	13.5902	15.6101	6.04005	3.59004	9.85977	8.34972	8.83014	9.28013	10.4097	9.55032	5.99999	6.33995	3.3301	12.8401	6.55993	7.9498	7.59005	3.38997	18.1994	2.66006	5.41002	8.68023	8.87986	11.0999	2.79003	5.02984	7.55017	6.26003	2.40995	8.74971	7.0401	9.55032	7.49022	4.82993	9.45022	12.4596	5.05992	7.57008	5.44011	2.9001
AP000892.3	2.23001	2.04996	2.03001	1.66006	0.589988	1.8	2.06996	1.72999	1.11003	2.25005	3.56993	1.51	9.88989	0.490002	0.99003	0.789973	1.99001	2.88006	1.32999	2.39994	2.23993	2.79003	1.79004	1.86999	1.15001	1.90005	1.70995	1.94	0.750008	0.420002	2.47996	6.16998	0.820026	0.750008	1.84001	1.53003	0.760017	5.88016	0.54	0.999971	0.979983	1.72999	0.959994	1.38998	1.92994	12.0602	1.44003	0.800014	2.09001
AC020593.1	0	0	0	0	0	0.239999	0	0	0	0	0	0	0	0	0.200005	0	0	0	0	0	0	0	0.180005	0	0	0	0	0	0	0	0	0	0	0	0	0	0	0	0	0	0	0	0	0	0	0	0	0	0
MTHFD2P3	0	0	0	0	0	0	0	0	0	0	0	0	0	0	0	0	0	0	0	0	0	0	0	0	0	0	0	0	0	0	0	0	0	0	0	0	0	0	0	0	0	0	0	0	0	0	0	0	0
AF111169.1	13.5601	28.9091	16.3896	19.0699	2.98001	17.73	9.58016	10.1201	13.9597	17.5101	18.5703	7.69015	1.22997	3.11005	11.2097	8.0101	17.0703	5.73999	3.23004	18.1604	6.74017	13.7799	24.6299	4.92017	15.07	10.2501	11.2501	15.1695	22.3598	6.62988	9.23969	22.57	5.49012	10.7002	6.00998	4.30008	3.84005	11.2798	7.35999	9.34015	1.96001	20.3496	6.2198	13.15	13.3502	8.04014	5.54982	14.6497	40.0704
AC015818.5	0	0	0	0	0	0	0	0	0	0	0	0	0	0	0	0	0	0	0	0	0	0	0	0	0	0	0	0	0	0	0	0	0	0	0	0	0	0	0	0	0	0	0	0	0	0	0	0	0
AC127002.1	0.0899994	0	0.0999981	0	0	0	0	0.239999	0	0.129996	0.230006	0.120002	0	0.0999981	0.230006	0	0.0800019	0	0.0999981	0	0	0	0.270007	0	0	0.0899994	0.0800019	0.209998	0	0	0.329999	0	0.0899994	0	0.0700018	0.0899994	0	0	0	0	0	0	0	0	0	0	0	0.250007	0
MYADML2	0.0899994	0.279992	0.670007	0.570015	1.34997	0.969971	0.129996	0.0499986	0.159996	0.370002	0.459988	0.409997	0.609981	1.05003	0.270007	4.19002	0.420002	0.500006	3.35002	0.47	0.299993	0.860009	0.209998	0.31999	0.0999981	1.99997	0.290002	0.479997	1.40004	2.14999	0.360007	0.230006	0.270007	0.370002	0.279992	1.19997	0.65999	1.44995	0.259996	0.0999981	1.90996	0.579996	0.120002	0.270007	0.400007	0.109998	2.03001	0.31999	0.189994
DNM3-IT1	0	0	0.360007	0	0.170004	0	0	0.159996	0.239999	0	0	0	0	0	0	0	0	0	0	0	0	0.129996	0.109998	0	0.109998	0	0.0999981	0	0	0	0.149998	0	0	0	0.0899994	0.109998	0	0.109998	0	0.140003	0	0.129996	0.109998	0	0.189994	0	0	0.159996	0
PHEX	4.56016	0.149998	2.14002	0.909986	0.270007	1.71994	1.63005	3.0399	2.75008	0.370002	1.82996	3.13995	1.09004	1.70002	1.02001	0.0800019	1.29998	1.17999	0.500006	1.90996	1.19002	1.49998	1.61005	2.26006	1.44003	0.900001	0.760017	1.99997	1.62002	0.570015	0.570015	0.99003	0.409997	2.62998	0.93003	0.93003	2.12995	0.370002	0.729978	0.0400009	0.440015	0.599985	0.769999	2.14999	0.270007	1.81002	0.159996	0.259996	0.180005
MOGAT2	0.0199995	0	0	0	0.0199995	0.0199995	0	0.0499986	0.0199995	0	0	0	0.700007	0.0299998	0	0	0	0.0199995	0.00999965	0.0299998	0	0.0199995	0.0800019	0	0	0.0400009	0	0.0199995	0.0400009	0	0	0	0.0199995	0	0	0.00999965	0	0	0	0	0.0199995	0.0199995	0	0.0199995	0	0.0299998	0	0	0
AC108868.2	0	0.159996	0	0.329999	0	0	0	0	0	0.0999981	0	0	0	0	0.060002	0	0	0	0	0	0	0	0	0	0.0800019	0	0	0.0899994	0	0.129996	0.0899994	0	0	0.189994	0.060002	0	0	0	0	0	0	0	0	0	0	0	0	0	0.290002
AC006557.5	0	0.0400009	0.0400009	0.0400009	0	0	0.0400009	0	0.0400009	0.0499986	0.0999981	0.0499986	0	0.0400009	0	0.0400009	0	0.0400009	0.0400009	0	0	0	0.200005	0	0	0.0400009	0.0400009	0.0400009	0	0	0.0400009	0.109998	0	0	0	0.0400009	0.0400009	0	0.0299998	0.0499986	0.0700018	0	0	0	0	0	0	0	0
NUP210P2	0	0	0	0	0	0	0	0	0	0	0	0	0	0	0	0	0	0	0	0	0	0	0	0	0	0	0	0	0	0	0	0	0	0	0	0	0	0	0	0	0	0	0	0	0	0	0	0	0
RPL7P13	0.0499986	0	0	0	0.0499986	0	0	0	0	0	0	0	0	0.0899994	0	0	0	0	0	0	0	0	0	0	0	0.0400009	0	0	0	0	0	0	0	0	0	0	0	0	0.0299998	0.0499986	0	0	0	0	0	0	0	0	0
PFN2	217.533	316.464	237.897	172.146	468.27	516.061	185.117	164.859	335.181	300.349	196.91	160.307	429.554	340.449	508.603	455.623	373.301	278.415	376.315	120.05	176.264	288.614	156.79	257.012	595.351	363.773	804.472	504.041	218.47	592.223	234.508	546.583	234.947	391.996	355.473	311.523	488.223	170.083	523.446	274.811	370.286	464.81	107.113	267.685	301.684	177.023	318.245	473.099	257.762
AC007861.1	0	0	0	0	0	0	0	0	0	0	0	0	0	0	0	0	0	0	0	0	0	0	0	0	0	0	0	0	0	0	0	0	0	0	0	0	0	0	0	0	0	0.060002	0	0	0	0	0	0	0
CASC23	0.0199995	0	0	0	0	0	0	0	0	0	0	0	0	0	0.00999965	0	0	0	0.0199995	0	0	0	0.0199995	0	0	0	0	0	0.0199995	0	0	0	0	0	0	0	0	0	0	0	0	0	0	0.0199995	0	0	0	0	0
DNM1P41	0.0700018	0.430012	0.279992	0.0400009	0.409997	0.420002	0.0499986	0.409997	0.299993	0.549991	0.400007	0.310003	0.0700018	0.329999	0.159996	0.290002	0.33999	0.0499986	0.500006	0.33999	0.140003	0.00999965	0.109998	0.459988	0.0299998	0.329999	0.129996	0.279992	0.209998	0.290002	0.279992	0.149998	0.45	0.140003	0.31999	0.589988	0.129996	0.270007	0.170004	0.149998	0.180005	1.34997	0.060002	0.420002	1.08003	0.209998	0.860009	0.31999	0.259996
RMND5A	23.9	15.7897	21.06	6.82008	28.5209	13.4198	7.00019	12.5402	10.8601	16.4602	17.3904	12.2804	5.64019	16.2201	17.0798	26.0705	16.1203	22.0107	22.4701	8.42005	15.7798	10.63	13.6904	13.0501	29.8602	21.3806	8.51987	13.3697	6.65013	22.0504	11.45	14.4901	20.2301	9.00009	8.76003	14.7496	18.1503	6.20989	12.3196	13.2002	22.0596	12.8099	6.64	12.47	18.7904	4.40998	14.0198	10.06	5.98006
LINC02201	0	0	0	0	0	0	0	0	0.0199995	0	0	0	0	0	0	0	0	0	0	0.0400009	0	0	0	0	0	0	0	0	0	0.00999965	0.060002	0	0	0	0.00999965	0	0.060002	0.0499986	0	0	0	0	0	0	0	0.0199995	0	0	0
AC092301.1	0.360007	0.140003	0.570015	0.0499986	0.209998	0.109998	0	0	0.0400009	0.159996	1.44003	0.219997	0	0.0400009	0.0299998	0	0.200005	0.0899994	0.0899994	0.0999981	0.250007	0	0.789973	0.159996	0.0400009	0.159996	0.0800019	0.500006	0	0	0.0499986	0.230006	0.0400009	0.0999981	0.0299998	0.0800019	0	0.0400009	0.060002	0.0499986	0	0.33999	0.0800019	0.149998	0.290002	0.060002	0.31999	0.239999	0
PCAT1	0.0999981	0	0.0499986	0.140003	0	0.109998	0	0.0299998	0	0	0.0400009	0.0199995	0.060002	0.120002	0.0400009	0	0.060002	0	0.00999965	0.109998	0.060002	0	0.00999965	0	0.0499986	0	0.00999965	0.0400009	0.0499986	0	0	0.0199995	0.0400009	0	0.00999965	0	0.00999965	0.0499986	0.0400009	0	0	0	0.0299998	0.0199995	0.0800019	0.060002	0.0700018	0.0199995	0.0499986
AC007041.1	0.200005	0	0.120002	0.149998	0.0899994	0.0700018	0.209998	0.060002	0.0800019	0.0299998	0.0700018	0.140003	0	0	0.0999981	0.0499986	0.180005	0.0299998	0.0800019	0.0199995	0.0199995	0.180005	0.109998	0.060002	0.109998	0.0199995	0.120002	0.0299998	0.0800019	0.0899994	0.0299998	0.0700018	0.0499986	0.0899994	0.0400009	0.0199995	0	0.0299998	0	0	0.0499986	0.060002	0.0999981	0.0299998	0.0400009	0.140003	0	0	0.0999981
RAD23A	110.323	122.717	177.011	89.0278	118.923	95.7689	89.7901	118.94	93.798	98.2568	139.13	95.6694	63.1485	83.8991	100.572	121.288	107.88	79.0001	89.7901	134.009	123.066	74.1092	190.717	110.147	162.635	95.081	63.6716	72.5186	78.1721	77.0691	110.667	146.29	100.071	104.843	68.8402	75.8397	81.3394	82.0188	76.2984	70.4281	95.7025	98.7005	70.311	80.8223	116.581	95.8021	134.149	113.582	72.6998
RF00003	0	0	0	0	0	0	0	0	0	0	0	0	0	0	0	0	0	0	0	0	0	0	0	0	0	0	0	0	0	0	0	0	0	0	0	0	0	0	0	0	0	0	0	0	0	0	0	0	0
TUBB4A	101.63	127.769	127.441	19.5098	341.442	255.379	26.0904	34.859	31.6198	175.435	29.27	74.6919	75.4883	297.077	210.955	1378.8	434.405	225.517	407.568	39.1099	81.7804	368.494	26.7997	337.91	210.357	476.885	446.804	110.629	370.851	311.588	195.279	267.092	815.306	105.873	150.424	231.504	179.034	163.596	58.6995	119.858	793.837	407.794	160.518	152.334	147.114	11.54	593.868	256.977	53.0203
OR2D2	0	0	0	0.0299998	0	0	0	0	0	0	0	0	0.0400009	0	0	0.0299998	0	0	0.0299998	0	0	0.0299998	0	0	0	0.0199995	0	0	0.0299998	0	0.0299998	0	0	0	0	0	0	0	0	0	0	0	0	0.0299998	0	0	0	0	0
SERPINB11	0	0	0	0	0	0	0	0	0	0	0.0299998	0	0	0.0299998	0	0	0.0199995	0.00999965	0	0	0	0	0	0	0	0	0	0	0	0	0	0	0	0.0299998	0	0	0	0	0	0	0.0400009	0	0	0	0	0	0	0	0
COX10	5.69994	9.70987	7.09005	5.39018	8.92987	6.36991	4.93007	5.16984	7.0099	7.18008	7.54023	3.96999	4.42008	5.83994	7.43022	7.54023	4.63989	3.81008	7.83002	5.18996	9.47974	3.42993	7.54023	5.05011	6.91003	7.27982	4.77996	6.25006	3.29999	4.27986	6.26003	6.50017	6.04005	4.02013	3.88989	5.37003	4.78991	4.23999	5.08983	8.86019	7.1201	7.23002	3.82994	4.72002	7.24006	2.87009	6.47993	5.64998	2.88006
LINC02292	0	0	0	0	0	0	0	0	0	0	0	0	0	0	0	0	0	0	0	0	0	0	0	0	0	0	0	0	0	0	0	0	0	0	0	0	0	0	0	0	0.0199995	0	0	0	0	0	0	0	0
GJA4	6.87991	3.38997	6.65013	12.8197	1.8	2.31993	5.90999	11.24	4.86016	5.12986	8.44987	4.52991	7.78995	2.67004	2.75008	3.79006	3.41001	4.0599	2.06996	3.20995	4.34986	7.47984	8.4898	1.44995	5.82013	4.93007	5.91983	4.94993	4.03997	1.96996	7.78024	11.2097	5.20004	3.68001	7.06993	1.62002	2.52999	8.6598	1.22003	7.1201	3.05004	1.88994	17.3098	5.73005	2.47001	13.5001	2.26996	0.739977	4.78991
LINC00705	0	0	0	0.0400009	0	0	0	0	0.0199995	0	0.0400009	0.0199995	0	0	0	0	0	0	0	0.00999965	0	0	0	0	0	0	0.0199995	0.0199995	0	0	0	0	0	0	0	0	0	0	0	0	0	0	0	0	0	0	0	0	0
RPL7P17	0	0.0499986	0.0999981	0	0.060002	0.060002	0	0	0.140003	0.060002	0.060002	0.060002	0	0.0499986	0.109998	0	0.0899994	0.0899994	0	0	0	0	0.0499986	0	0	0	0.0400009	0.0999981	0	0	0.0499986	0.060002	0	0	0	0	0	0	0.0299998	0.060002	0	0.0499986	0	0.159996	0.0800019	0.060002	0.170004	0	0
TLL2	0.709989	0.219997	1.15001	0.250007	1.07003	0.420002	0.329999	0.149998	0.780003	0.360007	0.209998	0.400007	0.209998	0.940022	0.38001	2.87009	1.29998	0.570015	1.78002	1.69003	0.869973	1.01001	1.21	1.48003	0.959994	1.72999	0.510002	0.599985	0.890002	1.77004	0.549991	0.38001	2.21999	0.270007	0.400007	0.500006	0.609981	0.679987	0.159996	0.0899994	1.90005	0.389989	1.8	1.02997	0.329999	0.490002	0.589988	0.329999	0.370002
MFSD3	9.1403	33.2494	12.0201	18.0499	12.6502	21.7303	17.2894	22.3505	15.9802	18.9395	23.15	19.4706	12.7603	13.6696	13.9104	25.4403	20.9798	10.6101	15.6404	20.8104	24.9894	12.5402	20.1405	20.3496	29.09	16.4602	9.30009	23.4195	30.1493	23.4796	25.6902	13.68	15.0804	29.7301	9.12005	14.2699	10.34	19.7	17.3302	15.3802	13.13	25.5198	13.9201	21.4995	28.6994	21.9498	32.2395	30.4707	44.6215
AC025588.4	0	0	0	0	0	0	0	0	0	0	0	0	0	0	0	0	0	0	0	0	0	0	0	0	0	0	0	0	0	0	0	0	0	0	0	0	0	0	0	0	0	0	0	0	0	0	0	0	0
AC090136.3	0.0899994	0	0.00999965	0.0199995	0.0700018	0.0899994	0	0.00999965	0	0.00999965	0	0	0	0.0800019	0	0.180005	0.0700018	0.230006	0.180005	0.00999965	0.0199995	0.0800019	0	0.00999965	0	0.200005	0.0800019	0	0.0199995	0.219997	0.00999965	0.0400009	0.0199995	0	0.0499986	0.0499986	0.120002	0.0199995	0.0199995	0.00999965	0.180005	0.0800019	0.00999965	0	0.0199995	0	0.109998	0.0299998	0
C1QTNF1-AS1	0.0400009	0	0	0.329999	0.0400009	0	0	0.219997	0.060002	0.409997	0	0.140003	0.149998	0	0.0499986	0	0.120002	0.0700018	0	0.0499986	0.060002	0.170004	0	0	0	0.060002	0.0700018	0.0400009	0.0400009	0.0299998	0.0700018	0	0.060002	0.149998	0	0.129996	0	0.129996	0	0.120002	0.120002	0.0400009	0	0.120002	0.129996	0.0499986	0	0	0.0299998
CTSA	101.87	91.8485	73.8016	200.853	59.7587	63.6981	115.151	159.708	326.173	71.8582	140.643	144.837	54.8292	126.596	98.3931	67.8078	80.8728	85.271	67.3907	184.502	121.069	97.639	79.6986	87.2016	108.759	70.751	52.771	89.0895	98.1887	49.6207	80.3587	73.7914	65.698	91.9887	54.4316	60.262	52.3883	73.3376	64.19	39.59	76.6483	85.9713	215.164	73.6687	74.449	182.265	72.0577	66.8094	59.0586
AL671277.1	6.04005	2.08003	3.18998	8.45983	0.34999	2.51007	2.48996	0.129996	5.46998	0.620015	1.17999	6.78989	0.360007	0.869973	0.649987	0.760017	1.90996	0.620015	0.259996	5.21014	3.12995	4.27008	16.0001	0.189994	11.4603	0.579996	0.549991	0.120002	0.389989	0.0899994	0.400007	4.80988	0.860009	1.77004	1.76001	0.109998	0.129996	3.28994	0.47	1.99001	0.370002	4.22004	1.96996	1.88994	2.38998	16.9101	0.739977	1.01001	1.44995
IL32	21.8996	14.4701	16.7004	66.6706	29.3391	12.3504	33.3602	106.203	87.559	10.9501	36.8492	55.7297	86.6774	7.61007	5.93998	8.37987	17.4604	9.68029	34.9194	64.6096	41.7605	83.8526	46.6585	7.7099	21.4697	56.7392	41.949	37.9588	17.2894	5.23005	16.9994	32.6691	41.1513	22.3103	24.7892	4.95989	20.5196	57.9998	50.0699	11.5496	9.49026	25.8294	68.488	14.9203	65.19	112.399	11.1099	4.86994	99.387
LINC02190	0	0	0	0	0	0	0	0	0	0	0	0	0	0	0	0	0	0	0	0	0	0	0	0	0	0	0	0	0	0	0	0	0	0	0	0	0	0	0	0	0	0	0	0	0	0	0	0	0
PRAC2	5.66999	0	0	0.209998	0	0	0.060002	0	0	0	0.31999	0.0999981	6.61977	0	0	0	0	0	0	0.0999981	0.31999	0.209998	0.920017	0	0	0	4.72002	0	0	0	0.0899994	9.67023	0.060002	0.0999981	0.0499986	0	0	0	0	0	0.47	0	0	0	0	0.0800019	0	0	0
AC103810.5	0.0999981	0.0700018	0.789973	0.149998	0.129996	0.0800019	0.129996	0	0.0299998	0.0899994	0.670007	0.0899994	0.170004	0.329999	0	0	0.45	0.409997	0	0.409997	0.170004	0.0400009	0.530006	0.129996	0.200005	0.0299998	0.420002	0.440015	0.0999981	0	0	0	0.060002	0.170004	0.0199995	0.219997	0	0.0700018	0.170004	0.0400009	0.060002	0.370002	0.060002	0.180005	0.299993	0	0.170004	0	0
AL731569.1	0.31999	1.24	0.670007	0.060002	0.729978	0.45	0.0700018	0.400007	0.400007	1.14	0.440015	0.34999	0.0899994	0.109998	0.31999	0.38001	1.05998	0.370002	0.33999	0.999971	0.250007	0.060002	0.33999	1.01001	0.109998	0.299993	0.239999	1.29998	0.219997	0.250007	0.789973	0.129996	0.329999	0.459988	0.259996	0.920017	0.189994	0.520016	0.219997	0.800014	0.209998	0.769999	0.0999981	1.38998	1.40998	0.0899994	0.780003	0.620015	0.729978
RPS4XP3	0.219997	0	0	0.120002	0.149998	0	1.55	0	0	0	0.720014	0.180005	0.170004	0.120002	0	0.120002	0	0	0	0	0	0	0	0.149998	0.31999	0.109998	0.0999981	0	0.31999	0.0999981	0	0.549991	0	0	0	0	0	0	0	0.129996	0	0	0.700007	0	0.0899994	0.549991	0.129996	0	0
NUCB2	102.5	48.2504	14.4801	85.4781	67.8689	37.1699	41.36	95.5633	41.1998	49.6414	43.4103	42.1093	39.4202	48.0902	47.4215	27.9999	31.1607	17.0703	39.3792	39.6999	53.1012	27.2701	52.1203	32.8804	36.2588	27.2795	21.3303	21.1697	20.0402	44.1202	51.499	44.5504	35.9809	32.2708	40.0787	53.1601	25.0102	50.991	32.99	47.8309	38.9287	44.9288	44.1814	37.6	52.9799	42.8988	30.549	28.14	49.3292
SERPINB12	0	0	0	0.0299998	0	0.060002	0	0	0	0	0	0	0	0	0	0	0	0	0	0	0	0	0	0	0	0	0	0	0	0	0	0	0	0	0	0	0	0	0	0	0	0	0	0	0	0	0	0	0
AC087741.2	0	5.17989	6.04005	1.36003	5.66017	3.88989	4.86994	0	6.8699	7.98017	7.85013	1.05998	1.90996	0	9.94006	0	3.42993	0	6.38982	14.2303	1.05003	6.16015	1.76001	9.32979	4.01011	4.26002	7.78024	3.9401	4.93999	4.56016	13.9104	3.08	4.23999	5.70983	0	8.07981	2.77999	6.96003	5.27009	3.9601	0	4.72985	2.98994	11.9296	3.43993	0	9.90018	7.31979	13.1099
B3GAT2	9.13017	26.5593	2.68992	1.78002	16.8504	24.8202	0.329999	12.2396	1.16003	7.88996	13.4701	2.52999	2.41999	6.85991	17.3206	9.46989	57.6191	92.2505	13.1902	2.18002	1.84001	2.62998	10.3199	23.2997	2.96003	19.9101	5.56986	27.2909	11.4603	9.7998	11.6397	20.9697	24.8494	86.4074	38.5207	20.7197	79.0384	14.0705	52.5811	12.0602	9.9201	21.9604	0.479997	79.5992	36.1008	2.71993	24.6095	30.1493	9.73008
RNU6-428P	0	0	0	0	0	0	0	0	0	0	0	0	0	0	0	0	0	0	0	0	0	0	0	0	0	0	0	0	0	0	0	0	0	0	0	0	0	0	0	0	0	0	0	0	0	0	0	0	0
AC023830.2	0	0.0199995	0	0.0400009	0.0400009	0	0	0	0.0199995	0	0.0400009	0	0	0	0	0	0.0199995	0	0	0	0	0	0	0	0	0	0	0	0.0199995	0	0	0	0	0.0199995	0	0	0	0	0	0	0	0	0	0.0199995	0.00999965	0	0	0	0.0499986
AC015468.3	0	0.109998	0.219997	0	0.299993	0.129996	0.0999981	0	0	0	0	0.93003	0.649987	0.230006	0	2.51007	0	0.700007	2.39994	0.239999	0	1.62002	0	0.739977	0.0999981	1.99001	0	0	1.09004	2.98001	0	0	0.299993	0.279992	0.239999	1.12001	0.479997	0.209998	0	0	0.829988	0	0.389989	0	0	0	0.789973	0	1.82996
SPATA2	7.6402	14.88	10.0998	5.10998	17.5101	22.8407	10.3802	10.43	11.7703	15.6101	15.9702	11.6002	5.91983	19.16	14.3801	30.721	14.88	22.9693	24.2807	9.18031	13.14	11.33	10.4502	16.8003	10.4097	21.8602	6.09009	15.4101	11.3496	17.8905	10.2401	11.5097	20.3299	12.1096	7.99013	12.8001	10.5003	9.1403	11.54	6.96003	17.4701	8.51987	6.48982	10.5302	14.1703	10.35	18.4305	14.8604	7.86974
GGT3P	0	0	0.0299998	0.159996	0	0.0700018	0	0	0	0	0.329999	0.0299998	0	0.0299998	0	0.0800019	0.129996	0.0199995	0.0299998	0	0	0	0.0199995	0.0499986	0	0.360007	0.0899994	0	0.140003	0.0299998	0.0400009	0.0999981	0.0199995	0.0499986	0.00999965	0	0.440015	0	0	0	0.0700018	0	0.230006	0.149998	0	0	0.370002	0	0.0199995
AC010329.5	0.250007	0	0.0400009	0.00999965	0	0	0	0	0.0199995	0.0400009	0.109998	0.0499986	0	0	0.0800019	0.00999965	0.180005	0.0199995	0.0299998	0	0	0.0299998	0	0.0999981	0.060002	0.0499986	0.0499986	0.329999	0	0	0	0.0299998	0.0700018	0.0700018	0.00999965	0.0800019	0.109998	0.00999965	0	0.00999965	0.00999965	0.0299998	0	0.060002	0.0400009	0.0299998	0.0400009	0.0999981	0
AC145350.3	0	0	0	0	0	0	0	0	0	0	0	0	0	0	0	0	0	0	0	0	0	0	0	0	0	0	0	0	0	0	0	0	0	0	0	0	0	0	0	5.05992	0	2.76999	0	0	0	0	0	0	0
FO680682.1	0	0	0	0	0	0	0	0	0	0	0	0	0	0	0	0	0	0	0	0.230006	0	0	0	0.230006	0	0	0	0	0	0	0	0	0	0	0	0	0	0	0	0	0	0	0	0	0	0	0	0	0
RF00017	0	0	0	0	0	0	0	0	0	0	0	0	0	0	0.239999	0	0	0	0	0	0	0	0	0	0	0	0	0	0	0	0	0	0	0	0	0	0	0.219997	0	0	0	0	0	0	0	0	0	0.31999	0
COLCA1	6.07996	0.649987	0.109998	1.09004	0.709989	4.85006	0.310003	0.420002	0.00999965	0.869973	0.560011	0.409997	8.51987	0.670007	0.0999981	0.609981	2.30006	2.14999	2.33996	0.360007	1.19002	1.51	1.01001	1.36003	0.579996	0.849982	1.46004	2.81999	3.00991	1.47	0.259996	0.250007	1.01001	4.03997	0.65999	0.750008	2.36	2.51007	3.61	0.129996	1.15001	1.79004	0.869973	1.26003	0.810015	0.189994	0.789973	0.769999	0.810015
RN7SL560P	0	0	0	0	0	0	0	0	0	0	0	0	0	0	0	0	0	0	0	0	0	0	0	0	0	0	0	0	0	0	0	0	0	0	0	0	0	0	0	0	0	0	0	0	0	0	0	0	0
RF00425	0	0	0	0	0	0	0	0	0	0	0	0	0	0	0	0	0	0	0	0	0	0	0	0	0	0	0	0	0	0	0	0	0	0	0	0	0	0	0	0	0	0	0	0	0	0	0	0	0
RNU6-820P	0	0	0	0	0	0	0	0	0	0	0	0	0	0	0	0	0	0	0	0	0	0	0	0	0	0	0	0	0	0	0	0	0	0	0	0	0	0	0	0	0	0	0	0	0	0	0	0	0
AC093367.1	0.109998	0.329999	0.109998	0.109998	0	0	0.0999981	0	0.31999	0	0.129996	0	0	0	0	0	0.189994	0.120002	0	0.239999	0	0	0	0	0	0	0	0.490002	0.430012	0	0	0	0	0	0.0800019	0	0	0	0.0800019	0	0	0	0	0.120002	0	0.129996	0.129996	0	0.0999981
FGF23	0	0	0	0	0.00999965	0.00999965	0	0.00999965	0	0	0.00999965	0	0.00999965	0	0	0	0	0.00999965	0	0.00999965	0	0	0	0	0	0	0.00999965	0	0	0	0	0	0	0	0	0	0	0	0	0.00999965	0	0.00999965	0	0	0	0	0	0	0
AC114689.1	0	0	0	0	0	0	0	0	0	0	0.00999965	0	0	0	0	0	0	0	0	0	0	0	0.00999965	0	0	0	0	0	0	0	0	0	0	0	0	0	0	0.00999965	0	0	0	0	0	0.00999965	0	0	0.0299998	0.0199995	0
SERTAD2	4.38012	11.3701	22.9598	8.37987	10.83	4.77003	5.27009	9.7998	10.43	8.84975	8.15013	8.1	3.16992	15.5098	7.37992	7.88012	8.72004	15.71	7.17013	3.63991	9.13017	4.42008	12.4899	10.5697	10.9599	6.16998	4.47994	7.55017	3.08	5.18996	6.4499	11.5697	11.0799	3.47012	4.70989	5.63003	4.79988	5.30013	8.44987	4.23999	9.85977	1.88	5.97011	10.52	11.4104	5.13983	7.18008	4.58997	5.66017
OTUD1	5.69994	15.1003	5.16984	8.8002	13.09	17.2499	2.68005	12.71	9.34987	9.98011	4.53997	5.6199	3.70998	9.37973	18.8596	8.70011	22.0199	23.4894	9.05014	6.8699	5.91983	9.13017	2.85996	13.08	3.91994	8.27997	5.96019	15.4401	9.18986	14.1203	7.60006	3.52004	6.93018	11.5296	10.9501	6.4499	38.4994	14.7302	9.85977	8.15013	16.4294	7.08023	7.64974	30.7593	8.0101	3.46003	7.60006	9.18986	7.98017
ADGRG5	0.409997	0.0700018	0.0299998	1.11003	0.370002	0.890002	0.45	0.180005	0.520016	0.129996	1.84999	2.48996	0.200005	0.99003	0.430012	0.430012	0.109998	0.219997	0.200005	1.28003	0.789973	0.0999981	0.45	0.140003	0.609981	0.189994	0.299993	0.310003	0.140003	0.0800019	0.180005	0.219997	0.0499986	0.65999	0.31999	0.270007	0.629995	0.620015	0.879992	0.0400009	0.579996	0.129996	0.510002	0.180005	0.120002	0.389989	0.140003	0.149998	0.149998
ST3GAL6	11.6098	8.53997	17.7595	12.8901	13.8902	33.8306	7.08023	11.1399	20.3694	3.70998	25.3294	10.03	15.7198	11.5801	16.97	9.40969	36.7497	15.5798	11.8497	10.7701	9.56026	12.7196	6.27002	60.0993	11.7198	15.9403	13.5497	18.3095	12.1197	19.5897	5.85007	12.1803	10.2899	49.7585	17.97	18.6696	31.5191	15.0199	31.811	7.93989	11.9296	15.9205	10.9001	54.5412	11.6203	11.3898	5.07996	25.1998	4.52991
GLI4	21.1903	20.8797	9.90018	10.2999	6.06986	20.45	11.1099	12.2702	9.42993	19.1799	20.0597	15.1003	6.83997	11.7401	10.48	13.4599	19.4005	10.5302	12.5497	14.9596	14.0403	8.21992	19.0699	21.4207	23.3903	7.0401	7.78995	30.7593	15.3302	10.8699	12.7196	14.2501	8.33006	26.19	4.78991	12.63	4.61998	16.29	16.1103	10.7903	8.21024	17.2595	7.30003	19.2305	20.6294	10.0398	21.9406	23.0699	30.969
PKP2	0.0700018	1.58996	0.0999981	0.510002	1.84999	0.420002	0.0800019	0.279992	0.810015	1.62002	0.0700018	0.679987	0.679987	1.01001	0.0999981	1.60003	0.459988	1.40004	1.96996	0.129996	1.44003	0.700007	0.129996	0.479997	0.949989	1.86999	1.66999	1.67998	1.13	1.26003	0.430012	0.0899994	0.739977	0.239999	0.299993	0.389989	1.48003	0.510002	0.47	0.69002	1.46004	0.860009	0.549991	0.230006	0.490002	0.999971	1.62002	0.54	0.259996
AL158055.1	0.649987	1.78002	1.53003	0.969971	2.42992	1.36997	0.420002	1.14	0.54	1.40004	1.40004	1.51998	0.290002	1.60003	1.51	0.890002	1.02001	0.570015	0.750008	0.400007	0.570015	0.34999	0.370002	0.800014	0.949989	0.940022	0.500006	1.02001	0.849982	0.649987	1.04002	0.329999	1.19997	0.0800019	0.409997	0.920017	0.890002	0.599985	0.979983	1.49002	0.700007	0.979983	0.060002	1.08003	1.79004	0.459988	0.620015	0.259996	0.520016
RNU6-453P	0	0	0	0	0	0	0	0	0	0	0	0	0	0	0	0	0	0	0	0	0	0	0	0	0	0	0	0	0	0	0	0	0	0	0	0	0	0	0	0	0	0	0	0	0	0	0	0	0
HOOK1	0.0299998	0.0199995	0.219997	0.0499986	4.27008	1.29001	0.0700018	0.120002	0.0700018	0.140003	0.949989	0.520016	0.409997	1.88	0.149998	5.77992	0.400007	0.789973	4.23999	0.060002	0.239999	0.849982	0.120002	1.02001	0.0400009	4.00011	0.219997	0.120002	1.49002	4.27008	0.149998	0.060002	0.219997	0.200005	0.780003	1.29998	2.20006	0.510002	0.180005	0.180005	5.37003	0.599985	0.0999981	0.209998	0.159996	0.00999965	1.41999	0.200005	0.239999
TRIM51HP	0	0	0.250007	0	0	0	0	0	0	0.0199995	0	0	0	0.0199995	0	0.0199995	0	0	0	0.00999965	0	0	0	0	0	0	0	0	0	0	0	0	0	0	0	0	0	0	0	0	0	0	0	0	0	0	0	0	0
MRM3	15.7503	14.0403	17.8595	12.0301	13.9297	13.3299	18.4804	12.1298	12.2396	13.8998	18.6399	7.68003	12.4303	13.6601	14.0998	11.2097	10.8601	11.3402	12.3598	18.7306	17.3098	8.62983	19.2398	12.2498	10.34	13.13	12.0602	11.6002	10.4596	18.6205	13.9597	19.1799	11.29	13.3299	7.17013	9.73008	10.13	12.6099	10.7597	10.06	9.21985	10.7799	10.8699	18.6502	13.4804	11.9503	15.3196	15.0095	17.5697
AP005242.3	0	0	0	0	0.33999	0	0	0	0	0	0	0	0	0	0	0	0	0	0	0	0	0	0	0	0	0	0	0	0	0	0	0	0	0	0	0	0	0	0	0	0	0.209998	0	0	0	0	0	0	0
KRT1	0	0	0.0700018	0.0700018	0.00999965	0.0800019	0.00999965	0.969971	0.0199995	0.310003	0	0.00999965	0.0299998	0	0	0.060002	0.0999981	0	0.0299998	0.00999965	0.00999965	0.0700018	0	0.0999981	0	0.140003	0.00999965	0.0199995	0.0499986	0.060002	0.0199995	0	0.0700018	0.00999965	0.0199995	0.0400009	0.0800019	0.109998	0	0	0.120002	0.0299998	0.0400009	0	0.0499986	0.0800019	0	0.0199995	0.200005
AL139260.2	0	0	0	0	0	0	0	0	0.00999965	0	0	0	0	0	0	0	0	0	0	0	0	0	0	0.0299998	0	0	0	0	0	0	0	0	0	0	0	0	0	0	0	0	0	0	0.0400009	0	0	0	0	0	0
AC016583.1	0.0499986	0.109998	0.060002	0.129996	0.0999981	0.500006	0.0199995	0.140003	0.219997	0.250007	0.250007	0.0400009	0.0199995	0.060002	0.140003	0.0800019	0.33999	0.259996	0.219997	0.129996	0.0700018	0.149998	0.33999	0.0700018	0.0199995	0.0999981	0.140003	0.33999	0.0800019	0.120002	0.0700018	0.0899994	0.209998	0.170004	0.0700018	0.230006	0.140003	0.0299998	0.140003	0	0.140003	0.230006	0.0800019	0.209998	0.149998	0.0700018	0.159996	0.120002	0.0700018
IGHV3-43	0	0	0	0	0	0.120002	0	13.8201	0.400007	0	0	0	1.51998	0	0	0	0	0	0	0	0	0.329999	0	0	0	0.189994	0.34999	0	0	0	0	0	0	0	0	0	0.109998	0	3.97991	0	0	0	1.75003	0	0	0	0	0	0
PDLIM1P3	0	0	0	0	0	0	0	0	0	0	0	0	0.180005	0	0	0	0	0	0	0	0	0	0	0	0	0	0	0	0	0	0	0	0	0	0	0	0	0	0	0	0	0	0	0	0	0	0	0	0
RNU6-1273P	0	0	0	0	0	0	0	0	0	0	0	0	0	0	0	0	0	0	0	0	0	0	0	0	0	0	0	0	0	0	0	0	0	0	0	0	0	0	0	0	0	0	0	0	0	0	0	0	0
RNA5SP218	0	0	0	0	0	0	0	0	0	0	0	0	0	0	0	0	0	0	0	0	0	0	0	0	0	0	0	0	0	0	0	0	0	0	0	0	0	0	0	0	0	0	0	0	0	0	0	0	0
ASB8	21.6101	28.9893	31.611	22.9502	38.1091	27.3401	19.41	22.8202	22.6594	30.6997	32.6601	32.8394	17.0596	31.3491	33.1298	38.08	27.9805	31.7405	34.671	15.0095	22.4997	18.5896	25.24	25.5198	29.3004	33.2794	18.34	35.429	20.5994	30.4496	25.2208	25.5906	27.0798	21.0994	20.7499	26.0795	29.9909	17.1402	27.3401	20.3906	35.52	22.8994	19.2799	25.1092	32.9808	18.0699	25.7098	24.3296	18.9605
AL080312.2	0.34999	0	0.060002	0.120002	0	0.209998	0.109998	0	0	0	2.41999	0.219997	0.170004	0.120002	0.0499986	0.860009	0	0.570015	0.170004	0	0.0499986	0.310003	0.170004	0	0.060002	0.209998	0.360007	0	0.589988	0.0999981	0.060002	0.0700018	0	0.409997	0.0800019	0.259996	0.120002	0.279992	0	0.0700018	0.420002	0	0.0499986	0.0700018	0.0499986	0.0700018	0.209998	0	0.47
RAET1K	0.0199995	0	0.109998	0.0999981	0.0999981	0	0	0	0.00999965	0	0.170004	0.189994	0.0199995	0.129996	0	0	0	0	0	0	0.0299998	0.159996	0.200005	0.0199995	0	0	0.129996	0.0199995	0.0999981	0	0	0.360007	0.0400009	0	0	0.060002	0	0.0199995	0	0	0.00999965	0.109998	0.0199995	0	0	0.0400009	0.0199995	0	0
AC092111.1	4.64987	21.8496	3.63991	1.94	11.15	12.5098	1.88994	3.53006	1.63005	27.0892	12.0803	2.40995	0.860009	5.32998	6.52998	4.09013	9.56026	5.82013	7.77	12.1601	1.37999	2.82998	8.44987	4.55005	1.48003	9.09984	2.79003	16.7201	3.16992	5.72013	16.0001	6.42001	15.2698	3.26993	4.90994	4.49986	5.02009	4.8899	6.28002	13.0302	4.13003	19.8495	1.55	7.12998	12.71	1.48003	15.4701	6.2	14.1497
AC022150.3	0.250007	0.640002	1.96001	0	1.34997	0.93003	0.609981	0.149998	0.230006	0.54	0.329999	0	0.200005	0.33999	0.430012	0.060002	0.490002	0	0.520016	0.279992	0.54	0.230006	0.389989	0.120002	0.219997	0.589988	0.239999	1.21	0.0299998	0.0800019	0.769999	0.230006	0.530006	0.0999981	0	0.400007	0.400007	0	0.440015	0.649987	0	0.409997	0.109998	1.24	0.33999	0	0.109998	0	0.00999965
RF00019	0	0	0	0	0	0	0	0	0	0	0	0	0	0	0	0	0	0	0	0	0	0	0	0	0	0	0	0	0	0	0	0	0	0	0	0	0	0	0	0	0	0	0	0	0	0	0	0	0
DDX11L10	0.0199995	0.0999981	0.329999	0.060002	0	0.360007	0.129996	0.0700018	0.159996	0.0899994	0.060002	0.0299998	0.0299998	0.0199995	0	0.129996	0.200005	0	0	0.0700018	0.149998	0.0400009	0	0.370002	0.0400009	0	0.060002	7.0401	0	0.060002	0.0199995	0.140003	0.0299998	0.720014	0.0899994	0.0199995	0.149998	0.060002	0.0700018	0.0400009	0.0800019	0.060002	0.0199995	0.189994	0	0	0.0499986	0.0899994	0.0700018
SLC45A4	2.40995	4.44005	3.20995	2.41999	8.4798	5.72013	2.64003	4.28996	8.34972	3.23991	5.30013	2.38005	1.14	4.81989	2.85006	12.8001	2.90997	2.79003	15.0001	3.69996	1.47	3.25997	2.92008	5.81005	4.21011	12.3196	1.40998	6.20989	1.44003	5.05011	2.14999	3.41001	2.58998	1.37999	2.87009	4.01011	4.15991	2.26006	6.30008	2.81003	9.37973	2.52999	4.97988	2.19002	4.28996	3.75996	10.2401	3.05999	2.33996
AC022743.1	0	0	0	0	0	0	0	0	0	0	0	0	0	0	0	0	0	0	0	0	0	0	0	0	0	0	0	0	0	0	0	0	0	0	0	0	0	0	0	0	0	0	0	0	0	0	0	0	0
RNA5SP128	0	0	0	0	0	0	0	0	0	0	0	0	0	0	0	0	0	0	0	0	0	0	0	0	0	0	0	0	0	0	0	0	0	0	0	0	0	0	0	0	0	0	0	0	0	0	0	0	0
MTRF1	5.51989	7.6402	15.1601	5.11991	7.58006	7.44982	4.82993	3.86007	6.83002	9.26021	15.2803	9.37973	4.64987	6.59001	3.58009	4.59985	4.70011	4.4299	5.44992	4.99994	3.88989	3.21998	8.23989	6.55993	4.3999	4.42008	6.7299	10.2799	5.88016	3.9099	4.28996	7.02985	5.02009	3.65002	3.26993	6.19012	3.05999	3.4899	5.31006	4.86994	6.06019	6.87991	5.42993	4.62992	8.62983	5.12986	4.38985	4.21011	1.88
GAGE10	0.0700018	0.0700018	0	0.0800019	0	0.430012	0	0.180005	0.0700018	0	0	0	0	0	0	0	0.389989	0.0700018	0	0.0499986	0	0	0	0	0	0	0.060002	0.159996	0.290002	0	0	0.0899994	0	0.0899994	0.0499986	0	0	0.34999	0.109998	0	0	0.31999	0.129996	1.14	0	0	0.0899994	0	0
AL135924.2	0	0	0	0	0	0	0	0	0	0	0	0	0	0	0	0	0	0	0	0	0	0	0	0	0	0	0	0	0	0	0	0	0	0	0	0	0	0	0	0	0	0	0	0	0	0	0	0	0
AC112673.1	0.129996	0.0700018	0	0	0	0	0	0	0	0.0899994	0	0	0	0	0	0	0	0	0	0	0	0	0	0.0800019	0	0	0.060002	0	0	0	0	0	0	0	0	0	0	0	0	0	0	0	0	0	0.0499986	0	0	0	0
RF02271	0	0	0	0	0	0	0	0	0	0	0	0	0	0	0	0	0	0	0	0	0	0	0	0	0	0	1.40004	0	0	0	0	0	0	0	0	0	0	0	0	0	0	0	0	0	0	0	0	0	0
MTND5P14	0.0199995	0	0	0	0	0.0299998	0	0	0.0400009	0	0	0	0	0.0199995	0	0.0199995	0	0	0	0	0	0	0.0700018	0	0	0	0	0.0199995	0	0	0	0	0	0	0.0199995	0	0	0	0.0199995	0	0	0	0.0199995	0	0	0	0	0	0
IGSF11-AS1	0.0199995	0.060002	0	0	0.0400009	0.0899994	0.0199995	0.0199995	0	0.0199995	0	0	0	0.0199995	0	0.0199995	0.0199995	0	0.0199995	0	0.00999965	0	0	0	0	0	0	0.0199995	0	0.00999965	0	0.0199995	0	0	0	0.0199995	0	0	0	0	0.0199995	0.060002	0	0.0199995	0.060002	0	0	0	0
RF00096	0	0	0	0	0	0	0	0	0	0	0	0	0	0	0	0	0	0	0	0	0	0	0	0	0	0	0	0	0	0	0	0	0	0	0	0	0	0	0	0	0	0	0	0	0	0	0	0	0
AC018648.1	1.14	2.38998	2.14002	0.33999	4.26002	2.75008	0.34999	0.570015	0.149998	3.34005	1.51	1.21	0.549991	0.38001	2.03001	1.94	5.81005	0.789973	1.96996	1.37999	0.99003	0.170004	1.61005	2.60006	0.479997	1.88	1.19002	2.10003	1.92006	4.93007	1.75003	0.949989	1.84999	3.91994	4.11003	4.17002	1.84999	1.84001	6.16998	2.96003	1.94	1.81996	0.200005	3.4899	2.84	0.33999	1.63005	3.82013	3.86007
SNX18P14	0	0	0	0	0	0	0	0	0	0	0	0	0	0	0	0	0	0	0	0	0	0	0	0	0	0	0	0	0	0	0	0	0	0	0	0	0	0	0	0	0	0	0	0	0	0	0	0	0
AC009133.2	0	1.07003	1.05998	0	0	4.58997	0	0	0	0	0	0	0	0	0	0	0	0	0	0	0	0	0	0	0	0	0	0	0	0	0	0	0	0	0	0	3.46003	0	0	0	0	0	0	0	6.52003	0	0	0	0
RARRES2P7	0	0	0	0	0	0	0	0	0	0	0	0	0	0	0	0	0	0	0	0	0	0	0	0	0	0	0	0	0	0	0	0	0	0	0	0	0	0	0	0	0	0	0	0	0	0	0	0	0
MTND2P28	212.747	206.185	123.982	49.019	319.926	250.088	174.658	262.722	208.846	290.742	163.403	2405.8	159.067	507.125	152.007	569.044	231.28	661.592	4.38985	174.392	835.328	280.741	356.757	580.921	82.1895	561.366	1385.41	502.715	116.856	130.924	282.85	49.4902	412.914	88.8675	595.475	799.358	454.708	243.031	286.124	578.71	1801.02	337.115	88.8675	248.413	235.322	139.275	244.84	103.629	15.4401
FMO7P	0	0	0	0	0	0	0	0	0	0	0	0	0	0	0	0	0	0	0	0	0	0	0.0400009	0	0	0	0	0	0	0	0	0	0	0.0499986	0	0	0	0	0	0	0	0	0	0	0	0	0	0	0
ESM1	2.10996	0.409997	0.0999981	10.5302	0.0700018	0.629995	6.47993	10.1602	0.47	0.0199995	15.7601	2.39994	3.18004	0.54	0.0199995	0.0899994	0.149998	0.769999	0.370002	5.03997	0.200005	2.30997	0.479997	0.290002	1.75003	0.31999	1.57002	0.0199995	0.230006	0.189994	0.0299998	15.6101	0.00999965	0.0999981	0.969971	0.200005	0.34999	0.219997	0.200005	0.0499986	0.329999	0.0299998	11.6002	0.310003	0.310003	15.2698	0.170004	0.0499986	0.159996
AC006458.1	0	0	0	0	0	0	0	0	0	0	0.0700018	0	0	0	0	0	0	0	0	0	0	0	0	0	0	0	0	0	0	0	0	0	0	0	0	0	0	0	0	0	0	0	0.0499986	0	0	0	0	0	0
AP003730.1	0	0	0	0	0	0	0	0	0	0	0	0	0	0	0	0	0	0	0	0	0	0	0	0	0	0	0	0	0	0	0	0	0	0	0	0	0	0	0	0	0	0	0	0	0	0	0	0	0
RWDD2A	2.88006	8.67001	6.46019	5.23985	9.8202	8.57973	3.20995	9.43974	5.46998	9.6001	8.68023	3.81008	5.39018	4.74003	10.3299	9.81	6.27002	4.95989	9.1403	6.27002	3.41001	5.02009	5.05011	3.88989	4.07005	8.87986	5.85007	7.92998	5.18996	9.3201	6.19012	6.6899	5.75992	5.23985	5.50995	8.07981	6.91003	5.69007	5.44011	5.79999	7.0401	7.04986	2.58998	6.32985	7.8398	5.73005	6.26003	5.86997	6.56994
ENTPD1-AS1	2.94999	6.74017	3.56993	1.94	6.3602	5.53982	1.27003	2.72994	6.1299	4.81989	2.84	2.85996	1.47	4.62992	4.85006	2.48996	3.63991	3.38997	4.12002	4.15012	2.04996	1.29001	3.73994	1.96996	1.64995	3.59004	0.949989	6.06986	1.08003	1.34997	3.84005	2.70001	3.82994	1.72999	3.05004	3.06998	4.76012	0.739977	5.08983	3.23991	4.93007	3.73994	1.57002	4.28996	6.19012	1.12001	4.52991	1.70002	1.27003
LINC00592	0	0	0	0	0	0	0	0.0700018	0	0	0	0	0.129996	0.0299998	0.0199995	0.720014	0	0.0299998	0.170004	0	0	0.0299998	0	0	0.0299998	0.0800019	0.0299998	0	0.060002	0.250007	0	0	0.0800019	0	0.0199995	0	0	0.060002	0	0	0.159996	0.0299998	0	0.0299998	0	0.0400009	0.219997	0.0800019	0.0299998
LINC01181	0.140003	0	0	0.299993	0.0899994	0.409997	0	0	1.13	0.180005	0.250007	0.0899994	0	0.0700018	0.270007	0.0700018	0.060002	0.0700018	0.0700018	0.679987	0.170004	0	0.0700018	0.0899994	0.0700018	0.129996	0.060002	0.0700018	0	0	0.0800019	0	0	0.420002	0	0.060002	0.149998	0	0.0499986	0	0.129996	0.299993	0	0.159996	0.060002	0.430012	0.0800019	0	0.060002
ACOXL-AS1	0.250007	0.640002	0.259996	0.200005	0.549991	0.520016	0.219997	0.0299998	0.400007	0.45	0.47	0	0.159996	0.170004	0.209998	0.490002	0.389989	0.200005	0.599985	0.400007	0	0.239999	0.120002	0.560011	0.0899994	0.360007	0.00999965	0.0199995	0.00999965	0.370002	0.170004	0.120002	0.310003	0.479997	0.170004	0.0499986	0.47	0.0199995	0.31999	0.109998	0.180005	0.329999	0	0.120002	0.34999	0.38001	0.0199995	0.479997	0.299993
AC104463.1	0	0	0	0	0	0	0	0	0	0	0	0	0	0	0	0	0	0	0	0.0999981	0.109998	0	0.129996	0	0	0	0	0	0	0	0	0	0	0	0	0	0	0	0	0	0	0	0	0	0	0	0	0	0
AC139792.1	0	0.060002	0	0	0	0	0	0	0.0499986	0.0700018	0	0.0700018	0	0	0.0400009	0.0499986	0	0	0	0.0800019	0	0	0.0499986	0	0	0.0499986	0.0999981	0	0	0	0	0	0	0	0	0.0499986	0	0.0499986	0	0	0	0.060002	0	0	0.0400009	0	0	0	0
MIR8067	0	0	0	0	0	0	0	0	0	0	0	0	0	0	0	0	0	0	0	0	0	0	0	0	0	0	0	0	0	0	0	0	0	0	0	0	0	0	0	0	0	0	0	0	0	0	0	0	0
SCFD2	6.54993	18.4804	51.6384	11.3599	23.7201	16.5197	12.1004	10.5397	14.97	17.7398	14.5002	7.31979	5.21991	11.5496	13.0004	12.1197	11.1903	7.72007	14.0597	12.9797	13.1	7.88996	19.2599	7.41016	13.9897	12.2303	9.7402	15.0303	5.82013	11.9197	13.7303	32.9511	12.4803	6.8699	9.59012	10.3601	13.9704	6.27002	14.7496	10.83	11.6397	12.2702	9.04011	8.76975	12.8001	11.6598	11.5697	10.5602	5.30013
PRR23A	0	0	0	0	0	0	0	0	0	0	0	0	0	0	0	0	0	0	0	0	0	0	0	0	0	0	0	0	0	0	0	0	0	0	0	0	0	0	0	0	0	0	0	0.0499986	0	0	0	0	0
GFOD1-AS1	0	0.579996	0	0	0	0	0	0	0	0.329999	0	0	0	0	0	0.189994	0.159996	0	0.389989	0	0	0	0	0	0	0.180005	0	0.209998	0	0	0.230006	0	0	0	0.129996	0.189994	0.640002	0	0.149998	0	0	0.239999	0	0.189994	0.299993	0	0	0.219997	0
AC005696.3	0	0.400007	0.200005	0.209998	0.34999	0.69002	0	0.310003	0	0	0	0	0	0	0	0.239999	0.170004	0	0	0.440015	0.170004	0.209998	0.900001	0.329999	0	0	0	0	0.200005	0	0.299993	0.250007	0.409997	0	0	0	0	0	0	0	0	0.430012	0.180005	0.230006	0	0.250007	0	0.270007	1.02997
TMEM155	1.70002	0.299993	0.909986	2.04996	23.9697	7.73024	0.579996	0.189994	0.459988	0.65999	0.860009	1.25002	7.69015	2.49999	1.31997	50.3099	3.27992	0.920017	29.1991	0.0499986	0.250007	6.10996	0.879992	7.7099	0.219997	24.5192	2.31993	0.279992	5.3801	26.8592	0.760017	1.02997	2.32992	0.409997	6.46019	6.74999	7.44002	7.14978	0.47	1.51998	23.6299	5.74995	1.21	0.209998	2.84	0.420002	17.0301	2.52001	0.979983
AL450487.1	0	0	0	0	0	0	0.0299998	0	0	0	0	0	0	0	0	0.0299998	0	0.0299998	0	0	0	0	0	0	0	0	0	0	0	0	0	0	0	0	0	0	0	0	0	0	0	0	0.0299998	0	0	0	0	0	0
TOMM40	72.6193	25.9101	90.7474	48.5087	32.1591	37.7803	47.3886	28.889	21.1097	19.9903	76.6589	24.56	17.0596	37.7593	29.8809	52.3484	37.3299	25.6599	34.7312	29.9493	58.5816	23.2303	95.1403	30.3106	44.7702	33.5597	27.4693	41.6795	34.17	40.0204	23.7103	76.2403	26.0904	41.0686	22.9502	20.9203	30.6105	32.5696	29.941	25.2996	32.119	28.819	30.2791	34.789	26.1103	45.6287	38.3608	55.9503	31.9591
AL583832.1	0	0.360007	0.180005	0.0499986	0.0499986	0.259996	0.0800019	0.0499986	0.0800019	0.579996	0.370002	0	0	0.0400009	0.0700018	0.0400009	0.47	0.329999	0.159996	0.259996	0.0999981	0.0899994	0.299993	0.209998	0.0400009	0.120002	0	0.310003	0.0400009	0.0400009	0.0899994	0.170004	0.109998	0.0499986	0	0.109998	0.0400009	0.0400009	0.060002	0.0999981	0.0800019	0.239999	0	0.0499986	0.520016	0	0.0999981	0.120002	0
RNA5SP75	0	0	0	0	0	0	0	0	0	0	0	0	0	0	0	0	0	0	0	0	0	0	0	0	0	0	0	0	0	0	0	0	0	0	0	0	0	0	0	0	0	0	0	0	0	0	0	0	0
AP001781.2	0.45	0	0.0899994	0.209998	0	0	0	0	0.0899994	0	0	0	0	0	0	0	0	0	0.0299998	0	0	0	0	0	0	0.0499986	0	0.180005	0	0.0400009	0	0	0.0700018	0.0999981	0	0	0	0	0	0	0	0	0	0	0	0	0	0	0
PRSS48	0	0.279992	0	0.0700018	0	0.159996	0	0	0	0.120002	0	0	0	0.129996	0.159996	0.389989	0.120002	0	0.129996	0	0	0.0700018	0.060002	0	0.33999	0.189994	0.200005	0.570015	0	0.109998	0.33999	0.700007	0.109998	0	0.189994	0	0.0299998	0.0700018	0.0999981	0.159996	0.120002	0.500006	0	0.0800019	0.259996	0	0.270007	0.360007	0.250007
AL591806.2	0	0	0	0	0	0	0	0	0	0	0	0	0	0	0	0	0	0	0	0	1.02001	0	0	0	0	0	0	0	0	0	0	0	0	0	0	0	0	0	0	0	0	0	0	0	0	0	0	0	0
AC233263.1	0	0	0	0	0	0.490002	0	0	0	0	0	0	0	0	0	0	0	0	0	0	0	0	0	0	0	0	0	0	0	0	0	0	0	0	0	0	0	0	0	0	0	0	0	0	0	0	0	0	0
ADTRP	0.290002	0	0.38001	0.400007	1.26003	0.549991	0.299993	0.0899994	0.270007	0.159996	0.149998	0.0899994	0.239999	0.060002	0.279992	3.68001	0.520016	0.0899994	1.84999	0.259996	0.159996	0.570015	0.0499986	0.909986	0.0499986	2.17006	0.800014	0.270007	0.459988	1.15001	0.149998	0.440015	0.599985	0.0999981	0.479997	0.270007	0.140003	0.230006	0.279992	0.0400009	1.36997	0.490002	0.589988	0.140003	0.209998	0.479997	1.31003	0.060002	0.0999981
SEPSECS	4.02013	3.7301	7.93989	2.9699	3.84991	4.30008	2.75008	2.79003	7.09005	5.6199	8.92987	3.94995	2.79992	4.24999	3.84005	2.64993	4.44991	5.27009	2.93999	4.17986	4.17986	2.40995	5.82013	3.28994	3.29999	2.36	3.00991	6.75983	2.03001	2.16	3.4899	3.23991	3.38012	2.25005	2.76999	2.96003	2.68992	1.57996	3.43993	1.70002	3.53006	4.03997	3.34005	4.37011	4.36012	3.28994	1.53003	1.86999	1.33999
Z98885.3	0.0700018	0.250007	0.0899994	0.0199995	0.0499986	0.200005	0.0199995	0.0400009	0.109998	0.189994	0.310003	0.209998	0	0	0.0400009	0.0899994	0.200005	0.0800019	0.0800019	0.180005	0.0499986	0.0400009	0.279992	0.129996	0.0299998	0.0999981	0.0499986	0.239999	0	0.00999965	0.0499986	0	0.0400009	0	0	0.170004	0.0199995	0	0.0199995	0.0800019	0.0999981	0.170004	0	0.0400009	0.310003	0	0.219997	0.0899994	0
DCDC2C	0.0499986	0	0	0.0400009	0	0	0	0	0	0	0.0499986	0.060002	0	0	0	0	0	0.0800019	0	0.0299998	0	0	0.120002	0	0	0	0	0	0.0800019	0	0	0	0	0	0.0299998	0	0	0.0700018	0	0	0	0	0.0199995	0	0	0	0.0400009	0	0
ALG1L9P	0	0.729978	0	0	0	0.31999	0.0899994	0.0999981	0.430012	0.0899994	0.230006	0	0	0.270007	0.060002	0.45	0	0.270007	0.120002	0.0800019	0.129996	0	0.200005	0	0.189994	0.33999	0	0.259996	0.33999	0.149998	0.209998	0.109998	0.170004	0.34999	0	0.0800019	0	0.180005	0.140003	0.0899994	0	0	0.109998	0.250007	0.170004	0.33999	0.430012	0	0.189994
CWC27	20.0694	22.0795	29.7899	18.7605	28.6398	24.8305	17.22	23.62	21.2094	25.9605	23.9498	18.4996	10.1103	20.9	24.5805	16.9594	21.6506	17.56	20.3807	28.0504	17.5296	9.56026	21.0002	21.2403	23.4292	19.3495	19.6101	21.8602	17.4302	29.3594	22.0596	23.8107	28.0193	26.7607	18.3705	24.1699	27.2606	23.4406	23.6692	21.0994	17.9501	20.3003	13.6999	26.3101	23.1998	14.2798	18.41	24.0296	29.2396
MT1L	12.9896	3.28994	2.51007	110.262	8.97019	6.65013	31.0808	10.9001	2.10003	3.56004	7.08023	31.9702	68.341	11.2603	2.23993	8.91008	4.27008	46.7006	9.06019	4.3999	49.1007	19.32	9.9898	5.51989	3.9601	10.4401	15.9901	17.4302	35.9709	5.42993	10.8398	11.0799	7.09005	8.05018	7.16019	4.38985	6.7299	23.2094	2.88006	4.77003	15.5302	6.28002	15.77	8.76003	4.3999	31.4405	3.52004	1.04002	22.1101
RNA5SP37	0	0	0	0	0	0	0	0	0	0	0	0	0	0	0	0	0	0	0	0	0	0	0	0	0	0	0	0	0	0	0	0	0	0	0	0	0	0	0	0	0	0	0	0	0	0	0	0	0
AC084125.1	0	0	0	0	0	0	0	0	0	0	0	0	0	0	0	0	0	0	0	0	0	0	0	0	0	0	0	0	0	0	0	0	0	0	0	0	0	0	0.109998	0	0	0	0	0	0	0	0	0	0
AL512306.3	0.159996	0.109998	0.159996	0.060002	0.430012	0.120002	0	0.120002	0.290002	0.189994	0.129996	0	0.149998	0.0499986	0.0800019	0.0499986	0.140003	0.400007	0.400007	0.239999	0	0	0.200005	0	0.0499986	0.279992	0	0.270007	0	0.0899994	0.109998	0.0700018	0.0499986	0.060002	0.0700018	0.0499986	0.159996	0	0.299993	0.180005	0.329999	0.230006	0.0499986	0.060002	0.209998	0.129996	0.310003	0.409997	0
AC008750.7	0	0	0.0700018	0.0700018	0	0.0800019	0	0	0	0	0.0800019	0	0	0.0700018	0.0499986	0	0	0	0	0	0	0	0.589988	0	0.0700018	0	0	0.0700018	0.0700018	0	0	0.239999	0	0	0	0.060002	0	0	0.0499986	0	0.060002	0	0	0	0.060002	0	0.0800019	0.180005	0
FO082796.1	0	0	0	0.00999965	0	0	0	0.149998	0	0	0	0	0	0	0	0	0	0.0700018	0	0	0	0	0	0	0	0	0	0	0	0	0	0	0	0	0	0	0	0	0.060002	0	0	0	0	0	0	0	0	0	0
SMARCE1P1	0.0299998	0.0299998	0	0	0	0	0	0	0.0199995	0.0299998	0	0.0299998	0	0	0	0	0.0199995	0.0199995	0	0	0	0	0	0	0	0	0.0499986	0	0	0	0	0	0	0	0	0.0199995	0	0	0	0	0	0.0299998	0	0	0	0	0	0.0299998	0
PHBP19	0.230006	0.239999	0	0.0999981	0.209998	0.159996	0	0.159996	0	0.060002	0.33999	0.060002	0.0700018	0	0.0999981	0.0400009	0.0800019	0.129996	0	0.0999981	0.0700018	0.0499986	0.180005	0.109998	0	0.0800019	0.279992	0.189994	0.0499986	0.0400009	0.0499986	0.120002	0.0400009	0	0.060002	0.120002	0	0	0	0.0499986	0	0.149998	0.0800019	0.149998	0.370002	0.170004	0.060002	0	0.279992
BEND3P3	0.34999	2.38998	2.16	0.31999	4.61007	4.13003	0.149998	1.41999	1.26003	2.32992	1.14	0.520016	0.0999981	1.78002	1.96001	3.35002	2.54001	2.10003	3.29999	1.24	1.09999	0.760017	1.66999	1.51	0.840013	3.14998	0.209998	3.62003	0.109998	0.879992	1.29001	0.949989	2.55999	0.279992	1.41999	1.16997	2.98001	0.0700018	2.93999	1.31003	2.23993	2.39994	0.310003	2.05994	2.66006	0.370002	2.67004	1.54004	0.060002
PRAMEF26	0	0	0	0	0	0	0	0	0	0	0	0	0	0	0	0	0	0	0	0	0	0	0	0	0	0	0	0	0	0	0	0	0	0	0	0	0	0	0	0	0	0	0	0	0	0	0	0	0
LINC02061	0	0	0	0	0	0	0	0	0	0	0	0	0	0	0	0	0	0	0	0	0	0	0	0	0	0	0	0	0	0	0	0	0	0	0	0	0	0	0	0	0	0	0	0	0	0	0	0	0
AL133445.2	0.0800019	0	0.0800019	0.479997	0	0.620015	0.209998	0.0899994	0.140003	0.400007	0.180005	0	0	0	0.060002	0.230006	0.729978	0.609981	0	0.789973	0	0.159996	0.140003	0.290002	0.290002	0.140003	0.259996	0.0800019	0	0.060002	0.0800019	0	0.140003	0	0	0	0	0.209998	0.060002	0.170004	0	0.250007	0.549991	0.170004	0	0.189994	0.0899994	0.500006	0.140003
MYOM2	17.0904	9.46989	9.00009	7.44982	16.29	17.1106	14.1497	21.7002	12.5098	25.7794	20.77	8.62983	12.9196	14.44	32.9603	17.4604	17.4895	16.0902	26.9096	12.6598	25.5198	25.0605	13.3697	46.72	9.9898	32.039	10.5902	25.1005	34.671	24.0996	18.68	15.2296	20.5096	19.2398	8.56012	22.0397	25.9299	30.3296	5.63003	7.34012	12.4199	7.54023	6.88994	23.1195	11.2501	14.6	20.9406	8.62983	24.8202
MIR4487	0	0	0	0	0	0	0	0	0	0	0	0	0	0	0	0	0	0	0	0	0	0	0	0	0	0	0	0	0	0	0	0	0	0	0	0	0	0	0	0	0	0	0	0	0	0	0	0	0
MAP9	3.75996	7.3999	6.79978	5.66999	18.6296	9.39014	5.21991	6.1299	10.1398	8.04014	12.15	9.7402	3.36002	21.5204	3.84991	14.6996	6.60007	13.87	21.2594	2.35004	9.82974	4.05006	8.87002	9.06019	2.87009	15.4005	3.70998	11.7401	2.70001	12.2702	4.47001	4.03997	6.66999	4.27986	6.88994	9.26984	16.29	3.27992	9.8202	3.13995	19.3602	3.87992	3.69996	7.99013	7.32995	6.52998	7.54023	3.16004	1.36003
AC093227.2	0	0.129996	0.120002	0.0700018	0	0	0	0	0	0	0.159996	0	0	0	0	0	0	0	0	0	0.0999981	0	0.120002	0.0800019	0	0.0800019	0	0	0	0.060002	0	0.159996	0	0	0.0499986	0	0	0	0.060002	0	0.129996	0	0.109998	0.219997	0	0	0	0	0
MTND6P7	0	0	0	0	0	0	0	0	0	0	0	0	0	0	0	0	0	0	0	0	0	0	0	0	0	0	0	0	0	0	0	0	0	0	0	0	0	0	0	0	0	0	0	0	0	0	0	0	0
EVX1	0.00999965	0	0	0.0199995	0.0400009	0.129996	0.0199995	0	0.00999965	0.0199995	0	0.0299998	0.149998	0	0.34999	0	0.239999	0	0	0.129996	0	0.00999965	0.0400009	0.0400009	0.0400009	0.0499986	0.279992	0.120002	0	0.0400009	0	0.200005	0	0.109998	0.0999981	0	0	0.0400009	0.00999965	0.420002	0	0.0800019	0.0299998	0.149998	0.0499986	0.200005	0	0.0499986	0.0199995
GLYATL1P1	0.0199995	0	0.060002	0.0999981	0	0	0	0.0800019	0.299993	0	0.0199995	0.0499986	0.0299998	0	0.0400009	0	0	0	0	0.0400009	0.00999965	0.0400009	0.0199995	0	0.0199995	0	0	0	0.0199995	0	0	0	0	0	0	0	0	0	0	0	0	0.0199995	0.120002	0	0	0.120002	0	0	0
RNU7-147P	0	0	0	0	0	0	0	0	0	0	0	0	0	0	0	0	0	0	0	0	0	0	0	0	0	0	0	0	0	0	0	0	0	0	0	0	0	0	0	0	0	0	0	0	0	0	0	0	0
APIP	18.8204	12.3196	21.0002	24.0796	21.2506	18.1994	17.5101	21.7499	20.7398	21.4906	26.8704	20.2595	18.7605	16.7306	22.0902	24.9098	24.6607	25.1998	14.3105	35.0504	25.4897	22.19	19.8398	24.0596	20.9798	16.9301	23.5693	15.5195	25.8796	23.0907	18.4996	14.5697	27.8103	24.7395	16.4899	14.0403	21.2904	16.8703	15.8995	11.6598	18.6296	20.5196	31.0399	28.7991	18.8896	17.1106	11.0102	16.7805	12.2897
FOXP1	9.42993	12.68	6.40001	3.63008	9.96007	7.7099	4.14006	5.9301	10.8601	4.1999	8.86019	5.81005	2.10003	6.88994	9.96974	13.8402	7.97022	6.04005	13.15	7.02011	3.6599	4.64987	2.38998	5.50995	5.88995	13.1099	3.23991	8.49981	3.87992	11.0699	6.91003	3.35002	5.05992	4.4601	6.06019	8.78009	8.80996	6.23016	6.48982	3.31008	9.51991	5.02984	5.44011	4.72985	6.35007	4.50985	11.3599	5.05992	5.02009
RNU6-498P	0	0	0	0	0	0	0	0	0	0	0	0	0	0	0	0	0	0	0	0	0	0	0	0	0	0	0	0	0	0	0	0	0	0	0	0	0	0	0	0	0	0	0	0	0	0	0	0	0
AC097063.1	0.0299998	0.0199995	0	0	0	0	0.0199995	0	0	0	0	0	0	0	0	0	0	0	0	0	0	0	0	0.060002	0	0	0	0	0	0	0	0	0	0	0	0	0.0199995	0	0	0	0	0	0.0199995	0	0	0	0	0	0
MAF1	74.1606	77.5891	68.95	72.0277	78.3185	102.117	101.258	104.923	86.5873	76.7918	89.2193	54.6206	53.0313	77.6106	124.042	73.5412	102.231	88.5907	69.8012	111.098	65.4299	74.8474	82.3606	98.8374	138.38	68.5307	73.7403	114.872	98.8169	78.5577	59.2308	94.313	89.3988	132.66	54.7305	56.3317	77.1012	94.2085	133.379	66.3801	55.0501	65.5479	74.2686	96.5621	70.9918	78.3891	80.459	122.14	97.0183
NPHP3	3.09006	11.4001	9.78012	3.86998	2.02004	10.2501	3.12995	5.01001	9.55032	11.6898	27.0498	7.8398	1.31997	4.03997	5.16984	5.03997	10.8203	9.50014	3.27992	5.64998	4.72985	2.81003	10.7597	14.6904	3.94995	3.68001	2.92008	22.99	3.47012	1.82996	8.27022	4.52991	3.54011	4.77003	3.99014	9.8202	4.0599	2.45005	3.9601	2.02004	6.42981	12.4096	4.00011	12.3598	5.57991	4.36012	2.30006	4.17002	1.84001
OR5L2	0	0	0	0	0	0	0	0	0	0	0	0	0	0	0	0	0	0	0	0	0	0	0	0	0	0	0	0	0	0	0	0	0	0	0	0	0	0	0	0	0	0	0	0	0	0	0	0	0
PRAMEF4	0	0	0	0	0	0	0	0	0	0	0	0	0	0	0	0	0	0	0	0	0	0.0199995	0	0	0	0	0	0	0	0	0	0	0	0	0	0	0	0	0	0	0	0	0	0	0	0	0	0	0
PLCE1	8.51987	3.47012	8.32025	3.41001	3.09006	6.16015	6.31014	6.89997	12.8901	3.27992	16.3397	11.2501	1.21	12.0201	1.09999	2.31993	3.54994	17.1605	3.75006	17.4895	9.87003	3.01995	22.6107	1.69003	2.17006	4.47994	2.17006	6.53995	3.28994	1.70995	2.06996	4.63989	2.89006	5.46013	3.28994	1.76001	9.46005	3.26993	5.76991	1.29998	7.9498	4.49986	2.9699	5.16984	3.41996	3.27992	3.43993	1.40998	0.879992
AC026877.1	0.219997	0.0899994	0.0899994	0.0899994	0.200005	0.310003	0.060002	0.170004	0.620015	0.0199995	0.189994	0.140003	0	0.33999	0.459988	0.219997	0.120002	0.290002	0.209998	0.170004	0.270007	0.120002	0.149998	0.219997	0.189994	0.0999981	0.060002	0.230006	0.0700018	0.159996	0.0199995	0.0499986	0.189994	0.170004	0.230006	0.0499986	0.200005	0.0400009	0.389989	0.0499986	0.310003	0.0999981	0.0800019	0.0999981	0.0700018	0.189994	0.0800019	0.170004	0.0400009
RAD17	16.1999	18.2398	24.4107	12.7497	21.8693	15.4101	11.8604	13.8096	16.2595	17.3699	26.6404	14.9203	7.00019	16.0601	19.7904	16.2201	14.2996	13.1801	14.67	16.6	9.61009	8.72004	19.1202	11.8703	16.2697	15.5604	11.4104	19.5098	11.2603	16.1103	17.4302	17.5502	14.7098	13.2002	10.7799	12.2201	13.2902	9.12005	14.05	12.5497	17.7706	14.2205	9.08975	13.6601	18.1906	10.8203	15.1003	13.5704	9.61009
CR769767.2	0	0	0	0	0	0.640002	0.54	0	0	0.750008	0	0	0	0	0	0	0	0	0	0	0	0	0.679987	0	0	0	0	0	0	0	0	0.170004	0	0	0	0	0	0	1.64995	0	1.17999	0	0	0	0	2.38005	0.840013	0	0
AC005086.3	0	0	0	0	0	0	0	0	0	0	0	0	0	0	0	0	0	0	0	0	0	0	0	0	0	0	0	0	0	0	0	0	0	0	0	0	0	0	0	0	0	0	0	0	0	0	0	0	0
AC108043.1	0	0	0	0	0	0	0	0	0	0	0	0	0	0	0	0	0	0	0	0	0	0	0	0	0	0	0	0	0	0	0	0	0	0	0	0	0	0	0	0	0	0	0	0	0	0	0	0	0
MITD1	21.3895	32.4008	27.1494	23.2207	19.8701	22.9996	26.9207	27.4598	33.381	31.1693	38.1593	27.5398	20.8595	18.7306	18.7202	15.5399	26.8909	18.6102	12.5802	37.4699	23.4	14.2402	27.4293	25.8205	30.4707	14.6102	20.8696	32.8508	29.9992	16.3703	23.0395	23.4894	16.3397	28.5407	12.8303	21.9802	14.6996	22.8803	15.9403	17.8397	16.3205	28.7791	26.4509	26.1302	21.6896	20.7499	19.0303	25.6101	22.38
ZMAT3	5.85981	34.2103	10.6403	15.8599	52.9505	17.8496	14.4701	27.6297	15.4304	36.7599	32.1502	27.2493	7.86974	39.6092	12.47	17.2499	12.0101	9.51002	29.9597	8.03011	19.5599	14.8295	25.1806	10.75	9.04011	23.8107	5.96019	14.6599	7.46999	20.1894	22.0596	14.2798	18.8504	9.36998	12.5497	26.1501	21.3495	11.7899	16.97	40.2709	24.4903	18.87	15.6697	10.03	26.4894	18.3006	16.7805	8.33006	11.05
CICP17	0	0.0299998	0	0	0.0299998	0	0	0	0	0	0	0.0199995	0	0	0	0.00999965	0	0.00999965	0.00999965	0.0400009	0	0	0	0	0	0.0199995	0.00999965	0.00999965	0	0	0	0	0	0	0	0	0.00999965	0	0.00999965	0	0.00999965	0	0	0	0.00999965	0	0	0	0
SPCS2	180.255	266.759	280.332	238.277	256.692	251.322	304.099	293.984	223.525	321.371	310.359	282.988	197.827	215.149	209.905	155.718	253.176	250.8	173.97	278.145	254.425	210.313	281.364	221.397	259.807	204.208	196.487	269.753	187.324	252.107	232.082	265.707	206.528	274.773	155.459	245.213	239.635	239.004	223.897	178.737	166.617	251.131	214.316	220.371	336.042	217.533	162.973	176.19	152.524
DGCR11	0.609981	1.12001	0.739977	0.780003	0.999971	1.14	0.329999	0.890002	0.45	1.25002	0.700007	1.36997	0.440015	0.649987	1.37999	1.26003	0.69002	0.909986	1.01001	0.640002	0.219997	0.530006	1.44995	0.599985	0.780003	0.709989	0.640002	0.879992	0.34999	0.789973	0.549991	0.45	1.02997	0.239999	0.430012	0.549991	0.400007	0.510002	0.629995	0.409997	0.640002	0.890002	0.520016	0.34999	0.879992	0.490002	0.769999	0.45	0.38001
SETDB2	4.23	3.48	3.9601	2.08003	4.7499	2.9699	1.40004	2.76999	4.15012	3.72002	4.72985	3.38997	1.99001	4.27008	2.74	3.44997	3.54994	7.34979	3.93001	2.52999	1.77004	2.36	3.08	3.31996	2.79992	3.91994	1.67998	2.64993	2.75008	3.26993	2.72994	2.12995	2.31993	3.28994	2.47001	3.27992	3.84005	2.19002	3.54011	2.10996	4.93999	3.38012	2.93999	3.58009	2.76002	2.45005	3.26993	1.86999	1.16003
PAX3	0.209998	0	1.38998	0.00999965	0.0199995	0	1.79004	0.0800019	0	0	15.1097	1.36997	1.49998	0.159996	0	0	0	0.0400009	0.0899994	0.00999965	0	0.109998	4.69001	0.0199995	0.54	0.0999981	0.060002	0	4.62992	0.159996	0.0299998	2.68005	0	0.00999965	0	0.00999965	0.00999965	0	0	0	0.060002	0	0.0299998	0.00999965	0.0299998	1.24	0.109998	0	0
DESI2	15.8105	12.47	30.7508	15.5195	14.0101	9.13017	20.6294	8.6598	15.6296	10.6898	23.8008	14.6497	7.44002	13.27	11.9098	4.74003	8.81974	8.12024	6.09981	11.3402	10.4097	7.9498	308.408	6.79978	15.4197	6.55993	11.2198	13.8402	6.07996	7.60006	9.20006	27.1193	7.02985	6.82008	7.41016	8.45983	9.36024	4.56016	7.54023	9.30977	8.42005	11.7597	8.9002	7.92998	9.70987	15.2201	5.37003	6.79978	4.58997
AC131212.2	0.69002	0.800014	0.409997	0.0999981	0.219997	0.510002	0.0800019	0.0999981	0.270007	0.490002	1.84001	0.200005	0	0.239999	0.149998	0.31999	0.849982	0.310003	0.34999	0.360007	0.279992	0.0700018	1.02001	0.409997	0.109998	0.209998	0.0800019	1.64003	0.0199995	0.0700018	0.279992	0.060002	0.209998	0.129996	0.420002	0.250007	0.250007	0.0400009	0.140003	0.180005	0.329999	0.490002	0.0199995	0.34999	1.24	0.060002	0.510002	0.479997	0.060002
MT1A	2.00998	0.239999	0.360007	1.77004	1.01001	13.8902	1.37999	1.44003	0	1.05998	0	11.1903	37.0592	7.68003	0.599985	1.77004	1.75003	7.20001	2.54001	0.259996	52.461	3.9099	5.85981	0.999971	0.800014	3.00991	1.55	0	9.83997	1.37999	0.440015	7.6201	0.33999	0.629995	0.810015	0.560011	2.81999	3.23991	0.549991	0.140003	2.52999	0.389989	15.0804	1.73998	0.65999	21.3999	0.290002	0	2.36
COX17	36.9899	46.0896	71.5202	102.913	53.2893	57.6391	50.6985	97.0721	58.94	51.3101	42.411	74.4696	137.576	52.5993	40.6692	59.0791	62.0981	35.031	52.1889	34.7793	86.1801	65.78	69.5597	58.7483	84.3013	50.2786	68.9978	29.2396	67.7514	65.498	65.498	43.1793	59.9204	72.2377	34.659	62.9606	45.9015	70.9082	40.4499	46.4488	55.2298	76.0186	79.7372	66.8418	55.3985	53.0607	46.0608	44.0591	64.288
PSORS1C3	0.060002	0	0	0	0	0	0.170004	0	0.239999	0.0800019	0	0	0	0	0	0	0.060002	0.189994	0.060002	0	0	0	0	0	0	0.060002	0.219997	0.200005	0.129996	0	0	0.0800019	0	0	0	0	0	0.299993	0	0	0	0	0	0.570015	0.0999981	0	0	0	0.109998
AC097522.1	0	0	0	0	0	0	0	0	0.0299998	0	0	0.0400009	0	0	0	0	0	0	0.0299998	0.189994	0	0	0.149998	0	0	0	0	0	0.0899994	0	0	0.0800019	0	0.0299998	0	0	0	0	0	0	0.0299998	0	0	0	0.0199995	0	0.0400009	0	0
NLGN2	32.3895	135.026	140.701	15.5896	95.6892	95.2129	28.0796	44.1294	33.3394	100.092	50.1811	26.5096	9.01008	57.8312	90.2706	74.0476	88.1497	41.541	66.4722	71.0114	52.2903	21.1097	46.2496	61.2516	34.859	60.3288	26.1302	88.3883	31.2407	46.2785	86.1085	57.9797	66.8789	51.2284	47.4412	55.8612	75.8397	42.1093	59.8706	78.3185	63.5305	101.623	15.8995	64.4486	120.642	27.8895	126.307	106.152	64.5783
AC090686.1	0	0	0.0999981	0	0	0	0	0.109998	0.0899994	0	0	0	0	0	0.0400009	0	0	0	0	0.0700018	0	0	0	0	0	0	0	0.0499986	0.0499986	0.0400009	0.0499986	0	0.159996	0.0499986	0.0299998	0	0	0.0400009	0.0700018	0.0499986	0	0	0	0	0.109998	0	0	0	0.0400009
HAO1	0	0	0	0.120002	0.0199995	0.0199995	0	0	0.0299998	0	0.189994	0	0.0499986	0.0199995	0	0.0199995	0.0299998	0	0	0	0.00999965	0.239999	0.0199995	0	0	0	0	0.0999981	0.310003	0	0	0	0	0.0400009	0.0700018	0	0	0	0	0	0.0400009	0	0.060002	0	0	0.0199995	0	0	0
AC087045.2	0.420002	0	0	0.579996	0	0	0.149998	0.140003	0.0899994	0	0.159996	0.520016	0.560011	0.0899994	0.189994	0.0299998	0	0.0899994	0	0.0499986	0.38001	0.279992	0.38001	0	0.219997	0	0.109998	0.0299998	0.290002	0.0499986	0.0299998	0.159996	0.060002	0.329999	0.0199995	0	0.0299998	0.120002	0.0499986	0	0.0299998	0	0.060002	0.109998	0	0.200005	0	0	0.0299998
AC127496.4	0	0.219997	0.0700018	0	0	0.250007	0	0	0	0.0899994	0.0899994	0	0	0	0	0	0.060002	0	0	0	0	0	0	0	0.140003	0	0	0	0	0	0	0.0899994	0	0	0	0	0	0	0	0	0	0.0800019	0.060002	0	0	0	0	0	0
HSPA8P15	0.0400009	0.409997	0.180005	0	0.0499986	0	0	0.0999981	0.0800019	0.159996	0.530006	0	0	0.0400009	0	0.129996	0.0400009	0.0400009	0.0400009	0.0999981	0.0299998	0.0499986	0.129996	0	0	0	0.0400009	0.219997	0	0.0400009	0.0400009	0.109998	0.109998	0.0999981	0.0299998	0.0400009	0.0899994	0	0.060002	0.0999981	0	0.0499986	0.0400009	0.0499986	0.0999981	0	0.159996	0.109998	0
PKMYT1	20.9595	9.34987	52.1203	7.66992	4.64987	6.93979	8.43992	3.68001	6.91003	2.76999	7.47984	7.60006	5.12986	5.98006	7.82025	3.84991	6.40978	7.08023	4.07994	9.65014	12.3598	4.81989	36.4604	2.76002	31.2407	2.44005	19.9598	10.27	12.0803	11.4001	12.1896	32.311	6.05011	5.88995	2.67004	3.54994	2.45992	16.7097	4.30008	9.26021	4.22004	15.4701	6.16015	13.9201	9.7998	4.09013	12.8001	12.7497	37.5609
OR4A7P	0	0	0	0	0	0	0	0	0	0	0	0	0	0	0	0	0	0	0	0.0299998	0	0	0	0	0	0	0	0	0	0	0	0	0	0	0	0	0	0	0	0	0	0	0	0	0	0	0	0	0
AC107075.1	19.9294	54.36	60.778	13.8604	6.25006	55.8418	23.9597	16.9794	9.17013	29.4103	6.14991	2.9001	11.6704	7.69976	16.0201	7.50997	54.4316	4.36012	10.34	52.5301	14.97	22.4997	25.0396	12.1702	22.4997	6.83002	21.5398	23.7103	10.4596	27.4503	16.5105	11.6203	10.63	19.3107	15.4904	30.3695	6.07996	45.6508	24.2303	61.171	8.46981	67.1018	14.8295	41.9898	59.4983	13.27	29.7796	101.56	70.0289
AL355810.1	0.209998	0.140003	0.0700018	0	0	0.170004	0.259996	0.0899994	0.400007	0.360007	0	0.170004	0	0	0.060002	0.140003	0	0	0	0.109998	0	0.0800019	0	0.34999	0	0	0	0.219997	0.140003	0.120002	0.0800019	0.0899994	0.060002	0.0899994	0.0999981	0.060002	0.0700018	0.329999	0.0999981	0.0800019	0	0.149998	0	0.940022	0.060002	0	0	0	0.31999
EIF3LP3	0.120002	0.200005	0.170004	0.0400009	0.140003	0	0.0400009	0.0899994	0.0800019	0.230006	0.0999981	0.0499986	0.060002	0.0400009	0.159996	0.0800019	0.109998	0.0800019	0.120002	0.189994	0	0.0400009	0.0400009	0.149998	0.0800019	0.109998	0	0.0800019	0	0.0700018	0.170004	0	0.0700018	0	0.0299998	0.109998	0.0800019	0.0800019	0.149998	0.0499986	0	0.0400009	0	0.0899994	0.180005	0	0.200005	0.219997	0.0800019
AP001626.1	1.64003	1.33999	0.869973	0.239999	0.570015	0.879992	0.0700018	0.149998	0.47	0.820026	0.560011	0.490002	0.0700018	0.430012	0.959994	0.0199995	0.840013	0.38001	0.33999	0.860009	0.310003	0.189994	0.149998	0.230006	0.239999	0.34999	0.0999981	0.520016	0.149998	0.180005	1.02997	0.33999	0.549991	0.389989	0.510002	0.999971	0.219997	0.219997	0.670007	0.760017	0.250007	1.21	0.0199995	0.520016	1.29001	0.0899994	1.28003	1.38998	0.479997
FAM89B	35.5989	50.3693	57.9716	32.7303	50.1811	39.4202	52.03	49.3087	34.9388	52.501	36.1008	32.9603	34.0801	28.7991	75.3419	45.8411	42.3698	51.5704	46.1791	51.0512	41.5007	39.2893	47.3689	61.1413	72.4483	47.2705	49.3703	46.8011	69.7818	60.799	45.911	66.7492	46.8205	53.3188	23.9398	35.4708	32.4705	47.0613	40.6297	35.3996	27.7699	41.6593	39.929	31.69	43.3292	39.4995	65.2985	67.0181	83.2214
IGLJ6	0	0	0	0	0	0	0	0	0	0	0	0	0	0	0	0	0	0	0	0	0	0	0	0	0	0	0	0	0	0	0	0	0	0	0	0	0	0	0	0	0	0	0	0	0	0	0	0	0
AL592464.1	0.0999981	0	0	0	0	0	0.0899994	0	0	0	0	0	0	0	0	0	0	0	0	0	0	0	0	0	0	0	0	0	0	0	0	0	0	0	0	0	0	0	0	0	0	0	0	0	0	0	0	0	0
AC073137.1	0	0	0	0	0	0	0	0	0	0	0	0	0	0	0	0	0	0	0	0	0	0	0	0	0	0	0	0	0	0	0	0	0	0	0	0	0	0	0	0	0	0	0	0	0	0	0	0	0
TMEM251P1	0	0	0.180005	0	0	0	0	0	0	0	0	0	0	0	0	0	0	0	0	0.129996	0	0	0	0	0	0	0.149998	0	0	0	0	0	0	0	0	0	0	0	0	0	0	0	0	0	0	0	0	0	0
AC006386.2	0.060002	0.430012	0.060002	0	0	0.34999	0.200005	0	0.780003	0.34999	0	0	0	0.060002	0.299993	0.510002	0.310003	0.0700018	0.060002	0.180005	0.0999981	0	0	0	0	0.120002	0	0.140003	0	0	0.0700018	0	0.33999	0	0.0899994	0.060002	0	0.060002	0.69002	0.360007	0.120002	0.060002	0.149998	0.200005	0.0899994	0.140003	0.290002	0.159996	0.170004
MED8	37.9509	10.83	29.9992	31.7207	20.6194	21.32	28.6299	16.0301	30.2204	11.7899	28.2396	28.1107	33.1504	21.06	16.9594	25.9101	21.2801	18.8204	20.7297	31.41	21.7107	25.1092	26.3503	22.6594	31.6307	20.5395	25.7294	22.7696	22.0199	26.1501	11.8398	32.2305	17.3699	20.3101	13.7599	11.7198	16.7503	13.4496	16.7898	10.6898	20.4302	11.4603	29.1606	21.2094	10.63	27.9591	13.7904	19.9806	8.46981
PHF1	101.461	132.798	170.484	47.8607	76.0713	90.5212	46.3812	109.568	83.6378	115.543	72.0577	41.8706	23.1596	42.0713	75.1594	89.3307	79.7207	61.1413	66.7584	92.8406	46.2111	37.0901	61.6905	126.57	81.7407	74.2274	29.6005	92.8471	85.9594	66.8418	84.9583	46.4005	69.3478	96.9914	52.7783	101.539	52.0408	91.0372	54.2208	77.4601	54.0407	89.8025	25.7294	121.607	95.2525	32.32	130.399	146.646	130.354
IGHV1-24	0.109998	0	0	0	0	0.129996	0	35.0698	0.219997	0	0.270007	0	5.35999	0	0.0899994	0	0	0.120002	0	0.0800019	0	0.239999	0	0	0	1.08003	0.679987	0	0	0	0	0	0	0	0	0	1.25002	0	6.35007	0	0	0	0.700007	0	0	0.279992	0	0	0
RNU6-1329P	0	0	0	0	0	0	0	0	0	0	0	0	0	0	0	0	0	0	0	0	0	0	0	0	0	0	0	0	0	0	0	0	0	0	0	0	0	0	0	0	0	0	0	0	0	0	0	0	0
MTND4P10	0	0	0	0	0	0	0	0	0	0	0	0	0	0	0	0	0	0	0	0	0	0	0	0	0	0	0	0	0	0	0	0	0	0	0	0	0	0	0	0	0	0	0	0	0	0	0	0	0
FAM69A	8.6598	10.5302	24.8701	12.8704	22.4904	34.3005	10.0502	11.9603	20.4203	21.9498	6.62988	10.2501	14.1497	22.4795	34.83	39.4393	41.0487	27.3401	29.7301	24.4903	16.2404	19.2105	14.3701	34.2103	32.4795	27.8508	9.7598	32.2909	12.77	37.5193	17.0396	15.1202	34.41	35.961	31.8507	13.7904	51.0193	9.71997	30.7402	6.3602	33.9999	10.8903	10.6802	56.9599	18.0299	10.9402	10.5499	27.8103	6.36991
AC008489.1	0	0	0	0	0	0	0	0	0	0	0	0	0	0	0	0	0	0	0	0	0	0	0	0	0	0	0	0	0	0	0	0	0	0	0	0	0	0	0	0	0	0	0	0	0	0	0.0999981	0	0
ANKMY1	4.61007	10.09	12.5698	3.58009	6.40001	8.62983	2.67004	4.42008	5.15017	7.80022	10.5397	5.27996	1.99001	4.0599	7.06013	6.06986	9.61009	9.90979	5.57991	5.82982	6.32021	3.00991	10.0099	4.85006	5.75992	6.31014	2.18002	14.3403	4.1999	2.55007	3.60001	4.15012	5.83994	4.9899	3.54011	5.77992	4.38985	3.41001	4.37011	6.47005	4.62992	6.74999	3.48	7.63015	8.96025	5.3801	10.9402	5.37003	7.37992
PSMB6	169.859	152.534	203.854	188.784	199.576	163.698	196.202	199.355	160.329	155.254	184.694	98.858	217.036	181.383	182.556	172.266	172.182	102.259	147.094	224.706	179.146	163.618	200.686	168.639	165.615	150.091	190.559	158.572	178.675	219.335	164.791	229.189	177.428	254.937	111.09	124.413	163.414	202.418	157.106	136.92	149.126	150.999	150.434	163.369	164.346	172.027	159.952	195.225	312.128
CIB4	0.060002	0.0700018	0.060002	0	0.159996	0.0800019	0	0	0	0	0.159996	0.0800019	0.0899994	0	0	0.060002	0	0	0	0	0	0	0	0	0	0	0.060002	0.0400009	0.060002	0.0499986	0	0.0800019	0.060002	0	0.0499986	0.060002	0	0.060002	0	0	0	0.0499986	0	0	0	0	0.0800019	0	0.0800019
AC027176.2	0	0.0499986	0.0499986	0.200005	0	0.109998	0	0	0.129996	0	0.230006	0.230006	0	0	0.140003	0	0	0	0.0400009	0.209998	0.149998	0	0.0899994	0	0	0.0800019	0.0400009	0.140003	0	0	0.0999981	0.060002	0.120002	0	0	0.0400009	0.0499986	0	0.0299998	0.0499986	0	0.0499986	0.0400009	0.0999981	0	0.060002	0	0	0.0400009
GUCY1A1	2.61	26.9096	1.47	3.27992	19.2906	5.27996	1.49002	4.72985	26.8499	10.9304	3.79006	2.09001	1.46004	12.0903	1.94998	12.2897	6.62988	18.0499	23.0907	9.36998	1.86999	4.26002	4.07005	2.60006	4.47994	25.6297	3.61	5.13983	1.32999	7.37992	7.41016	3.43993	22.9693	1.16003	4.64987	5.02009	20.8003	3.6599	4.78991	6.1299	22.2701	5.53982	2.87009	3.03001	19.0501	3.96999	17.73	1.86999	4.86016
AC009237.15	1.63005	1.25002	1.84999	0.69002	1.14	0.860009	0.149998	0.299993	1.16997	0.760017	0.789973	0.400007	0.360007	2.47996	0.840013	0.820026	0.860009	1.73998	0.570015	1.02997	1.56003	0.609981	2.54001	0.829988	0.549991	0.530006	0.780003	2.11993	0	0.620015	0.999971	0.820026	0.510002	0.900001	0.879992	0.810015	0.789973	0.230006	0.120002	0.849982	1.19997	1.22997	0.739977	0.999971	1.61005	0.299993	1.08003	0.430012	0.959994
PRKG2	0.0700018	1.51998	0.0199995	0.129996	1.38998	2.68992	0.00999965	0.0899994	0.99003	3.87992	0.00999965	0.310003	0.060002	0.860009	8.76003	1.76001	2.28005	0.34999	1.33999	4.97988	0.200005	0.520016	0.0299998	0.780003	0.209998	0.869973	1.67998	0.209998	0.189994	2.89006	0.849982	0.060002	0.299993	0.459988	1.77004	2.48996	2.76002	0.149998	0.290002	0.599985	1.48003	1.13	0.0700018	0.420002	0.979983	0.00999965	0.640002	1.78002	0.549991
MESTP3	0	0	0	0	0	0	0	0	0	0	0	0	0	0.0299998	0	0	0	0	0	0	0	0	0	0	0	0	0	0	0	0	0	0	0	0	0	0	0	0	0	0	0	0	0	0	0	0	0	0	0
FBXO45	13.0501	13.4804	9.28013	6.92009	19.2105	10.06	7.39016	7.82025	8.58984	14.26	5.66017	7.99013	4.15012	11.9404	10.43	17.4097	11.3599	9.8502	14.2501	11.2798	9.07024	7.57008	14.6304	11.1903	12.2303	14.1203	7.09989	10.1997	4.59985	17.0301	11.9503	12.8499	12.9196	8.86019	8.88972	11.4199	14.7404	5.88995	9.71997	12.1399	14.2699	9.67023	6.2	12.8597	13.5001	6.2	9.59012	8.34972	6.72011
AC107421.1	0	0	0	0	0	0	0	0	0	0	0	0	0	0	0	0	0	0	0.120002	0.0899994	0	0	0	0	0	0	0	0	0	0	0	0	0	0	0	0	0	0	0	0	0	0	0	0	0	0	0	0	0
AC098657.3	0	0	0	0	0	0	0	0	0	0	0	0	0	0	0	0	0	0	0	0	0	0	0	0	0	0	0	0	0	0	0	0	0	0	0	0	0	0	0	0	0	0	0	0	0	0	0	0	0
AMZ2	71.8482	89.7216	53.8015	79.0987	131.899	97.2405	92.1418	118.602	87.7717	100.781	116.339	108.796	110.483	124.456	119.146	107.157	98.6116	116.073	113.22	108.292	106.75	75.9712	99.4973	106.972	107.641	125.861	80.8391	113.479	107.918	138.61	94.5093	80.6712	92.6799	127.044	82.7612	97.5105	105.316	123.622	85.6204	71.9978	95.9815	100.252	81.6614	141.621	104.64	109.098	81.718	76.6217	106.02
AC021106.2	0.0499986	0	0	0.0499986	0	0.120002	0	0	0	0	0	0	0	0.0499986	0	0	0	0	0.0499986	0.0400009	0.0400009	0	0	0.120002	0	0	0	0	0	0	0	0	0	0	0.0299998	0	0	0	0.0700018	0	0.0400009	0.109998	0.0899994	0	0	0.060002	0	0	0
AC066612.1	0.0800019	0.180005	0	0.0899994	0.570015	0.189994	0	0	0	0	0.0899994	0	0.129996	0.360007	0	0.620015	0.120002	0.170004	0.479997	0.0499986	0.0700018	0.0899994	0.270007	0.170004	0	0.420002	0	0.0800019	0.0700018	0.65999	0	0.109998	0	0	0.0999981	0.219997	0.579996	0	0	0	0.810015	0.0899994	0	0	0	0	0.299993	0	0.0800019
AC116612.1	0	0.629995	0.140003	0	0.33999	0.400007	0	0	0	0.180005	0	0	0.0999981	0	0.0499986	0.0700018	0	0	0.129996	0	0	0	0	0	0	0	0	0.360007	0	0	0	0	0.060002	0	0	0.120002	0	0	0.250007	0.159996	0	0.219997	0	0.0800019	0.329999	0	0	0	0
TMEM52	0.230006	0.159996	0	0	0.120002	0.250007	0.620015	0.159996	0.0499986	0.589988	0.430012	0.479997	1.41999	0.780003	0.060002	2.20006	0.159996	0.360007	0.33999	0	0.140003	0.430012	0.780003	0.490002	0.0400009	0.560011	0.200005	0.0899994	2.09001	0.940022	0.109998	0.620015	0.180005	0.33999	0.290002	0.230006	0.290002	0.0700018	0.0499986	0.0400009	0.879992	0.120002	0.259996	0.060002	0.109998	0.760017	0.909986	0.270007	0.159996
RPS2P24	0	0	0	0	0	0	0	0	0	0	0	0	0	0	0	0	0	0	0	0	0	0	0	0	0	0	0	0	0	0	0	0	0	0	0	0	0.0400009	0	0	0	0	0	0	0	0	0	0	0	0
RNA5SP177	0	0	0	0	0	0	0	0	0	0	0	0	0	0	0	0	0	0	0	0	0	0	0	0	0	0	0	0	0	0	0	0	0	0	0	0	0	0	0	0	0	0	0	0	0	0	0	0	0
HLA-DRB1	241.118	5.50995	27.4293	986.379	26.0904	272.213	312.28	1225.88	1167.74	51.5097	403.045	422.731	1141.17	201.271	287.236	15.9304	57.9998	120.642	16.3295	623.35	263.287	416.449	155.168	13.8201	573.042	114.308	259.897	3.54011	162.117	8.41013	26.1592	69.8012	29.1001	144.918	194.671	12.1096	70.3598	121.103	260.492	13.4403	30.5596	160.251	897.892	59.68	41.8996	586.22	6.52003	7.30003	29.7095
AC092675.2	0.0700018	0.45	0	0.0800019	0	0	0.129996	0	0	0.38001	0.700007	0.180005	0.54	0.290002	0	0	0	0	0	0	0.34999	0	0.34999	0	0	0.0700018	0.060002	0	0	0	0	1.82996	0.060002	0.0899994	0.0499986	0.129996	0.0800019	0.140003	0	0	0.129996	0.0800019	0	0.159996	0.060002	0.270007	0.0899994	0	0.129996
LNCPRESS1	0	0	0	0	0	0	0	0	0	0	0	0	0	0	0	0.0400009	0.0400009	0	0	0.0299998	0	0	0	0	0.0499986	0	0.0400009	0	0	0	0.0499986	0	0.0400009	0	0	0	0	0	0	0	0	0	0	0	0.0700018	0	0	0	0.120002
AC025031.5	0	0.0400009	0	0.00999965	0.0199995	0.00999965	0	0	0.00999965	0.00999965	0.00999965	0.00999965	0	0.0199995	0	0	0.0400009	0.0199995	0	0	0.00999965	0	0.0299998	0.00999965	0	0.00999965	0.00999965	0	0	0	0	0	0	0	0.00999965	0.0400009	0.00999965	0	0	0.00999965	0	0.0700018	0	0.0299998	0.0499986	0.00999965	0.00999965	0.0299998	0
AC021035.1	0	0	0	0	0	0	0	0	0	0	0	0	0	0	0	0	0	0	0	0	0	0	0	0	0	0	0	0	0	0	0	0	0	0	0	0	0	0	0	0	0	0	0	0	0	0	0	0	0
AL512504.1	0.0400009	0.0499986	0	0.0499986	0	0	0	0	0.0400009	0	0	0	0	0	0	0	0.0400009	0	0	0	0	0	0	0	0	0	0	0.0899994	0	0	0.0400009	0	0	0	0	0	0.0499986	0	0	0	0	0	0.0400009	0	0.0400009	0	0	0	0
AC005828.7	0.0700018	0.140003	0.0700018	0	0	0	0	0	0	0	0	0.0899994	0	0	0	0	0	0	0	0	0	0	0	0	0	0	0	0	0	0	0	0	0	0	0	0	0	0	0	0	0	0	0	0	0	0	0	0	0.060002
GCNT4	0.780003	0.750008	0.360007	0.149998	1.47	0.800014	0.259996	0.31999	0.34999	0.279992	0.729978	0.279992	1.26003	0.849982	0.299993	2.36	0.45	0.400007	1.21	1.28003	0.290002	0.270007	0.329999	1.09999	0.00999965	1.36003	0.0899994	0.279992	0.0800019	1.56003	0.299993	0.200005	0.170004	0.250007	0.409997	0.54	1.09004	0.400007	0.400007	0.239999	1.15001	0.840013	0.230006	0.820026	0.230006	0.159996	0.679987	0.250007	0.129996
EFCAB1	0.060002	0.259996	0.0400009	0.239999	1.66006	1.51	0.0700018	0.490002	0.31999	0.270007	0.879992	0.409997	12.5497	4.23999	0.279992	3.75006	0.0999981	1.62002	2.92008	0.149998	0.0999981	2.41999	0.060002	4.70011	0.0800019	1.81996	1.37999	0.760017	4.9899	3.9401	0.640002	1.32999	0.209998	1.8	1.11003	0.909986	2.93999	0.459988	0.0499986	0.189994	3.00991	0.47	0.209998	0.589988	0.599985	0.120002	1.40998	0.0700018	0.159996
RPL32P33	0	0	0	0	0	0	0	0	0	0	0	0	0	0	0	0	0	0	0	0.0899994	0	0	0	0	0	0.120002	0	0.140003	0	0	0	0	0	0	0	0	0	0	0	0	0	0.129996	0	0	0	0	0	0	0
AC012506.3	0	0	0	0.0400009	0.0400009	0	0	0.0400009	0	0	0.0499986	0	0	0	0	0.0400009	0	0	0	0	0	0	0	0	0	0	0	0	0.0400009	0	0	0	0	0	0	0	0	0	0	0	0	0	0	0	0	0	0	0	0
KLK8	0	0	0	0	0.490002	0.200005	0.230006	0	0	0.310003	0	0	0.299993	0.209998	0	0.769999	0	0	0.0700018	0	0.0700018	0.270007	0	0	0	0.060002	0	0	0.140003	0	0	0	0	0.120002	0.0800019	0	0.430012	0.0700018	0	0	0.949989	0.0800019	0	0.239999	0	0	0.33999	0	0
RN7SL541P	0	0	0	0	0	0	0	0	0	0	0	0	0	0	0	0	0	0	0	0	0	0	0	0	0	0	0	0	0	0	0	0	0	0	0	0	0	0	0	0	0	0	0	0	0	0	0	0	0
AL122016.1	0	0	0	0	0	0	0	0	0	0	0	0	0	0	0	0	0	0	0	0	0	0	0	0	0	0	0	0	0	0	0	0	0	0	0	0	0	0	0	0	0	0	0	0	0	0	0	0	0
AL136146.1	0	0	0	0	0	0.060002	0.0199995	0.0400009	0	0	0	0	0	0	0	0	0	0	0.0299998	0.0400009	0	0	0.0199995	0	0	0.0199995	0.0199995	0	0	0.00999965	0	0	0	0	0.00999965	0.0199995	0	0	0	0	0	0.0999981	0	0.0199995	0.0700018	0	0	0.0499986	0
MTF2	9.05014	4.9899	17.0502	6.06986	6.6899	10.1201	5.97011	3.12995	8.59997	6.06019	10.0698	6.29005	2.70001	8.07981	9.92973	6.28002	10.27	10.09	5.91983	6.4499	5.20004	3.79006	12.1702	7.00019	5.88995	5.53982	5.75992	13.7704	3.31996	6.47005	4.24999	10.4401	5.57991	4.44991	6.06019	3.84005	5.82013	2.64003	8.00011	4.47001	7.46016	5.64019	5.02009	8.12982	5.6199	4.51987	4.51987	8.04014	2.14999
HSPE1-MOB4	9.36024	10.2401	6.42001	11.8604	3.51004	3.68001	21.18	3.23004	5.90999	2.31993	13.14	11.5496	4.85006	11.6898	7.46016	1.81996	5.50995	4.42008	3.03001	8.0201	9.39991	5.25003	10.3199	1.37999	3.69996	3.97991	8.8002	4.86994	3.09993	0	1.79004	13.1902	3.41001	1.28003	2.70001	3.41996	7.02985	0.649987	5.56986	4.23999	4.99994	4.47001	14.46	4.34986	7.88996	9.07024	4.19002	2.18002	0.909986
AC092471.1	0	0	0	0	0	0	0	0	0	0	0	0	0.739977	0	1.21	0	0.0299998	0	0	0	0	0	0	0	0.810015	0	0	0.949989	0.0400009	0	0	0	0	0	0	0	0	0.180005	0	0	0	0	0	0	0	0	0	0	0
AC011611.5	0.679987	0.649987	0.140003	0.109998	0.560011	0.869973	0.149998	0	0.310003	0.829988	0.750008	0.979983	0	0.0999981	0.400007	0.549991	0.430012	0.45	0.209998	0.0999981	0.060002	0.0700018	0.579996	0.570015	0.060002	0.00999965	0	1.32999	0.0700018	0.0700018	0.200005	0.0800019	0.329999	0	0.170004	0.969971	0.140003	0.0199995	0.259996	0.310003	0.33999	0.54	0.0800019	0.370002	0.920017	0.159996	0.609981	0.200005	0
RBM15B	17.56	16.8399	37.5011	9.98011	16.5598	17.6002	14.1399	11.2697	13.6999	13.6497	19.8	12.0001	3.9401	15.4005	11.33	10.9402	18.4305	14.4701	12.3804	20.1503	11.4001	6.65982	22.5107	9.28013	23.8008	12.1197	8.49981	18.3603	8.83994	10.3903	11.5801	20.2694	15.0303	10.4596	9.26984	9.36024	13.9201	8.86019	15.1003	10.8001	11.4397	10.6698	9.26984	14.42	16.3205	12.0101	18.7605	20.6595	8.27997
NOBOX	0	0	0	0	0	0	0	0	0.00999965	0	0	0	0	0	0	0	0	0	0	0	0	0	0.0700018	0	0	0.0299998	0	0.00999965	0	0	0	0	0	0	0	0.00999965	0	0	0	0	0	0	0	0	0	0.0199995	0	0	0
AL390778.1	0	0	0	0	0	0	0	0	0	0	0	0	0	0	0	0.0800019	0	0	0.149998	0	0	0	0	0.0999981	0.0700018	0.140003	0	0	0	0.129996	0	0.279992	0	0	0	0	0	0	0	0	0	0	0	0	0	0	0.180005	0	0
KRT18P61	0	0.0199995	0	0	0	0	0	0	0.0199995	0	0	0.0299998	0	0	0	0	0	0	0	0	0.0199995	0	0	0	0	0.0199995	0.0400009	0	0	0	0	0.0299998	0	0	0	0.0199995	0.0199995	0	0	0	0	0	0.0199995	0.0299998	0.0199995	0	0	0	0
AL512326.3	0	0	0	0	0	0	0	0	0	0	0	0	0	0	0	0	0	0	0	0	0	0	0	0	0	0	0	0	0	0	0	0	0	0	0	0	0	0	0	0	0	0	0	0	0	0	0	0	0
LINC02126	0.140003	0	0	0.0499986	0	0.219997	0.170004	0	0	0.060002	0.219997	0	0	0.0499986	0	0	0	0	0	0	0	0.250007	0.170004	0	0.0899994	0	0.329999	0	0	0	0	0	0	0	0	0	0.0499986	0	0	0.0499986	0	0	0	0	0	0.060002	0	0	0.200005
IGLJCOR18	0	0	0	0	0	0	0	0	0	0	0	0	0	0	0	0	0	0	0	0	0.0899994	0	0	0	0	0	0	0	0	0	0	0	0	0	0	0	0	0	0	0	0	0	0	0	0	0	0	0	0
AL136981.1	0	0.290002	0	0	0	0	0	0	0	0	0	0	0	0	0	0.00999965	0.00999965	0	0	0.00999965	0	0	0	0	0	0	0	0	0	0	0	0	0.060002	0	0	0	0	0	0	0	0	0.0999981	0	0.0199995	0.00999965	0	0	0	0
AL135937.1	0	0	0	0	0	0	0	0	0	0	0.120002	0	0	0	0	0	0	0	0	0	0	0	0	0	0	0	0	0	0	0	0	0	0	0	0	0	0	0	0	0	0	0	0	0	0	0	0	0	0.0400009
PCGF7P	0.149998	0.0299998	0.0700018	0.0700018	0.149998	0.31999	0.060002	0	0.060002	0.0800019	0.0400009	0.149998	0	0.0700018	0.250007	0.189994	0.0899994	0.0999981	0.219997	0.0700018	0.0800019	0.0700018	0.0999981	0	0.060002	0.0299998	0	0.060002	0.060002	0.129996	0.129996	0.189994	0.120002	0.0800019	0.0499986	0.109998	0.0700018	0	0.140003	0	0.0299998	0.0400009	0.109998	0.109998	0.140003	0.120002	0.0400009	0	0.0299998
AL031009.1	0.200005	0.00999965	0.270007	0.00999965	0.0700018	0.060002	0.00999965	0	0.0400009	0.0899994	0.149998	0.0700018	0.0199995	0.0400009	0.0400009	0.00999965	0.109998	0.00999965	0.060002	0.120002	0.0499986	0	0.329999	0.0400009	0	0.00999965	0.0199995	0.250007	0	0	0.0499986	0.0700018	0.060002	0.0299998	0.0199995	0.060002	0.00999965	0.0400009	0.0199995	0.0299998	0.0299998	0.0899994	0.0199995	0.0299998	0.0999981	0.0499986	0.0800019	0.0400009	0
AC008638.2	0	0	0	0	0	0	0	0	0	0	0	0	0	0	0	0	0	0	0	0	0	0	0	0	0	0	0	0	0	0	0	0	0	0	0	0	0	0	0	0	0	0	0	0	0	0	0	0	0
VN1R53P	0	0	0	0	0	0	0	0	0	0	0	0	0	0	0	0	0	0	0	0.0299998	0	0	0	0	0	0	0	0	0	0	0	0	0	0	0	0	0	0	0	0	0	0	0	0	0	0	0	0	0
AF241726.2	0	0	0	0	0	0	0	0	0	0	0	0	0	0	0	0	0	0	0	0	0.0700018	0	0	0	0	0	0	0	0	0	0	0.159996	0	0	0	0	0	0	0	0	0	0	0	0	0	0	0	0	0
RPL31P53	0	0	0	0	0	0	0	0	0	0	0	0	0	0	0	0	0	0	0	0	0	0	0	0	0	0	0	0	0	0	0	0	0	0	0	0	0	0	0	0	0	0	0	0	0	0	0	0	0
OR52E1	0	0	0	0	0	0	0	0	0	0	0	0	0	0	0	0	0	0	0	0	0	0	0	0	0	0	0	0	0	0	0	0	0	0	0	0	0	0	0	0	0	0	0	0	0	0	0	0	0
AC009690.1	0.440015	2.61	0.47	0.279992	0.329999	1.29998	0.0800019	0.259996	0.500006	2.30997	1.42998	1.02001	0.259996	0.329999	0.65999	0.890002	1.31003	0.69002	0.570015	1.33999	0.679987	0.33999	0.729978	0.909986	0.310003	0.34999	0.159996	3.80006	0.230006	0.230006	0.38001	0.259996	0.549991	0.520016	0.0999981	0.729978	0.149998	0.38001	0.299993	0.45	0.34999	1.76001	0.129996	1.46004	2.47996	0.430012	3.0399	1.05003	0.0899994
AC006064.1	0.209998	0.209998	0.140003	0.219997	0.170004	0.0800019	0.060002	0	0.329999	0.0899994	0.920017	0.769999	0	0.0700018	0	0	0.239999	0.140003	0.0700018	0.520016	0.170004	0.0700018	0.329999	0.259996	0.0700018	0.129996	0.060002	0.360007	0	0	0.219997	0.0899994	0	0	0.0999981	0.060002	0.149998	0	0.0499986	0.0800019	0.060002	0.149998	0	0.230006	0.159996	0.170004	0.170004	0.0899994	0
HIST2H3PS2	0	0.230006	0.0899994	0	0	0.729978	0	0	0	1.13	0.189994	1.05003	0.239999	0	0	0	0	0.239999	0	0	0	0	0.230006	0.310003	0	0	0	1.12001	0.0499986	0	0	0	0	0.159996	0	0	0.180005	0.420002	0	1.97996	0	0.180005	0	0	0.170004	0	0	0	0.159996
RNU6-391P	0	0	0	0	0	0	0	0	0	0	0	0	0	0	0	0	0	0	0	0	0	0	0	0	0	0	0	0	0	0	0	0	0	0	0	0	0	0	0	0	0	0	0	0	0	0	0	0	0
ATP2A1	2.09001	0.599985	3.05999	0.430012	0.250007	1.31997	0.140003	0.360007	0.620015	0.709989	2.54001	1.69003	0.170004	0.479997	1.22003	0.299993	0.93003	0.549991	0.370002	1.34997	0.99003	0.0499986	1.49998	1.21	1.24	0.440015	1.46004	2.51007	0.860009	0.230006	0.720014	1.36997	0.459988	0.409997	0.189994	0.959994	0.370002	0.69002	0.310003	0.729978	0.270007	0.99003	0.109998	1.22997	1.33999	0.500006	0.760017	1.16997	0.560011
IGKV1OR22-5	0	0	0	0	0	0	0	0	0	0	0	0	0	0	0	0	0	0	0	0	0	0	0	0	0	0	0	0	0	0	0	0	0	0	0	0	0	0	0	0	0	0	0	0	0	0	0	0	0
CALHM1	0.00999965	0.0400009	0.0800019	0.0800019	0.999971	0.239999	0	0	0.0800019	0.0499986	0.0199995	0.120002	0.200005	0.270007	0.0800019	2.98994	0.0299998	0.129996	1.79004	0.0299998	0.060002	0.409997	0.00999965	0.250007	0	1.99997	0.0800019	0.0400009	0.270007	1.07003	0.0299998	0.0400009	0.0999981	0.0400009	0.189994	0.239999	0.170004	0.400007	0.00999965	0.060002	1.19997	0.129996	0.060002	0	0.0499986	0.0199995	1.44003	0.0400009	0.0499986
ZNF880	12.3804	8.36014	19.0897	16.3103	9.06019	11.9296	18.95	6.20989	8.15974	12.7797	44.1202	7.80022	11.0699	10.06	7.47984	6.51009	8.80996	9.17013	9.03009	8.52991	11.16	6.3602	28.4794	9.18986	2.99991	5.99999	14.6396	18.84	15.8896	6.61977	5.42993	24.47	11.54	7.80996	8.18978	6.8699	13.68	5.52985	11.16	7.1201	8.52991	10.27	13.4804	19.0805	10.5602	16.45	6.85991	11.4397	4.93007
NCAPG	19.9903	1.09999	22.6296	4.28996	2.14002	1.90005	6.62988	0.409997	1.26003	0.700007	6.82008	3.82013	0.69002	6.25006	4.86016	0.060002	1.12001	0.120002	0.140003	1.44003	3.87992	0.670007	24.0096	0.310003	8.37987	0.409997	7.20001	1.48003	1.01001	0.120002	3.46003	15.71	0.640002	0.189994	1.02997	1.01001	0.640002	0.0299998	2.76002	0.969971	2.06996	2.38998	2.57995	0.769999	1.29001	1.92994	0.510002	0.670007	0.270007
AC007253.1	0	0	0	0	0	0	0	0	0	0	0	0	0	0	0	0	0	0	0	0	0	0	0	0	0	0	0	0	0	0	0	0	0	0	0	0	0	0	0	0	0	0.0400009	0	0.0400009	0	0	0.0400009	0	0
IGHV5-78	0	0	0	0	0	0	0	0	0	0	0	0	0.329999	0	0	0	0	0	0	0.149998	0	0.219997	0	0.360007	0	0	0	0	0	0.430012	0	0	0	0	0	0	0	0	0	0	0	0	0	0	0	0	0	0	0
SETP14	2.61	1.16003	1.86003	1.13	0.999971	1.19997	2.51007	0.310003	0.549991	0.700007	2.85006	1.24	0.279992	0.729978	0.909986	0.530006	0.940022	0.270007	0.34999	1.05998	0.420002	0.849982	1.63005	0.270007	2.85006	0.200005	1.25002	0.709989	0.629995	0.459988	0.579996	2.64993	0.589988	0.219997	0.430012	0.65999	0.679987	0.299993	0.959994	0.860009	0.549991	1.11003	1.33999	0.649987	1.16003	1.19002	1.37999	0.459988	0.0800019
CLPSL2	0	0	0	0.120002	0.479997	0	0.510002	0	0	0	0	0	0.170004	0.239999	0	0.239999	0	0	0.609981	0	0	0	0.180005	0.47	0	0	0.299993	0	0.409997	0.0999981	0	0	0	0	0.060002	0.219997	0	0.34999	0	0.140003	0	0.440015	0	0	0	0	0.420002	0	0
AL451105.1	0	0	0	0	0	0	0	0	0	0	0	0	0	0	0	0	0	0	0	0	0	0	0	1.92994	0	0	0	0	0	0	0	0	0	0	0	0	0	0	0	0	0	0	0	0	0	0	0	0	0
MELTF	4.90008	8.84975	3.35002	5.44992	4.70011	2.93999	1.66006	2.55007	3.82013	3.59004	2.9699	2.62998	2.11993	2.31993	0.999971	5.61016	3.11005	1.19002	3.35002	1.96996	2.19002	1.60003	4.72002	3.12995	1.76001	4.33992	1.16997	2.58998	7.11023	2.51007	2.57995	2.98001	1.16003	3.38012	1.88	2.12995	1.86999	2.72994	0.949989	0.920017	4.44991	21.2801	3.09006	1.90996	7.37992	5.66999	7.55017	3.4001	6.52998
ZNF736P9Y	0.0199995	0	0	0	0	0	0	0	0	0	0.0800019	0	0	0	0	0	0.0199995	0	0	0	0.0199995	0.0700018	0	0	0	0	0.0400009	0	0.0499986	0.0499986	0	0	0	0	0.0199995	0	0	0	0	0	0	0	0	0	0	0	0	0	0
AC104785.1	0.709989	2.04996	1.14	0.33999	0.230006	1.51998	0.409997	0.310003	0.490002	2.04996	1.56003	0.479997	0.189994	0.31999	0.599985	0.250007	1.71994	0.38001	0.189994	1.97996	0.620015	0.34999	0.370002	1.19002	0.440015	0.230006	0.789973	2.70001	0.780003	1.17999	0.959994	0.649987	0.800014	1.99997	0.69002	0.629995	0.33999	0.909986	0.879992	0.589988	0.180005	1.75003	0.060002	2.30006	1.02001	0.159996	0.54	1.78002	2.18002
PTPRB	2.76999	5.97011	8.61011	5.42015	6.66999	4.67995	1.17999	2.81999	3.43993	3.50008	9.70987	4.9899	0.869973	5.21014	4.72002	6.93979	7.09989	13.4198	14.5697	1.60003	5.94987	2.55007	3.86007	7.63015	2.85006	9.75034	1.12001	5.88016	1.38998	2.60006	6.70987	1.44003	6.92009	4.74003	11.5801	4.11003	10.3299	5.64998	5.16018	4.85006	9.75034	5.17989	2.64993	10.0802	7.80996	2.32992	4.14006	1.32999	1.44995
AC116914.1	0.230006	0	0.360007	0	0	0	0.109998	0	0	0	0.140003	0	0	0	0	0	0	0	0	0.0899994	0.0999981	0	0.219997	0	0	0	0	0.140003	0	0	0	0	0	0	0	0	0	0	0	0	0	0	0	0	0.0899994	0	0	0	0
AC108145.1	0	0	0	0	0	0	0	0	0	0	0	0	0	0	0	0	0	0	0	0	0	0	0	0	0	0	0	0	0	0	0	0	0	0	0	0	0	0	0	0	0	0	0	0	0	0	0	0	0
AC023762.1	0	0.670007	0.0700018	0.0700018	0.47	0.149998	0.060002	0	0.370002	1.08003	0	0.159996	0	0.129996	0.65999	0.189994	0.170004	0.129996	0.510002	0.0999981	0.0499986	0.140003	0.060002	0	0	0.239999	0.290002	0.0700018	0.129996	0.869973	0.909986	0.250007	0.290002	0.0800019	0.140003	0.459988	0.140003	0.549991	0.140003	0.45	0.239999	0.0700018	0	0.0700018	0.670007	0	0.230006	0.33999	1.22003
TMCO1	114.443	99.6491	150.633	126.921	117.897	96.8101	161.31	167.277	155.61	108.653	169.318	189.636	118.783	173.825	110.882	49.3087	90.0893	135.129	91.3913	136.948	159.475	91.0309	158.067	77.3421	124.352	85.1116	96.8369	150.393	89.4608	90.2205	109.462	134.829	119.13	107.313	59.8997	110.407	104.198	92.6799	127.839	99.1187	91.0624	93.3698	108.382	92.6478	131.972	135.316	92.0525	87.0627	72.7402
AC012499.1	0	0	0	0	0	0	0	0	0	0	0	0.0899994	0.109998	0.0700018	0	0	0	0	0	0.0499986	0	0	0	0	0	0	0	0	0	0	0	0.180005	0	0	0	0	0.0499986	0	0	0	0.0700018	0	0	0	0	0	0	0	0
MTND4LP2	0	0	0	0	0	0	0	0	0	0	0	0	0	0	0	0	0	0	0	0	0	0	0	0	0	0	0	0	0	0	0	0	0	0	0	0	0	0	0	0	0	0	0	0.259996	0	0	0	0	0
RAB5C	147.758	186.301	232.646	191.128	191.26	179.893	164.951	195.577	252.352	176.655	200.699	159.885	136.749	171.872	211.204	159.896	183.456	188.771	185.682	201.271	116.121	144.968	201.676	115.896	199.659	166.225	158.979	222.783	207.892	152.492	190.903	239.668	201.634	197.279	138.226	141.552	199.894	141.906	181.911	149.841	143.598	148.23	230.288	140.604	201.913	239.104	183.864	173.584	119.834
NPBWR2	0	0	0.0199995	0.0199995	0.250007	0.140003	0.0400009	0	0	0	0	0	0	0	0	0.829988	0	0	1.22003	0	0	0.0499986	0	0.209998	0	0.370002	0	0	0.0199995	0.0199995	0.0199995	0	0	0	0.0199995	0.0400009	0	0.0199995	0	0.0800019	0.0400009	0	0	0	0.0199995	0	0.109998	0	0
UPP1	222.043	10.1799	21.3096	54.8901	5.32998	16.1203	141.64	23.1692	20.2301	5.16018	20.2806	40.6607	61.8189	56.9481	9.39014	15.8698	6.79978	17.1201	10.5697	163.97	136.333	54.7988	34.7601	9.64011	24.2807	10.3903	39.1208	10.75	52.0408	10.48	7.44002	35.9311	4.09013	22.7601	10.7002	8.03011	8.78009	15.9901	11.7101	6.83997	9.76996	10.6403	101.891	13.5497	6.46019	104.647	10.2799	7.32995	21.2993
AP001610.1	0.38001	0	0	0.0299998	0	0.0299998	0	0	0.0299998	0	0.0700018	0	0	0	0	0	0	0.0499986	0	0.0700018	0.549991	0	0.0800019	0	0.0899994	0	0.0299998	0	0	0	0	0	0	0	0	0	0.0299998	0	0	0	0	0.060002	0	0.0299998	0.0199995	0	0	0	0
AC093323.2	0.0700018	0	0.0700018	0	0.109998	0	0.0999981	0	0.0299998	0.310003	0.120002	0.0800019	0	0.060002	0.170004	0.0899994	0.0299998	0	0.120002	0.0499986	0.0499986	0	0.0299998	0.0800019	0	0.120002	0.120002	0.0999981	0	0	0.0299998	0.140003	0.0299998	0.129996	0	0	0	0	0.0499986	0	0.120002	0.120002	0	0.0700018	0.0800019	0	0.279992	0.129996	0
AC008760.1	0.0999981	0.219997	0.0499986	0.060002	0.060002	0.310003	0	0	0.0499986	0.060002	0.579996	0.0700018	0	0.149998	0	0	0.189994	0.0499986	0	0.120002	0.0400009	0	0.34999	0.060002	0.0499986	0	0.0499986	0.109998	0	0	0	0.259996	0	0	0	0.0499986	0.0499986	0.0499986	0.0400009	0	0	0.060002	0	0	0.0400009	0.060002	0.060002	0	0
ZNF815P	4.37011	6.40978	6.53995	5.39018	6.48982	8.43992	6.23016	4.07005	7.57008	5.15017	6.64	6.65982	3.81008	7.12998	4.01011	12.1298	4.70989	3.14998	9.78012	6.14991	2.54001	4.58012	8.28973	3.52004	3.84005	8.25018	6.27002	6.38982	5.81005	7.61007	5.51989	6.51009	4.05006	3.51004	3.80006	4.80988	4.27008	4.78991	4.83998	5.99999	10.4596	5.35999	3.61	4.48989	7.68003	6.85991	11.33	6.07996	4.53997
CEBPE	0.159996	0.0400009	0	0.250007	0.0800019	0.209998	0.0899994	0.109998	0.34999	0.0400009	0.140003	0.219997	0.219997	0.109998	0.0899994	0.109998	0.31999	0.159996	0.0899994	0.0899994	0.200005	0.270007	0.0400009	0	0.430012	0.0700018	0.170004	0.189994	0.430012	0.109998	0.149998	0.149998	0.180005	0.38001	0.159996	0.0499986	0.060002	0.129996	0.389989	0.0199995	0.120002	0.149998	0.599985	0.109998	0.060002	0.170004	0.159996	0.360007	0.129996
TRABD2B	0.729978	0.0800019	0.0400009	0.0899994	0.0299998	0.0199995	0.0400009	0.140003	0.0999981	0.0700018	0.149998	0.0899994	0.250007	0.0299998	0.0299998	0.0700018	0.209998	0.0800019	0.060002	0.239999	0.140003	0.0700018	0.33999	0.0199995	0.979983	0.189994	0.259996	0.060002	0.180005	0.0499986	0.120002	0.0700018	0.060002	0.060002	0.0800019	0.0499986	0.140003	0.060002	0.0199995	0.0700018	0.129996	0.129996	0.490002	0.0700018	0.0899994	0.440015	0.060002	0.159996	0.0700018
RPL36P2	0	0	0	0	0	0	0	0	0	0	0	0	0	0	0	0	0	0	0	0	0	0	0	0	0	0	0	0	0	0	0	0	0	0	0	0	0	0	0	0	0	0	0	0	0	0	0	0	0
HAVCR1P1	0.490002	1.22003	1.72999	0.189994	0.47	0.47	0.33999	0.33999	0.310003	1.33999	0.890002	0.33999	0.129996	0.259996	0.900001	0.230006	1.29001	0.45	0.360007	0.829988	0.38001	0.299993	1.12001	0.629995	0.45	0.33999	0.750008	0.920017	0.459988	0.170004	1.01001	0.729978	0.800014	0.270007	0.230006	1.13	0.060002	0.490002	0.149998	0.33999	0.129996	0.890002	0.170004	0.670007	0.949989	1.92994	0.400007	0.599985	0.500006
RPS3AP17	0	0	0	0	0	0	0	0	0	0	0	0	0	0	0	0	0	0	0	0	0	0	0	0	0	0	0	0	0	0	0	0	0	0	0	0	0	0	0	0	0	0	0	0	0	0	0	0	0
AC020914.3	0	0	0	0	0	0	0	0	0	0	0	0	0	0	0	0	0	0	0	0	0	0	0	0	0	0	0	0	0	0	0	0	0	0.800014	0	0	0	0.45	0	0	0	0	0	0	0	0	0	0	0
AC244157.1	0	0	0	0	0	0	0	0	0	0	0	0	0	0	0	0	0	0	0	0	0	0	0	0	0	0	0	0	0	0	0	0	0	0	0	0	0	0	0	0	0	0	0	0	0	0	0	0	0
PSPC1P1	0.159996	0.0999981	0	0	0	0	0	0	0	0	0.0800019	0	0.0999981	0	0	0.0700018	0	0	0.0999981	0.0700018	0	0.0800019	0.0899994	0	0.0700018	0	0	0	0	0	0	0.0899994	0	0	0	0	0	0	0	0	0.0899994	0.109998	0	0	0.0700018	0	0	0	0.170004
AL645608.7	0.0400009	25.4791	2.44005	0.219997	0.879992	16.3601	0.69002	0.149998	0.159996	9.9201	4.15012	1.12001	0.120002	0.34999	5.50995	0.520016	3.41001	1.44003	0.940022	2.35004	0.999971	0.47	1.19997	0.420002	1.48003	0.649987	2.30006	7.66992	0.99003	0.700007	0.729978	1.86003	1.27003	5.63003	4.61007	0.700007	1.27003	0.729978	1.17999	0.389989	0.900001	0.729978	0.140003	0.649987	1.16997	0.700007	7.9201	12.3598	10.83
KLK10	0.219997	0.459988	0.0400009	0.0199995	0.149998	0.290002	0.0199995	0.400007	0.0199995	0.709989	0	0.0499986	0.120002	0.45	0	0.729978	0.149998	0.239999	0.299993	0	0.389989	0.500006	0.0199995	0.0899994	0.0800019	0.409997	0.389989	0.060002	0.629995	0.47	0.149998	0.0299998	0.360007	0.149998	0.250007	0.109998	0.420002	0.299993	0	0.0499986	1.05003	2.32992	0.34999	0.0700018	0.189994	0.310003	0.38001	0.159996	0.270007
MRPL57P7	0	0	0	0	0	0	0	0	0	0	0	0	0	0	0	0	0	0	0	0	0	0	0	0	0	0	0	0	0	0	0	0	0	0	0	0	0	0	0	0	0	0	0	0	0	0	0	0	0
KDM5B	10.7299	24.4107	36.5896	5.97011	29.4409	19.0303	9.67023	6.10996	15.1202	18.4305	22.4499	9.51002	3.11005	17.8694	24.9599	13.7503	18.8204	10.43	17.6295	15.4904	8.91997	7.06013	15.0397	12.1004	16.5105	15.0397	10.8503	23.5302	4.72002	17.8496	9.87003	23.6495	17.4895	7.13987	15.6004	11.3804	18.78	5.12986	23.9597	17.3904	14.8295	15.6502	5.21991	11.0201	26.5593	8.57973	18.5099	22.2994	5.46013
STPG1	13.4599	0.400007	1.44995	1.29001	5.11991	2.38005	3.05999	1.16997	1.70995	0.760017	7.99013	2.00998	5.66017	15.4401	1.17999	20.1796	2.92008	6.47005	9.46005	0.370002	1.40998	6.59001	2.75008	2.44005	1.49998	12.3804	1.64995	1.88	5.23985	7.06013	1.05998	0.629995	5.58998	0.640002	1.97996	2.72994	2.92008	2.41999	1.02001	0.45	8.57973	1.31003	4.23	1.49002	1.04002	1.07003	5.10998	1.42998	0.720014
RPS3AP37	0.0499986	0.0499986	0.0499986	0	0.0499986	0	0	0	0	0	0	0.060002	0	0	0	0	0	0.0899994	0.0400009	0	0	0	0	0.060002	0	0	0	0	0	0	0	0.060002	0.0800019	0	0	0	0	0.0400009	0	0	0.0400009	0.0499986	0	0.0999981	0.0700018	0	0.060002	0	0
AC004951.3	0.290002	0.729978	0.47	0.0899994	0.310003	0.640002	0.0800019	0.440015	0.230006	0.909986	0.0400009	0.290002	0.0899994	0.120002	0.430012	0.290002	0.65999	0.230006	0.620015	0.510002	0.189994	0	0.530006	0.459988	0.200005	0.120002	0.109998	1.16997	0.149998	0.170004	0.360007	0.219997	0.38001	0.329999	0.259996	0.360007	0.0899994	0.420002	0.34999	0.370002	0.329999	0.510002	0.0299998	0.370002	0.700007	0.120002	0.780003	0.670007	0.589988
AC011530.1	0.209998	0.959994	1.76001	0.239999	0.840013	1.96996	0	0	0	1.17999	2.66006	0.299993	0.47	0.440015	1.49998	0.329999	1.05998	1.28003	0.849982	0.400007	0.440015	0.120002	1.24	0.0800019	0.109998	0.299993	0.270007	0.900001	0.33999	0.170004	0.250007	0.290002	1.27003	0.279992	0.599985	0.849982	0.34999	0.200005	0.239999	0.510002	0.299993	1.37999	0.149998	0.700007	1.37999	0.579996	1.34997	1.02001	0.760017
MIR4292	0	0	0	0	0	0	0	0	0	0	0	0	0	0	0	0	0	0	0	0	0	0	0	0	0	0	0	0	0	0	0	0	0	0	0	0	0	0	0	0	0	0	0	0	0	0	0	0	0
MIR1184-2	0	0	0	0	0	0	0	0	0	0	11.4603	0.170004	0	0	0	0	0	0	0	0	0	0	0	0	0	0	0	0	0	0	0	0	0	0	0	0	0	0	0	0	0	0	0	0	0	0	0	0	0
PTPRH	1.15001	0.389989	2.00998	0.840013	4.11003	1.77004	2.37001	0.159996	0.140003	0.500006	1.67998	1.44995	0.780003	3.75996	0.270007	4.76012	3.05004	1.33999	2.47996	0.0700018	0.649987	2.10996	0.409997	1.92994	0.370002	3.19995	0.219997	1.17999	2.44005	0.65999	1.31003	1.42998	8.67001	0.810015	0.879992	0.409997	0.310003	3.48	0.0299998	0.0700018	3.29999	0.440015	2.10996	0.760017	0.879992	2.37001	0.440015	0.400007	0.0499986
AL591416.1	0	0	0	0	0	0	0	0	0	0	0	0	0	0	0	0	0	0	0	0	0	0	0	0	0.0400009	0	0	0.0800019	0	0	0	0	0	0	0	0	0	0	0	0	0	0	0	0	0	0	0	0	0
PCMTD1	9.7998	22.0107	21.9894	11.0201	28.4301	23.0507	9.8202	16.1696	23.1805	25.7294	20.5694	13.5601	8.21992	19.9004	16.29	15.2803	24.9392	36.7497	21.9406	15.5302	11.3496	11.1701	14.8295	20.4005	9.81	17.4798	7.09989	33.0908	9.32979	20.5994	16.7004	10.13	15.2001	19.3804	14.3901	19.0105	23.5008	12.8802	19.1906	14.26	21.8299	20.5994	12.3598	18.9303	21.6506	10.3199	16.2201	14.9296	6.56994
AL121957.1	0.159996	0.159996	0.159996	0.180005	0	0.940022	0	0	0	0	0.189994	0.200005	0	0	0.149998	0.360007	0	0	0	0.120002	0.129996	0	0	0	0	0	0	0	0	0	0.440015	0	0.159996	0	0	0.159996	0	0.149998	0	0	0	0.170004	0	0	0.129996	0	0.209998	0	0.47
AC004925.1	1.46004	0.0700018	1.19997	1.62002	0.829988	1.12001	0.270007	0.060002	0.34999	1.11003	0.200005	1.09004	0.609981	2.71993	0.389989	15.4304	6.28002	3.84005	6.54993	0.189994	2.05994	2.94999	1.04002	2.10996	1.66006	4.55005	1.22003	3.38997	2.14002	5.25986	1.19997	0.34999	16.2302	0.820026	1.02001	1.26003	0.479997	0.200005	0.189994	0.0499986	10.8398	1.63005	2.23001	2.64003	0.750008	0.969971	0.490002	1.63005	0.129996
OR14A16	0	0	0	0	0	0	0	0	0	0	0	0	0	0	0	0	0	0	0	0.0299998	0	0	0	0	0	0	0	0	0	0	0	0	0	0	0	0	0	0	0	0	0	0	0	0	0	0	0	0	0
NDUFS5P6	0	0	0	0	0	0	0	0	0	0	0	0	0	0	0	0	0	0	0	0	0	0	0	0	0	0	0	0	0	0	0	0	0	0	0	0	0	0	0	0	0	0	0	0	0	0	0	0	0
AACSP1	0	0.00999965	0	0	0.0899994	0.0800019	0	0.00999965	0.00999965	0.0199995	0.170004	0.0299998	0	0.0499986	0.00999965	0.159996	0.0299998	0	0.120002	0.00999965	0.0199995	0.0199995	0	0.0199995	0.0299998	0.0999981	0.00999965	0.0199995	0.0999981	0.060002	0.00999965	0.00999965	0.0299998	0	0.0499986	0.0299998	0.0199995	0.0800019	0	0.00999965	0.140003	0.129996	0	0.0299998	0.060002	0	0.0899994	0	0.0700018
GLRA3	0	1.49998	0.0700018	0.0700018	6.09981	3.56993	0.0299998	0.0199995	0.0899994	4.00011	0.00999965	0.270007	0.109998	1.08003	4.38985	6.09009	1.71994	0.239999	3.88989	0.239999	0.060002	0.780003	0.0499986	0.900001	1.92994	4.58997	3.01995	0.140003	0.290002	3.78008	2.94999	4.59985	0.54	0.829988	3.9601	1.8	2.85006	0.310003	5.56986	0.370002	4.51987	10.1898	0.0199995	1.46004	2.12995	0	2.14002	0.709989	0.589988
AC002128.1	0.259996	0.360007	0.299993	0.370002	0.0700018	0.679987	0.120002	0.250007	0.760017	0.149998	1.64003	0.279992	0.140003	0.370002	0.0899994	0.360007	1.01001	0.239999	0.259996	0.909986	0.45	0.140003	0.560011	0.510002	0.31999	0.170004	0.370002	0.810015	1.22997	0.0499986	0.38001	0.0800019	0.0499986	0.209998	0.109998	0.54	0.159996	0.54	0.310003	0.0700018	0.279992	0.34999	0.459988	0.599985	0.279992	0.360007	0.33999	0.500006	0.270007
AC112907.2	0	1.84001	0.329999	0	0.54	0.389989	0	0.739977	1.57996	2.52001	0.589988	0.200005	0.769999	0.370002	0.760017	2.47001	0.279992	1.01001	2.70995	0.609981	0.820026	0.180005	0.459988	0.520016	0.159996	1.38998	0	1.51998	0.329999	2.23001	0.940022	0	0.65999	0.729978	0.259996	0.500006	0	1.25002	0.270007	0.620015	0.679987	0.360007	0.149998	0	0.389989	0.209998	1.64003	0.670007	3.16992
FRMD8	24.18	14.3105	43.7305	14.1203	8.70011	16.8096	22.2392	18.3998	19.5599	11.7597	28.4992	18.5304	8.18978	15.6502	16.9195	9.34015	12.9896	9.30977	7.50009	19.3	15.5399	10.9099	27.6699	14.4	22.4297	7.58006	8.53997	18.8896	10.9099	7.39016	11.2501	16.45	10.0802	8.53997	6.48982	6.84993	5.51989	7.63015	10.27	9.36024	8.83014	13.3096	16.0601	11.0003	15.5302	23.0699	11.7597	12.4096	6.38008
AL049870.1	0	0	0	0	0	0	0	0	0.209998	0	0	0	0	0	0	0	0	0	0	0	0	0	0	0	0.180005	0	0	0	0	0	0	0	0	0	0	0	0	0	0	0	0	0	0	0	0	0	0	0.520016	0
HELZ2	15.9702	8.83994	16.4602	6.52003	4.74003	23.5595	7.6402	8.12982	36.1609	4.70011	22.8803	13.4898	0.99003	7.61007	8.81974	1.99001	4.62992	9.9898	3.4001	38.7913	113.739	2.12995	50.4496	4.90994	19.2305	3.54994	4.53997	4.49986	2.94999	1.15001	4.15991	6.47005	6.09981	12.8401	3.13995	3.46003	4.21011	5.32998	2.66006	2.67004	3.9099	10.3601	4.00011	7.13987	6.9499	16.0001	6.6899	2.68005	2.76999
COX7A2P2	0	0	0	0	0	0	0	0	0	0	0	0	0	0	0	0	0	0	0	0	0	0	0	0	0	0	0	0	0	0	0	0	0	0	0	0	0	0	0	0	0	0	0	0	0	0	0	0	0
MINDY4	10.9197	0.99003	0.869973	5.44992	3.51004	3.67007	6.14011	4.03997	1.32999	2.20006	3.54994	6.06986	10.7701	10.3099	0.879992	3.26993	1.19002	9.42013	4.23999	3.38012	5.47985	4.99994	7.88012	4.78991	0.45	4.93999	1.76001	7.55017	7.9498	2.52999	0.959994	3.79006	1.42998	3.63008	2.20006	3.68997	8.32025	2.98001	3.84005	0.310003	3.28994	2.21	2.52001	2.21999	1.77004	6.68017	2.81003	1.55	2.35004
MAP2K7	10.9797	20.1001	28.4597	8.96025	14.88	18.7501	8.57022	15.5604	18.5304	18.1994	32.529	12.3598	4.90008	13.8402	13.9704	22.9693	22.5294	13.8297	18.1302	18.1402	13.5104	7.21	28.0407	21.1302	25.7794	12.9402	9.14981	23.7893	11.1099	12.7003	12.4199	16.77	18.1604	13.9404	7.19004	13.9597	9.47974	11.8202	14.2501	11.6704	14.4701	18.4701	10.26	16.4397	18.7605	17.0596	24.36	21.4296	14.2798
RPL7P37	0	0	0	0	0	0	0	0	0	0	0	0	0	0	0	0	0.0400009	0	0	0	0	0	0	0	0	0	0	0	0	0	0	0	0	0	0	0	0	0	0	0	0	0	0	0	0	0	0	0	0
AC013733.2	0	0	0	0	0	0	0	0	0	0	0	0	0	0	0	0	0	0	0	0	0	0	0	0	0	0	0	0	0	0	0	0	0	0	0	0	0	0	0	0	0	0	0	0	0	0	0	0	0
SMIM32	0.0400009	7.68003	0.0800019	0	0.789973	0.45	0.120002	0	2.00998	0.530006	0.0700018	0.0400009	0.159996	0.0299998	0.849982	4.61998	0.769999	0.0800019	2.23001	0.259996	0.060002	0.0800019	0	0.679987	2.58998	0.820026	0.239999	0.219997	0.0499986	1.51998	2.04003	0	3.25004	0.060002	0.649987	0.38001	0.140003	0.829988	0.0400009	1.8	1.29998	3.21998	0.0800019	0.120002	6.03001	0.829988	1.22003	2.19002	6.16015
ZNF767P	6.75983	11.4199	12.2897	4.63989	6.97984	10.9698	3.93001	4.10007	6.27002	11.7304	14.3403	10.3299	1.8	5.75992	3.44997	5.3801	10.5098	5.69994	4.42008	10.2203	6.89997	2.25005	14.6599	10.5602	4.12002	4.47994	6.32985	16.63	7.83002	3.01995	5.74995	8.23018	4.50985	7.66992	2.74	8.12024	3.20995	4.61998	5.37003	6.78001	4.83998	8.33988	2.9699	14.2996	10.6802	4.4601	15.2803	10.3099	8.13997
AC010376.1	0	0	0	0	0	0	0	0	0	0	0	0	0	0	0	0	0	0	0	0	0	0	0	0	0	0	0	0	0	0	0	0	0	0	0	0	0	0	0	0	0	0	0	0	0	0	0	0	0
AC023824.2	0	0	0	0	0	0	0	0	0	0	0	0	0	0	0	0	0	0	0	0	0	0	0	0	0	0	0	0	0	0	0	0	0	0	0	0	0	0	0	0	0	0	0	0	0	0	0	0	0
AL021395.1	0.209998	0.299993	0.109998	0.0800019	3.69996	1.57996	0.060002	0.0999981	0.0499986	0.609981	0.640002	0.209998	0.430012	0.69002	0.420002	8.74001	0.530006	1.14	6.23016	0.0499986	0.45	1.64995	0.0499986	0.65999	0.0299998	7.85993	0.670007	1.04002	1.21	8.40023	0.360007	0.230006	0.800014	0.170004	1.49002	1.96996	1.86003	1.32999	0.47	0.239999	5.46998	0.979983	0.120002	0.230006	0.920017	0	4.12002	0.959994	0.69002
GRIP1	0.860009	3.08	0.879992	1.16003	5.74995	1.13	0.0800019	0.259996	1.19997	1.96001	0.649987	0.750008	0.170004	2.38998	1.69003	4.28996	2.41999	1.79004	5.88995	0.170004	0.360007	0.789973	0.0299998	0.900001	0.230006	3.36002	0.739977	1.70002	0.239999	2.21999	1.25002	0.180005	1.66999	0.209998	0.700007	1.76001	1.77004	0.69002	0.47	2.45992	4.30993	2.17006	0.530006	0.69002	2.60006	0.370002	2.82998	1.04002	0.47
RPS29P12	0	0	0	0	0	0	0	0	0	0	0	0	0	0	0	0	0	0	0	0	0	0	1.57996	0	0	0	0	0	0	0	0	0	0	0	0	0	0	0	0	0	0	0	0	0	0	0	0	0	0
Z80107.2	0	0	0	0	0	0	0	0	0	0	0	0	0	0	0	0	0	0	0	0	0	0	0	0	0	0	0	0	0	0	0	0	0	0	0	0	0	0	0	0	0	0	0	0	0	0	0	0	0
SRSF10P1	0.0499986	0	0	0	0	0	0	0	0	0	0	0.060002	0	0	0.0299998	0	0	0	0	0.0299998	0	0	0	0	0	0	0	0	0	0	0	0.060002	0	0	0	0	0	0	0	0	0	0	0	0	0	0	0	0	0
LINC01880	0	0	0	0	0.170004	0	0	0	0	0	0	0	0.0999981	0	0	0	0	0	0.129996	0	0	0	0	0.259996	0	0	0	0	0	0	0	0	0	0	0	0	0	0	0	0	0	0	0.060002	0	0	0	0	0	0
SNORD99	0	0	0	0	0	0	0	0	0	0	0	0	0	0	0	0	0	0	0	0	0	0	0	0	0	0	0	0	0	0	0	0	0	0	0	0	0	0	0	0	0	0	0	0	0	0	0	0	0
FP236315.1	0.279992	1.05003	0.189994	3.18004	2.58998	0.65999	0.250007	0.709989	1.64003	0.909986	0.679987	0.780003	1.26003	2.12995	0.920017	0.769999	1.31997	0.490002	1.15001	0.0700018	0.149998	0.299993	0.969971	0.739977	1.90005	0.620015	0.739977	1.15001	0.189994	0.890002	1.19002	0.34999	1.54004	0.360007	0.69002	1.37999	0.920017	0.0899994	0.530006	0.769999	1.05998	1.31997	0.420002	1.78002	1.04002	0.820026	1.8	0.370002	0.34999
AC027369.4	0	0	0.0400009	0	0	0	0	0	0	0	0	0	0	0.0400009	0	0	0	0	0.0400009	0	0	0	0	0	0	0	0	0	0	0	0	0	0	0	0	0	0	0	0	0	0	0	0	0	0	0	0	0	0
NDUFAF4P4	0	0	0	0	0	0	0	0	0	0	0	0	0	0	0	0	0	0	0	0	0	0	0	0	0	0	0.0700018	0	0	0	0.0899994	0	0	0	0	0	0	0	0	0	0	0	0	0	0	0	0.0999981	0	0
AC123904.2	0	0	0	0	0	0	0	0	0	0	0	0	0	0	0	0	0	0	0	0	0	0	0	0	0	0	0	0	0	0	0	0	0	0	0	0	0	0	0	0	0	0	0	0	0	0	0	0	0
VENTXP3	0	0.060002	0	0	0	0	0	0	0	0	0	0	0	0	0	0.0400009	0	0	0	0	0	0	0	0	0	0	0	0	0	0	0	0	0	0	0	0.0800019	0	0	0	0	0	0	0	0	0	0	0	0	0
SLC2A1	171.515	78.7376	148.631	153.106	75.5616	99.4421	143.947	65.6479	50.9486	59.8789	177.035	65.5116	76.3513	79.7925	83.87	95.2525	110.529	175.995	177.884	82.5206	115.744	70.5209	106.012	108.48	118.487	110.422	50.3483	97.6322	74.212	58.2899	131.424	200.783	154.943	97.0587	110.376	41.4404	100.977	136.012	78.5795	73.3884	105.032	67.2694	88.4803	107.098	131.097	165.191	87.6683	45.1004	42.8008
ARMH2	0	0	0.389989	0	0	0	0	0	0	0	0.0499986	0.0999981	0	0	0	0	0.109998	0	0.0400009	0	0.0299998	0	0	0	0	0	0	0	0	0	0	0	0	0	0	0	0.0400009	0	0	0	0	0	0	0.159996	0.0299998	0	0	0	0
LEMD1-AS1	0.219997	0.0199995	0.0199995	0.0400009	0.0199995	0.00999965	0.0199995	0.0199995	0.0400009	0	0.0800019	0.189994	0.0400009	0.0800019	0	0.00999965	0.0199995	0	0.00999965	0.00999965	0.0199995	0.00999965	0.0400009	0.0199995	0.00999965	0.0299998	0.0299998	0	0	0.0299998	0.00999965	0.0800019	0.0199995	0.0199995	0	0.00999965	0.060002	0.0499986	0	0.0299998	0.0899994	0.00999965	0	0.00999965	0	0.00999965	0.00999965	0	0
IGHD3OR15-3A	0	0	0	0	0	0	0	0	0	0	0	0	0	0	0	0	0	0	0	0	0	0	0	0	0	0	0	0	0	0	0	0	0	0	0	0	0	0	0	0	0	0	0	0	0	0	0	0	0
AL360270.2	0.0800019	0.0499986	0.180005	0.0499986	0.109998	0.0999981	0.060002	0	0.0499986	0.00999965	0.109998	0.140003	0.0299998	0.109998	0.0899994	0.0800019	0.0800019	0.0899994	0.060002	0.060002	0.129996	0.0299998	0.060002	0.129996	0.0700018	0.0999981	0.0299998	0.0499986	0.00999965	0.120002	0.0700018	0.0899994	0.060002	0.0199995	0.0400009	0.0400009	0.0800019	0.0299998	0.0800019	0.0400009	0.0999981	0.0199995	0.0499986	0.0899994	0.0400009	0.00999965	0.0499986	0.0800019	0.0499986
WNT1	0.490002	0.0299998	0.0299998	0.0299998	0.060002	0.159996	0.0199995	0.060002	0	0	0.0700018	0	0.0400009	0.0899994	0	0.0499986	0	0.0499986	0.120002	0.0199995	0.060002	0.0299998	0.0199995	0.430012	0.0299998	0.0199995	0.0199995	0	0	0.0199995	0	0	0	0	0	0.0199995	0.0800019	0.310003	0	0	0.31999	0.0800019	0.120002	0	0.0199995	0.0299998	0.0899994	0	0.0199995
AC104825.1	1.28003	6.29005	3.18998	1.02997	6.50017	5.85981	1.31003	5.98006	2.49999	10.27	3.27992	2.52999	0.900001	2.14002	7.27023	3.96999	6.64	3.84991	5.25986	7.78024	1.62002	2.45992	3.80006	4.6699	3.34005	5.21991	1.40004	6.64	3.91994	5.21991	2.9699	1.57996	4.61007	6.99001	2.66006	5.37003	3.18004	3.58009	6.1299	2.42992	3.0399	5.32998	1.01001	6.35007	4.03997	2.47001	5.20004	4.58997	3.41996
SNRPD2	337.653	119.146	356.04	383.344	144.436	205.785	507.723	161.825	127.866	112.954	470.874	162.218	556.754	274.506	169.459	221.997	200.061	156.986	154.171	173.789	244.687	266.648	362.993	143.309	267.704	173.02	507.758	246.423	438.489	317.672	134.998	595.971	156.41	316.903	183.393	120.918	168.335	225.533	231.328	124.853	168.452	142.438	285.529	209.164	131.954	467.783	156.334	304.352	413.085
AC024681.2	0	0	0	0	0	0	0	0	0	0	0	0	0	0	0	0	0	0	0	0	0	0	0	0	0	0	0	0	0	0	0	0	0	0	0	0	0	0	0	0	0	0	0	0	0	0	0	0	0
AC012414.4	0.0199995	0.0499986	0	0	0	0	0	0.0299998	0.0400009	0	0.0199995	0	0	0	0	0	0	0	0	0.0199995	0.00999965	0	0	0	0	0.00999965	0	0.00999965	0	0	0	0	0	0	0	0.00999965	0	0	0	0	0	0.0299998	0.00999965	0	0	0	0.0400009	0	0.00999965
AC134050.1	0	0	0	0	0	0	0	0	0	0	0	0	0	0	0	0	0	0	0	0	0	0	0.0299998	0	0	0	0	0	0	0	0	0	0	0	0	0	0	0	0	0	0.0299998	0	0	0.0400009	0	0.0400009	0.0400009	0	0
SUCLG2P4	0	0	0	0	0	0	0	0	0	0	0	0	0	0	0	0	0	0	0	0	0	0	0	0	0	0	0	0	0	0	0	0	0	0	0	0	0	0	0	0	0	0	0	0	0	0	0	0	0
MUSK	0.0299998	0.00999965	0.00999965	0.109998	0.0299998	0.0400009	0	0.0299998	0.00999965	0	0	0.060002	0.149998	0.0499986	0.0199995	0.0800019	0.0400009	0.0400009	0.149998	0.00999965	0.0700018	0.0499986	0.0199995	0.0800019	0.060002	0.129996	0	0.109998	0.060002	0.0800019	0.0199995	0.0400009	0.109998	0	0.0299998	0	0.0199995	0.00999965	0	0	0.0800019	0.00999965	0.0299998	0.00999965	0.0299998	0.0299998	0.00999965	0	0
PTPN4	7.77	9.9201	5.18996	2.99991	18.9395	8.28973	3.61	2.87009	7.02011	5.53982	10.8398	6.10996	5.69007	19.8495	5.77992	17.17	4.77996	9.66018	19.5504	4.13003	12.0903	4.90008	10.3099	4.23	3.91994	16.6	2.51007	10.7701	3.94995	10.09	3.9401	9.6301	6.56994	2.74	4.44005	5.75992	12.6598	3.67007	6.89997	4.33992	26.2901	3.41001	2.74	4.34986	10.2203	3.19995	8.93978	5.75992	3.86007
CDY1	0	0	0	0	0	0	0	0	0	0	0	0	0	0	0	0	0	0	0	0.00999965	0	0	0	0	0	0	0	0	0	0	0	0	0	0	0	0	0	0	0	0	0	0	0	0	0	0	0	0	0
AL591684.3	0	0	0	0	0	0	0	0	0	0	0	0	0	0	0	0	0	0	0	0	0	0	0	0	0	0	0	0	0	0	0	0	0	0	0	0	0	0	0	0	0	0	0	0	0	0	0	0	0.219997
LINC02317	0	0	0	0	0	0	0	0	0	0	0	0	0.159996	0	0	0	0	0	0	0	0	0.109998	0	0	0	0	0	0	0	0	0	0	0	0	0	0	0	0	0	0	0.0999981	0	0	0	0	0	0	0	0
SNRPCP20	0	0	0	0	0	0	0	0	0	0	0	0	0	0	0	0	0	0	0	0	0	0	0	0	0	0	0	0	0	0	0	0	0	0	0	0	0	0	0	0	0	0	0	0	0	0	0	0	0
POLR2LP1	0	0	0	0	0	0	0	0	0	0	0	0	0	0	0	0	0	0	0	0	0	0	0	0	0	0	0	0	0	0	0	0	0	0	0	0	0	0	0	0	0	0	0	0	0	1.08003	0	0	0
APOOP4	0	0	0	0	0	0	0	0	0	0	0	0	0	0	0	0	0	0	0	0	0	0	0	0	0	0	0	0	0	0	0	0	0	0	0	0	0	0	0	0	0	0	0	0	0	0	0	0	0
RNA5SP465	0	0	0	0	0	0	0	0	0	0	0	0	0	0	0	0	0	0	0	0	0	0	0	0	0	0	0	0	0	0	0	0	0	0	0	0	0	0	0	0	0	0	0	0	0	0	0	0	0
DUX4L5	0	0	0	0	0	0	0	0	0	0	0	0	0	0	0	0	0	0	0	0	0	0	0	0	0	0	0	0	0	0	0	0	0	0	0	0	0	0	0	0	0	0	0	0	0	0	0	0	0
AC093249.6	1.94998	4.97988	5.37003	4.92017	1.37999	5.11991	3.59004	1.61005	1.70995	4.96988	6.3602	5.10998	0.700007	0.560011	3.00991	2.68005	6.46019	1.99001	2.51007	9.67023	0.879992	0.360007	3.68997	3.86007	4.81989	2.68992	3.23991	5.90999	5.82982	2.90997	4.23999	3.31996	2.05994	8.6502	2.79003	5.9301	4.19002	6.51009	3.75996	2.42992	0.890002	4.4299	0.609981	13.13	2.52999	1.86999	3.62003	5.53982	11.2697
WASH4P	2.02004	0.900001	0.400007	1.40004	1.54004	1.36003	3.27992	0.810015	0.33999	1.25002	4.88008	1.33999	0.750008	1.48003	1.40998	1.90005	0.789973	0.54	0.560011	0.679987	0.840013	1.17999	0.430012	2.08003	3.06998	0.969971	1.25002	1.96996	1.44003	0.500006	1.31003	3.69996	1.66999	0.949989	0.400007	0.890002	0.500006	0.679987	0.99003	0.940022	0.900001	0.840013	1.64003	0.969971	1.05003	1.53003	1.16003	1.17999	1.02997
RNU6-175P	0	0	0	0	0	0	0	0	0	0	0	0	0	0	0	0	0	0	0	0	0	0	0	0	0	0	0	0	0	0	0	0	0	0	0	0	0	0	0	0	0	0	0	0	0	0	0	0	0
LZIC	29.2396	18.8204	46.8497	25.0605	23.4195	31.8993	29.3208	13.3299	32.1301	16.6	39.4393	27.5398	36.7701	46.2688	32.099	23.3692	31.8794	39.9899	23.5106	27.7602	27.0704	17.4205	39.4995	21.06	26.1991	21.0395	21.6296	42.1414	18.2905	19.9101	13.6497	34.5702	27.8701	18.4701	25.8097	14.3502	44.4795	8.11011	36.709	13.4898	31.5104	13.6204	25.5693	34.9994	21.0498	27.7295	15.1003	21.9696	7.19004
AL031710.1	0	0.649987	0	0.290002	0.47	0.31999	0	0	0	2.84	1.84999	2.67004	2.96003	2.31993	0	4.50985	1.51	1.31003	4.22004	0	1.66999	0.670007	0.599985	0.829988	0	2.45005	0.629995	0.0999981	0.629995	3.03001	0.520016	0	1.48003	2.61	0.65999	1.31997	0.69002	1.53003	0	0.949989	1.17999	1.36997	0.159996	0.510002	0.860009	0	0.54	0.360007	3.81008
PHKBP2	0	0	0	0	0	0	0	0	0	0	0	0	0	0	0	0	0	0	0	0	0	0	0	0	0	0	0	0	0	0	0	0	0	0	0	0	0	0	0	0	0	0	0	0	0	0	0	0	0
AC107015.1	0	0	0	0	0	0	0	0	0	0	0	0	0	0	0	0	0	0	0	0	0	0	0	0	0.0499986	0	0	0	0	0	0	0	0	0	0	0	0	0	0	0	0	0	0	0	0	0	0	0	0
HCG27	1.28003	1.53003	1.28003	1.41999	0.709989	1.63005	0.430012	0.360007	1.71994	1.70002	1.84999	0.979983	0.200005	0.45	0.400007	0.949989	0.789973	0.729978	0.869973	1.13	1.02001	0.629995	0.829988	1.48003	0.900001	0.329999	0.93003	1.44995	0.920017	0.440015	1.78002	0.65999	0.739977	1.05003	0.239999	1.64003	0.609981	1.56003	0.440015	0.879992	0.579996	1.82996	1.16997	1.81996	2.32992	0.739977	1.14	0.65999	0.700007
RF02130	0	0	0	0	0	0	0	0	0	0	0	0	0	0	0	0	0	0	0	0	0	0	0	0	0	0	0	0	0	0	0	0	0	0	0	0	0	0	0	0	0	0	0	0	0	0	0	0	0
RN7SL521P	0.409997	0.829988	0.209998	0.440015	0.38001	2.17006	0.360007	0.329999	1.36997	1.15001	0	0	0	0	0.400007	0.500006	1.22003	0.270007	1.02997	0.45	0.869973	0.219997	0.93003	1.04002	0.389989	0	0.360007	0.879992	0.820026	1.05003	0	0.259996	1.51998	0	0.33999	0.209998	0	1.36003	0.700007	0.530006	0	0	0	2.36	0.810015	0.780003	1.29001	0	2.18002
AC139768.1	1.44995	11.0699	9.78012	2.16	7.06993	2.49999	0.99003	6.06986	1.12001	7.47984	5.3801	3.75996	1.17999	1.90005	4.10007	2.87009	5.46998	3.27992	1.88994	1.81002	1.94998	2.03001	1.75003	6.35007	4.94993	2.51007	3.23991	2.70995	4.30993	5.75992	8.00011	4.9899	6.57997	5.02009	1.90996	6.35007	2.03001	9.68029	3.11005	7.44982	1.56003	13.9297	1.08003	5.16984	9.65014	1.19997	5.3801	5.15017	9.8202
AC079298.1	0	0	0	0.060002	0	0.060002	0.0299998	0	0.0299998	0	0.0400009	0	0	0	0.060002	0.0400009	0.0700018	0.120002	0	0.120002	0	0.120002	0	0	0.0800019	0	0	0.219997	0	0	0	0	0	0	0.109998	0	0	0.0299998	0.00999965	0	0.0899994	0	0	0	0	0	0	0	0
SPATA31D1	0	0	0	0	0	0	0	0	0	0	0	0	0	0	0	0	0	0	0	0.00999965	0	0	0	0.00999965	0.00999965	0	0	0	0	0	0	0	0	0	0	0	0	0	0	0	0	0	0	0	0	0	0	0	0
MASP2	1.31997	1.86003	1.96001	0.250007	1.41999	1.90005	0.189994	0.129996	0.789973	1.46004	6.96003	2.10996	0.149998	0.629995	0.869973	0.959994	2.03001	1.64003	1.14	1.27003	0.589988	0.34999	1.86999	1.90005	0.430012	0.800014	0.530006	3.37005	0.34999	0.430012	0.620015	0.99003	0.500006	0.549991	0.420002	0.739977	0.720014	0.109998	1.22997	0.879992	1.15001	0.920017	0.140003	1.31997	1.09999	0.389989	1.17999	0.800014	0.060002
LINC02384	0.69002	0.0499986	0.0800019	0.769999	0.0499986	0.159996	0.0400009	0.239999	0.640002	0.109998	0.670007	0.949989	3.44997	0.409997	0.140003	0.0299998	0.0999981	0.120002	0	0.47	0.829988	0.360007	0.200005	0.0899994	0.370002	0.0400009	0.0299998	0.129996	0.0700018	0.109998	0	0.109998	0.219997	0.109998	0.140003	0.060002	0.0400009	0.129996	0.060002	0	0.0800019	0.0800019	0.65999	0.159996	0.0999981	0.479997	0.159996	0.060002	0.060002
FOXD2-AS1	15.1601	1.82996	13.27	0.860009	1.33999	0.230006	3.14998	0.530006	0.679987	0.259996	1.99997	0.69002	0.459988	0.259996	0.510002	0.0499986	0.389989	0.430012	0.0800019	1.77004	0.890002	0.54	2.14999	0.389989	0.549991	0.31999	0.729978	0.230006	0.500006	0.060002	0.310003	2.28005	0.0800019	0.290002	0.329999	0.31999	0.34999	0.69002	0.270007	0.700007	0.420002	2.93999	0.69002	1.02001	0.060002	0.549991	0.0999981	0.270007	0.389989
DNAJA1P6	0	0	0	0	0.219997	0	0	0	0	0	0	0	0	0	0	0	0	0	0.159996	0	0	0	0	0	0	0	0	0	0	0	0	0	0	0	0	0.140003	0	0	0	0	0	0	0	0	0.109998	0	0	0	0
RPRM	1.13	43.5792	16.1203	0.479997	13.8402	44.8106	1.76001	0.54	2.42992	24.9098	0.200005	5.6199	2.45005	7.64974	39.8598	14.3303	57.5313	7.95973	13.98	10.1799	23.9398	4.40998	1.62002	10.1898	20.4005	13.8998	18.2095	24.0896	7.00019	26.9301	17.2499	30.2896	33.3602	8.72972	27.8991	9.73008	16.66	5.70983	29.58	46.0608	9.88989	21.1903	0.420002	17.5697	23.2094	0.979983	22.9502	143.141	47.9903
SPAG11B	0	0	0	0	0	0.120002	0	0	0	0	0	0	0	0	0	0	0	0	0	0	0	0	0	0	0	0	0	0	0	0	0	0	0	0	0	0	0	0.250007	0	0	0.0899994	0	0	0	0	0	0	0	0
TNNT1	3.73994	15.1695	39.4311	1.81996	16.45	5.15017	0.609981	1.15001	0.129996	11.6501	1.02997	3.54011	8.76003	3.86007	1.69003	25.8008	2.61997	9.81	22.2701	0.279992	4.4601	4.03997	0.279992	3.79006	0.940022	20.1796	5.91983	0.640002	4.6699	32.4008	10.8903	2.93001	6.6899	0.999971	10.0203	13.16	8.32025	6.84993	4.21011	33.1091	21.9696	51.9507	2.11993	1.11003	12.5098	1.94998	15.9602	6.57997	47.6489
AC009220.1	0	0	0	0	0.999971	0.290002	0	0	0.279992	0.99003	0	0	0.389989	0.299993	0	0.629995	0.409997	0	0.979983	1.08003	0.209998	0	0.65999	1.32999	0	0.279992	0	0	0.739977	2.10003	0.409997	0	0.810015	0	0.209998	0.259996	0	0.459988	0.219997	0	0.560011	0	0	0	0.189994	0.310003	0.310003	0.33999	0.54
MTND1P11	0.0800019	0	0	0	0	0.0499986	0	0	0	0	0	0	0	0.109998	0	0	0	0	0	0	0.0899994	0	0.0400009	0	0	0	0	0	0	0	0	0	0	0.0400009	0	0	0	0	0	0	0	0	0	0.0400009	0	0	0	0	0
XKR5	0.599985	0.060002	0.409997	0.0800019	0.0800019	0.189994	0.0499986	0.00999965	0.0400009	0.0899994	0.270007	0.109998	0.0199995	0.140003	0.219997	0.00999965	0.060002	0	0.0499986	0.0299998	0.0299998	0.00999965	0.290002	0	0.31999	0.109998	0.109998	0.0499986	0.0199995	0.00999965	0.149998	0.560011	0.129996	0	0.0400009	0.109998	0.0700018	0.0299998	0.140003	0.670007	0.0999981	0.149998	0.0499986	0.0199995	0.129996	0.0199995	0.270007	0.0400009	0.0899994
AC138869.1	0	0	0	0	0	0	0	0	0	0	0	0	0	0	0	0	0	0	0	0	0	0	0	0	0	0	0	0	0	0	0	0	0	0	0	0	0	0	0	0	0	0	0	0	0	0	0	0	0
MT-ND1	8955.76	7757.09	3285.73	1812.92	6019.8	6552.36	1059.82	3884.46	4388.46	6600.23	3265.75	13005.2	5595.69	10795.2	3709.73	13943.4	6543.74	5955.88	12016.3	4413.78	4757.87	9784.62	5305.23	11613.4	3475.49	13195	7014.38	3727.78	5387.5	5476.35	9263.87	2149.22	12776.5	2657.58	11894.4	18234.7	8769.02	12811.9	4873.69	10122	12168	6877.17	2687.97	6246.36	7132.54	5331.03	13915.4	5806.29	2596.58
CAMK1	65.8393	32.3402	50.4811	89.5973	62.9999	37.9509	43.4103	65.698	37.2705	25.7294	36.3192	39.0206	59.1487	78.4924	28.6994	82.7784	29.7198	27.3306	59.4612	89.7092	85.9475	39.1289	29.8705	59.4818	31.0292	55.0501	23.4699	24.9807	71.7586	90.6971	36.2312	28.2906	27.3705	41.4605	26.0994	32.7303	54.0481	73.241	21.4296	32.439	80.3475	48.8596	54.7381	31.0593	35.2111	80.9906	58.7117	41.1399	51.7208
OR2U2P	0	0.0400009	0	0	0	0	0	0	0	0	0	0	0	0	0	0	0	0	0	0	0	0	0	0	0	0	0	0.0299998	0	0	0	0	0	0	0	0	0	0	0	0	0	0	0	0	0	0	0	0	0.0299998
MTATP6P26	0.0499986	0.45	0.33999	0	0	0.189994	0	0.060002	0	0.0700018	0.530006	0.140003	0	0.0499986	0.170004	0.159996	0	0.109998	0	0.120002	0.219997	0	0.209998	0	0.109998	0	0.0999981	0.170004	0.109998	0.219997	0	0.0700018	0.0499986	0.259996	0.149998	0.290002	0.109998	0.0999981	0.159996	0	0.0999981	0.060002	0.0499986	0.180005	0.0899994	0.0700018	0.129996	0	0.0999981
DEFA1	0	0.34999	0.230006	0.900001	0.65999	0	0.45	1.14	0	0.0899994	0	1.38998	0.170004	0.120002	0.0299998	0	0.0999981	3.9401	0.120002	1.31997	0	0.219997	0	0.159996	0	0.250007	5.97011	0.149998	2.74	2.68005	0.279992	0.360007	0	0	0.259996	0	1.28003	0.370002	0.629995	0	0.430012	0	5.70983	0.129996	0	3.23991	0	0	1.63005
AL136369.2	0	0	0	0	0	0.0899994	0	0	0	0	0	0	0	0	0	0	0	0	0	0	0	0	0	0	0	0	0	0	0	0	0	0	0	0	0	0	0	0	0	0	0	0	0	0	0	0	0	0	0
H6PD	9.9201	6.47993	10.0002	11.15	5.21014	11.5801	10.2799	8.38975	26.4601	4.80988	18.1302	14.3105	1.73998	23.9498	9.00009	4.55005	9.92973	14.1801	5.20004	19.4598	17.6002	4.74003	17.5296	7.06993	9.51991	6.72011	2.81003	15.3196	5.05011	3.37005	5.17989	6.23016	6.00998	6.53995	7.54023	3.89988	9.26984	4.17002	10.09	2.57995	7.02985	4.99994	11.1199	12.0502	7.63015	18.1503	5.72013	9.21027	3.35002
GRAMD1C	1.88	3.60001	1.77004	2.54001	3.09993	10.1898	5.88995	2.93001	4.17002	9.03009	6.89997	9.53973	5.18996	14.88	2.19002	4.61007	7.21	24.18	13.13	5.64019	31.3709	2.39994	7.09989	16.45	2.92008	12.4303	2.52999	7.21	6.16998	6.00998	2.67004	3.36002	3.41001	5.0701	5.44011	8.76975	9.43974	13.09	4.33	2.81999	11.8398	5.85007	2.85006	12.4803	7.37992	5.35999	4.23999	1.84999	1.53003
AC135586.2	0.149998	0	0.490002	0	0	0.430012	0.120002	0.530006	0	0.360007	0	0.370002	0	0	0.120002	0	0.259996	0	0.159996	0.109998	0	0	0.459988	0.360007	0	0.140003	0.109998	0	0.140003	0	0	0	0	0.170004	0	0.129996	0.170004	0.54	0	0	0	0.149998	0	0.38001	0	0	0	0.739977	0.250007
WFDC1	2.89006	2.71993	1.05998	4.55005	9.39991	5.90017	1.99997	1.21	0.570015	2.81999	1.96001	4.61007	8.06023	10.7903	2.48996	9.07024	1.75003	2.54001	18.1994	1.21	10.3601	3.76988	2.68005	3.01995	2.10996	7.86974	2.74	5.60006	5.53982	11.5001	1.66999	2.82998	5.23985	1.94	5.10007	24.8908	3.82013	9.17013	2.21999	3.56993	16.4294	17.4399	1.19997	1.57002	2.41999	0.0899994	8.25018	1.66006	12.6099
RPS6KB1	7.88996	13.4003	19.4005	6.93018	16.66	11.9296	7.75009	8.99011	16.3103	12.15	17.8905	11.4698	3.62003	15.9602	14.7404	9.12005	13.8297	12.0903	11.1399	14.5697	10.3701	4.85006	15.8203	10.9001	11.2198	10.48	6.38008	16.5105	5.82982	8.93978	9.76996	10.4596	9.03009	5.9301	8.11011	9.09984	12.0101	11.24	12.0201	9.24994	10.5499	10.7597	6.99001	10.9001	13.9201	7.93989	9.23969	7.14978	7.98017
AC099792.1	0.400007	3.75996	2.92008	0.159996	1.22003	2.48996	0.129996	0.420002	0.570015	3.13995	3.62003	1.17999	0.909986	0.389989	0.549991	0.0999981	3.56993	0.620015	0.149998	0.360007	0.840013	0.209998	1.62002	2.16	1.29001	0.45	1.48003	4.65987	1.8	0.209998	1.19997	1.19997	0.549991	2.55999	0.409997	0.149998	1.05998	1.17999	1.61005	0.310003	0.479997	2.26996	0.0299998	3.00991	1.8	0.290002	0.310003	1.70002	0.230006
ADIRF-AS1	2.17006	0.290002	0.109998	0.140003	1.09999	0.620015	0.129996	0.290002	0.060002	0.200005	2.61	1.15001	0.99003	1.25002	0.159996	0.959994	0.38001	0.829988	1.19002	0.159996	0.459988	0.270007	0.69002	0.219997	0.0999981	1.02997	0.219997	0.810015	2.21	0.389989	0.420002	0.500006	0.200005	0.329999	0.38001	0.200005	0.239999	0.940022	0.109998	0.409997	1.16997	0.370002	0.400007	0.490002	0.290002	1.14	0.729978	0.0299998	0.170004
RNU6-1206P	0	0	0	0	0	0	0	0	0	0	0	0	0	0	0	0	0	0	0	0	0	0	0	0	0	0	0	0	0	0	0	0	0	0	0	0	0	0	0	0	0	0	0	0	0	0	0	0	0
MIR3936HG	3.67007	19.2398	1.40004	2.00998	14.5203	7.3702	1.69003	4.47994	7.1201	2.08003	6.38982	3.31008	7.39016	5.13983	2.74	4.23999	10.8398	7.20001	10.0203	3.34005	4.81989	4.1999	4.62992	8.12024	1.36997	6.14991	4.17002	20.4897	8.42005	6.79978	9.08975	3.43993	5.27009	7.86974	3.59004	13.68	6.61014	5.66017	1.60003	4.13003	6.40978	13.6497	2.57995	10.35	17.22	6.33995	15.0303	7.06013	4.61007
MTATP6P19	0	0	0	0	0	0	0	0	0	0	0	0	0	0	0	0.109998	0	0	0	0	0	0	0.0499986	0	0.0499986	0	0	0	0	0	0	0	0	0	0	0	0	0	0	0	0	0	0	0	0.0400009	0	0	0	0
OFD1P4Y	0	0	0	0	0	0	0	0	0	0	0	0	0	0	0	0	0	0	0	0	0	0	0	0	0	0	0	0	0	0	0	0	0	0	0	0	0	0	0	0	0	0	0	0	0	0	0	0	0
KCNE4	10.8797	1.17999	4.17002	80.2696	4.70011	2.28005	7.24006	1.64003	1.44995	2.93999	32.3693	6.83997	8.80996	4.3201	0.829988	1.22003	1.22997	11.7401	6.42981	4.69001	4.63989	9.51002	10.8098	0.609981	2.64993	2.82998	4.10007	0.820026	3.08	0.769999	1.79004	12.7603	3.08	2.32992	5.07996	1.02001	3.63991	1.64995	0.679987	2.35004	3.91994	9.01008	10.9402	1.76001	1.58996	39.7605	1.99001	0.180005	3.25997
AL589987.1	4.67995	0.259996	0.129996	0.259996	4.80988	6.42981	0.149998	1.51	0.0400009	2.93001	0.510002	0.360007	0.65999	3.16004	0.409997	6.55993	6.64	11.15	5.03997	0.500006	0.490002	2.90997	0.279992	10.8398	2.04996	4.02989	1.71994	0.789973	3.52004	4.72985	0.879992	1.09999	0.999971	9.7598	2.64993	4.38985	4.1999	2.93999	0.729978	0.189994	3.62003	0.769999	0.189994	9.76996	2.81003	0	7.02985	0.490002	0.47
EIF1P5	0	0	0	0	0	0	0	0	0	0	0	0	0	0	0	0	0	0	0	0	0	0	0	0	0	0	0	0	0	0	0	0	0	0	0	0	0	0	0	0	0	0	0	0	0	0	0	0	0
FCGR2B	9.18031	0.230006	0.259996	39.5187	0.430012	0.780003	8.38975	36.0408	28.6299	0.570015	6.89997	51.1007	86.1921	1.90005	0.310003	0.400007	0.860009	4.62992	0.99003	3.08	3.68001	22.2207	1.70995	0.170004	0.720014	1.8	10.4596	0.219997	4.09013	0.170004	0.979983	3.38997	1.41999	4.58997	2.79003	0.120002	2.76002	0.840013	0.800014	0.209998	0.589988	5.25003	113.15	4.78991	0.400007	32.529	0.219997	0.149998	0.290002
HOXC13	0.00999965	0	0	0.0299998	0	0	0.060002	0.0299998	0.00999965	0	6.03001	0.0999981	0.329999	0	0.00999965	0	0	0	0	0.00999965	0	0.409997	0.479997	0	0.0800019	0	2.28005	0	1.94998	0	0	5.42993	0	0	0	0	0	0	0	0	0	0	0.00999965	0	0	0.670007	0	0	0
DAP3P1	0	0	0	0	0	0	0	0	0	0	0	0.279992	0	0	0	0	0	0	0	0	0	0	0	0	0	0	0	0	0	0	0	0	0	0	0	0	0	0	0	0	0	0	0	0	0	0	0	0	0
TOLLIP-AS1	0.560011	4.01011	1.76001	7.24006	3.20995	3.23004	0.999971	1.22003	1.92994	5.23005	3.68997	1.90996	4.52991	1.86999	2.58998	3.37005	3.67007	3.16004	4.11003	1.81996	2.26006	2.14999	2.57995	3.96999	3.99014	3.25004	0.810015	2.14002	2.05994	3.41996	3.09006	2.81999	3.38997	3.31996	1.51998	2.51007	1.49002	8.92987	1.27003	2.47996	2.70001	4.40998	2.00998	5.55983	5.66999	2.09001	4.17002	2.70995	8.37
AC009065.8	0.829988	1.16997	1.60003	0.599985	0.750008	1.17999	0.159996	0.789973	0.400007	2.36	1.44003	1.08003	0.250007	0.209998	0.789973	0.209998	0.940022	0.209998	0.490002	1.44003	1.02997	0.230006	1.05003	1.28003	0.900001	0.38001	0.729978	1.57002	1.19002	0.209998	1.02001	0.599985	0.299993	0.549991	0.120002	1.05003	0.180005	0.820026	0.459988	0.640002	0.620015	1.41999	0.31999	1.31003	1.15001	0.0499986	1.29998	1.71994	2.30997
AC106786.2	0.33999	0.0700018	0	0.219997	0	0.0800019	0.129996	0.0800019	0.0700018	0	0	0.510002	0.0999981	0.279992	0	0	0.060002	0	0.129996	0	0.65999	0.0700018	0.129996	0	0.0700018	0	0.060002	0.290002	0.0700018	0	0	0	0	0	0.0999981	0	0.0700018	0	0.0499986	0.159996	0.060002	0.230006	0.060002	0.0800019	0	0.170004	0	0	0
AC011396.1	0	0	0	0	0	0	0	0	0	0	0	0	0	0	0	0	0	0	0	0	0	0	0	0	0	0	0	0	0	0	0	0	0	0	0	0	0	0	0	0	0	0	0	0	0	0	0	0	0
AC139143.1	0	0	0	0	0	0	0	0	0	0	0	0	0	0	0	0	0	0	0	0	0	0	0	0	0	0	0	0.0299998	0	0	0	0	0	0	0	0	0	0	0	0	0	0	0	0	0	0	0	0	0
AC067817.2	0	0	0	0.129996	0.180005	0.290002	0	0	0.120002	0	0.149998	0	0	0	0	0.400007	0.54	0.140003	0.530006	0	0	0.129996	0	0	0	0.120002	0.109998	0.290002	0.120002	0	0	0	0.120002	0.170004	0.189994	0.120002	0.140003	0.120002	0	0.299993	0	0	0	0.279992	0.200005	0.149998	0.599985	0.170004	0.34999
Z82244.1	0	0	0	0	0	0	0	0	0	0	0	0	0	0	0	0	0	0.0400009	0	0	0	0	0	0	0	0	0	0	0	0	0	0	0	0	0	0	0	0	0	0	0	0	0	0	0	0	0	0.0499986	0
PHYKPL	15.8203	16.9994	30.7402	24.6095	11.8202	25.9803	14.8697	18.3896	44.2887	25.2103	54.5412	30.7593	31.1607	23.2706	11.0999	11.7997	34.5104	24.3904	10.3099	27.2606	31.0292	16.7805	37.2705	25.5003	29.0396	11.4802	13.4898	47.9404	35.951	8.72972	14.1399	20.0194	11.7997	21.44	8.62027	19.3	13.2396	15.85	13.4701	11.05	12.2498	30.4496	25.0501	35.6705	21.93	32.079	20.7599	18.9802	14.67
TRIM27	28.5407	45.9492	101.412	36.3998	48.6906	34.3695	39.5488	28.5506	47.0907	37.4595	55.9891	19.9598	15.31	24.9496	52.2396	32.4592	41.7894	23.62	27.8296	52.7198	16.8201	31.3209	51.9615	25.2803	48.0602	29.3798	37.3506	50.3413	33.6995	44.0011	31.611	51.8284	33.7089	23.7201	28.5902	25.9191	26.7793	24.2102	35.461	41.4289	29.1707	36.5389	21.1903	31.1499	39.1099	30.721	32.3604	40.989	37.9299
VN1R7P	0	0	0	0	0	0	0	0	0	0	0	0	0	0	0	0	0	0	0	0	0	0	0	0	0	0	0	0	0	0	0	0	0	0	0	0	0	0	0	0	0	0	0	0	0	0	0	0	0
AC034234.1	0	0	0	0	0	0	0	0	0	0	0	0	0	0	0	0	0	0	0	0	0	0	0	0	0	0	0	0	0	0	0	0	0	0	0	0	0	0	0	0	0	0	0	0	0	0	0	0	0
KRT8P10	0	0	0	0	0.0199995	0	0	0	0	0	0	0	0	0	0	0.0400009	0.0199995	0	0	0	0	0	0	0	0.0199995	0	0	0	0	0.0199995	0	0	0	0	0	0	0.0199995	0	0	0	0.0499986	0	0	0.0199995	0.0199995	0	0	0	0
AC022133.1	0.129996	0	0.109998	0	0	0	0	0.0400009	0.060002	0	0	0	0	0	0	0	0.0400009	0.0400009	0	0.0199995	0	0	0.0400009	0	0	0	0	0	0	0	0	0.0400009	0	0	0	0.060002	0	0	0	0	0.0299998	0	0	0	0.170004	0	0	0	0
RNU7-90P	0	0	0	0	0	0	0	0	0	0	0	0	0	0	0	0	0	0	0	0	0	0	0	0	0	0	0	0	0	0	0	0	0	0	0	0	0	0	0	0	0	0	0	0	0	0	0	0	0
NME1-NME2	49.5485	65.5116	134.558	69.8012	88.0825	89.6408	76.9997	25.6706	44.5288	32.6601	94.2607	76.6695	82.8128	43.679	113.44	38.3901	71.3618	23.5808	43.5611	86.4793	70.7216	34.1297	107.031	43.6215	156.54	43.9797	85.2001	44.0408	49.5314	93.7005	90.4209	153.064	67.8595	67.9819	42.5789	33.8799	59.3294	35.951	74.1195	52.0192	42.2291	63.0217	34.5391	53.6004	87.1593	70.7609	53.2117	89.8212	55.6409
AC007274.2	0	0	0	0	0	0	0	0	0	0	0	0	0	0	0	0	0	0	0	0	0	0	0	0	0	0	0	0	0	0	0	0	0	0	0	0	0	0	0	0	0	0	0	0	0	0	0	0	0
PHLDA2	0.900001	0.180005	57.5393	2.29004	0.0800019	0.609981	17.4205	4.02989	0.38001	0	1.76001	1.44995	1.15001	0.129996	0.0999981	1.19997	0.149998	0.640002	0.510002	1.22003	0.920017	1.51998	8.74971	0.120002	0.479997	0.209998	1.24	0.0999981	0.520016	0.47	0.0999981	4.27986	0.120002	0.230006	0.329999	0.120002	0.0299998	0.709989	0.0700018	0.0800019	0.510002	0.709989	3.6599	0.299993	0.0499986	3.67007	0.490002	0	0.409997
CBL	8.56012	12.6897	19.8206	3.11005	14.8203	10.1997	4.70011	8.6502	13.7303	9.46989	9.49026	7.89981	1.02001	16.8797	11.9098	5.82982	9.51991	9.08975	8.9002	7.57008	13.2801	3.7301	13.0203	7.56012	8.21992	12.4199	2.30997	14.9296	2.61997	4.81989	6.68017	5.88995	8.78983	4.56016	9.23008	7.75977	15.6502	2.99991	15.5001	7.85013	9.34015	9.70987	4.10007	7.04986	11.7401	3.94995	7.34979	8.00011	2.12995
ASS1P2	0.149998	0.129996	0.239999	0.0499986	0.0800019	0.239999	0.0700018	0.109998	0.209998	0.239999	0.310003	0.290002	0	0	0.109998	0.0499986	0.0700018	0.0499986	0.140003	0.140003	0.0800019	0	0.299993	0.0299998	0.200005	0.0700018	0.0199995	0.420002	0.0800019	0.0400009	0.149998	0.060002	0.0899994	0	0	0.170004	0.0499986	0.0499986	0.0700018	0.060002	0.0400009	0.0800019	0.0199995	0.140003	0.180005	0.0299998	0.120002	0.0999981	0.0400009
SMAP1	24.5192	38.4007	35.2404	16.69	51.5704	34.3695	13.5902	24.56	27.4693	39.1208	35.2893	14.3701	8.37	24.1398	42.4198	34.5199	28.6001	29.3492	36.6912	35.5496	12.1803	22.4499	32.4705	13.5001	21.3999	33.3602	16.8598	45.9811	16.3703	42.9613	32.439	39.7302	27.9902	15.2001	29.1404	22.6798	42.7386	13.9297	32.91	38.7188	40.3603	28.4597	16.3999	22.99	35.4708	23.3304	28.869	26.4601	14.9897
AC022690.1	0	0	0	0	0	0	0	0	0	0	0	0	0	0	0	0	0	0	0	0	0	0	0	0	0	0	0	0	0	0	0	0	0	0	0	0	0	0	0	0	0	0	0	0	0	0	0	0	0
TERB2	0	0	0	0	0	0	0	0	0	0	0	0	0	0	0	0	0	0.0400009	0	0	0	0	0	0	0	0	0	0	0	0	0	0	0	0	0	0	0	0	0	0	0	0	0	0	0	0	0	0	0
RLN1	0.0499986	0.0499986	0.0899994	0.290002	0.570015	0	0.209998	0.0999981	0.0800019	0.0499986	0.329999	0.180005	0.129996	0.490002	0.0299998	0.0400009	0.120002	0.129996	0.0899994	0.140003	0.250007	0.239999	0.0400009	0.209998	0.0899994	0.200005	0.200005	0.0899994	0.0899994	0.290002	0.170004	0.230006	0.0400009	1.81996	0.0899994	0.0800019	0.230006	0.0400009	0.129996	0.0499986	0.159996	0.0499986	0.159996	0.200005	0.0700018	0.279992	0	0.120002	0.0800019
AC093801.2	0	0	0	0	0	0	0	0	0	0	0	0	0	0	0	0	0	0	0	0.0199995	0	0	0	0	0	0	0	0	0	0	0	0	0	0	0	0	0	0	0	0	0	0	0	0	0	0	0	0	0
IGHV1-12	0	0	0	0	0	0	0	0	0	0	0	0	0	0	0	0	0	0	0	0	0	0	0	0	0	0	0	0	0	0	0	0	0	0	0	0	0	0	0	0	0	0	0	0	0	0	0	0	0
RN7SL193P	0	0	0	0	0	0	0	0	0	0	0.279992	0	0	0	0	0	0	0	0	0	0	0	0	0	0	0	0	0	0	0	0	0	0	0	0	0	0	0	0	0	0	0	0	0	0	0	0	0	0
AC245128.2	0	0	0	0	0	0	0	0	0	0	0	0	0	0	0	0	0	0	0	0	0	0	0	0	0	0	0	0	0	0	0	0	0	0	0	0	0	0	0	0	0	0	0	0	0	0	0	0	0
KRT8P50	0.209998	0.0199995	0.0400009	0.0499986	0.0700018	0.0800019	0.0400009	0.0199995	0.0400009	0	0	0.0499986	0	0	0.0299998	0.0400009	0.0400009	0	0.0199995	0.0199995	0.0499986	0.0199995	0.0199995	0.0199995	0	0.0199995	0.0400009	0.060002	0.0199995	0	0	0	0	0.0199995	0	0	0.0499986	0.0199995	0.00999965	0	0.0199995	0	0	0.0899994	0	0.0299998	0	0	0.0199995
AC108063.1	0	0	0	0	0	0.520016	0	0	0	0	0.129996	0.129996	0.170004	0	0	0	0.0999981	0	0.120002	0.0800019	0.0899994	0	0	0	0	0	0	0	0	0	0	0	0	0	0	0	0	0.0999981	0	0	0	0	0	0.250007	0	0	0	0	0
PPIAP27	0	0	0	0	0	0	0	0	0	0	0	0	0	0	0	0	0	0	0	0	0	0	0	0	0	0	0	0	0	0	0	0	0	0	0	0	0	0	0	0	0	0	0	0	0	0	0	0	0
AC103592.1	0	0	0	0	0	0	0	0	0	0	0	0	0	0	0	0	0	0	0	0	0	0	0	0	0	0	0	0	0	0	0	0	0	0	0	0	0	0	0	0	0	0	0	0	0.0400009	0	0	0	0
AC007823.1	0.0999981	0.31999	0.750008	0.200005	0.230006	0.389989	0.33999	0.0999981	0.0999981	0.679987	0.829988	0.479997	0.109998	0.279992	0.370002	0.250007	0.370002	0.0499986	0.0999981	0.250007	0.149998	0.329999	0.400007	0.370002	0.170004	0.159996	0.259996	0.479997	0.250007	0.170004	0.170004	0.33999	0.109998	0.060002	0.209998	0.31999	0.170004	0.0499986	0.129996	0.279992	0.230006	0.440015	0.109998	0.170004	0.140003	0.0499986	0.250007	0.38001	0.0800019
RPS15AP30	0	0	0.120002	0.129996	0	0.140003	0	0	0	0.180005	0	0	0	0	0.0999981	0	0	0.140003	0	0.0899994	0	0	0	0	0	0	0.109998	0	0	0	0	0	0	0	0.0899994	0.120002	0	0	0	0	0	0	0	0.140003	0	0	0.149998	0	0
EVPL	0.00999965	0	0.00999965	0	0.33999	0.0700018	0	0.200005	0	0.0199995	0.0800019	0.0299998	0.0199995	0.0299998	0.0499986	0.270007	0.00999965	0.0899994	0.140003	0.0199995	0.060002	0.0700018	0.00999965	0.0999981	0.060002	0.129996	0.0800019	0.0199995	0.259996	0.209998	0	0.00999965	0.00999965	0.0700018	0.0400009	0.109998	0.0700018	0.060002	0	0	0.290002	0.0400009	0	0	0.00999965	0	0.45	0.00999965	0.120002
GRAMD4P8	0	0	0	0	0	0.0299998	0	0	0	0	0	0	0.0400009	0	0	0	0	0	0	0	0	0	0	0	0.0899994	0.0199995	0	0	0	0	0	0	0	0	0	0	0	0	0	0	0.0499986	0	0	0	0	0	0.0299998	0	0
AC120024.4	0	0	0	0	0	0.0299998	0	0.00999965	0.0400009	0.0199995	0.0199995	0.0299998	0	0	0	0	0.00999965	0	0.0199995	0.0499986	0	0	0	0	0.00999965	0.00999965	0	0	0	0	0	0	0	0	0	0	0	0.00999965	0.00999965	0	0	0	0	0	0	0	0.0199995	0	0
SMIM2	0.299993	0.0499986	0.409997	0	0.679987	0	0	0.0499986	0	0.0999981	0	0	0.0700018	0.0400009	0.0899994	0	0.0400009	0.920017	0.0800019	0.0700018	0	0.310003	0	0.0999981	0.299993	0.0700018	0	0.500006	0.290002	0.0299998	1.62002	0.159996	0	0	0.0299998	0.329999	0	0.570015	0	0	1.44003	0	0	0.0899994	0.0700018	0.060002	0.0499986	0	0.0700018
RDH12	1.12001	0.180005	0.129996	0.820026	0.800014	0.729978	0.200005	0.629995	1.09004	0.209998	0.900001	0.789973	1.17999	0.860009	0.670007	1.79004	0.219997	1.09999	0.750008	0.999971	0.520016	0.780003	1.34997	0.180005	1.79004	1.07003	0.879992	0.570015	1.67998	0.789973	0.170004	1.14	0.729978	0.459988	0.479997	0.259996	0.400007	0.640002	0.579996	0.420002	1.08003	0.629995	0.609981	0.159996	0.479997	1.33999	1.26003	0.250007	0.490002
SPON1-AS1	0	0.729978	0	0	0	0.430012	0.31999	0	0	0	0.400007	0	0	0.949989	0	0.510002	0.299993	0	0	0.279992	1.26003	0	0	0	0	0	0	1.94	0.34999	0	0	0	0	0	0	0.420002	0	0	0.700007	0	0	0.400007	0	0.430012	0.579996	0	0	0	0
IL27RA	2.67004	3.44997	7.08023	8.28973	5.55983	1.04002	3.97991	3.08	4.11003	2.10003	2.51007	3.44997	0.530006	4.49986	4.13003	4.53997	1.64003	2.74	3.44997	2.04996	2.26996	2.39994	3.38012	1.58996	1.84001	2.38005	1.51	1.51	2.09001	2.06996	2.62998	4.00011	3.05999	1.76001	1.48003	1.38998	1.70995	2.17006	1.51	2.00998	2.30997	5.01001	3.9601	2.61997	2.09001	3.00991	3.97991	2.60006	1.97996
AC068787.1	0	0	0	0	0.060002	0.120002	0	0	0	0	0.060002	0	0	0	0	1.09999	0	0.0499986	0.69002	0	0	0.060002	0	0	0	0.279992	0.0899994	0	0.0499986	0.33999	0	0.0700018	0	0	0.0400009	0.0899994	0.0499986	0.0499986	0.0400009	0.060002	0.0899994	0.060002	0	0	0	0	0.120002	0	0.140003
SRGAP2-AS1	0.0299998	0	0.159996	0.459988	0.00999965	0.109998	0	0	0.239999	0.159996	0.129996	0.0700018	0.0700018	0.230006	0.129996	0.129996	0.0400009	0.0999981	0.180005	0.0400009	0.00999965	0.599985	0.200005	0	0	0.109998	0.0999981	0	0.109998	0	0.0700018	0	0	0	0.170004	0.0299998	0.0899994	0	0.0400009	0.060002	0.0400009	0.0400009	0.180005	0.120002	0	0.409997	0.170004	0.149998	0.209998
FTCD-AS1	0	0	0.0800019	0	0	0.0999981	0	0	0.0800019	0	0	0	0	0	0	0	0.0700018	0	0	0.239999	0.0700018	0	0	0	0.0800019	0	0	0.270007	0	0	0	0	0	0	0	0	0	0	0	0.0899994	0	0	0	0	0	0	0.0999981	0	0
OR10H1	0	0	0	0	0.0299998	0	0	0	0	0	0	0	0	0.0499986	0	0	0.0299998	0	0	0	0	0	0	0	0	0	0	0	0	0	0	0	0	0	0	0	0	0	0	0.0299998	0.250007	0.109998	0	0.0299998	0	0	0	0	0
BRDT	0.0400009	0	0	0.00999965	0.00999965	0	0	0	0	0	0	0.00999965	0	0.00999965	0	0.0199995	0	0	0.0199995	0.00999965	0	0	0	0	0	0.0199995	0	0	0	0.00999965	0	0	0.00999965	0	0.0400009	0.0199995	0.00999965	0.0299998	0	0.00999965	0	0	0	0.0800019	0	0	0	0.00999965	0
WDR70	41.4088	22	32.5606	23.3207	20.1699	24.4496	24.9392	13.3197	21.1697	18.7306	31.5803	14.5899	14.1301	17.9302	22.3103	13.7104	24.5192	13.9297	13.2598	32.2708	14.45	13.5404	23.1403	15.0095	33.3094	12.7196	29.6807	22.4405	23.6807	19.3602	20.7197	27.7199	19.3	20.3906	12.9196	14.6396	15.1296	25.9497	17.8002	22.4608	13.5704	20.8003	19.6496	29.3208	19.8605	21.9696	16.5403	24.7206	41.36
AL162724.2	0	0.189994	1.33999	0.200005	0	0.45	1.17999	0	0	0.33999	0	0	0	0	0.549991	0	0.159996	0.250007	0.230006	0.840013	0.159996	0	0	0.310003	0.180005	0.209998	0.65999	0.530006	0.949989	0.760017	0	1.21	0.200005	0.290002	0.159996	0.200005	0	0.180005	0.479997	0	0	0.620015	1.19997	1.09004	0	0.479997	0.239999	0	0
TTC5	6.60007	8.23989	14.7803	11.4603	14.6802	8.99011	13.5601	5.75992	11.0003	6.82008	14.4901	5.3999	10.7701	14.8604	7.02985	8.80996	6.42981	10.09	8.0899	8.70977	4.69001	9.09984	9.14981	5.31006	6.4499	6.61977	17.7398	9.10994	9.28013	7.55017	5.83994	17.9103	7.00019	5.10007	5.50002	4.52991	10.6898	4.12002	8.00011	8.32025	11.2299	6.38982	9.67023	8.33006	6.01999	15.1695	6.83997	4.94993	2.25005
AC009480.1	0	0	0	0	0	0	0	0	0	0	0.129996	0	0	0	0	0	0	0	0	0.0800019	0	0	0	0.149998	0	0	0	0	0	0	0	0	0	0	0	0	0	0	0	0	0	0	0	0	0.0899994	0	0	0	0
AC137675.1	0	0	0	0	0	0	0	0	0	0	0	0	0	0	0	0	0	0	0	0	0	0	0	0	0	0	0	0	0	0	0	0	0	0	0	0	0	0	0	0	0	0	0	0	0	0	0	0	0
CENPH	35.8589	5.3999	27.8991	10.5302	3.63991	8.41013	11.7997	3.23991	5.3999	5.16018	12.26	8.40023	2.47996	12.1399	11.6002	2.64993	4.86994	6.57997	2.35004	5.73005	5.85007	2.42992	23.9697	2.81003	13.3096	3.61	18.1906	6.27002	5.97011	4.9899	8.9002	37.5505	3.75006	5.08983	5.56986	4.42008	6.40978	2.45992	6.65982	4.09013	4.40998	5.79999	3.65002	4.47001	7.50997	7.13987	4.01011	6.53995	3.70998
AC008267.6	0	0	0	0	0	0	0	0	0	0	0	0	0	0	0	0	0	0	0	0	0	0	0	0	0	0	0	0	0	0	0	0	0	0	0	0	0	0	0	0	0	0	0	0	0	0	0	0	0
AC022294.1	0.230006	3.27992	99.0775	9.8202	10.1103	12.6502	0.0400009	0.789973	0.0400009	21.0395	2.45992	23.1403	1.86003	2.40995	1.66006	4.93007	2.47996	0.400007	11.3898	1.31003	1.31003	7.60006	0.219997	1.94	0.270007	6.48982	1.36997	0.620015	3.41001	0.440015	0.93003	0.629995	3.69996	0.0899994	1.41999	3.62003	13.9897	0.810015	1.84999	1.31003	0.33999	2.68992	0.670007	2.10996	3.09006	0.0499986	3.23991	4.52991	1.54004
AP000439.2	0	0	0	0	0	0	0	0	0	0	0	0	0	0	0	0	0	0	0	0	0	0	0	0	0	0	0	0	0	0	0	0	0	0	0	0.0400009	0	0	0	0	0	0	0	0	0	0	0	0	0
AC138430.2	8.04014	1.11003	0.609981	0.979983	6.3602	5.90017	5.88016	3.78008	0.149998	2.04996	4.47994	10.9099	2.21	3.31996	1.61005	46.879	0.840013	2.10996	33.5411	2.37001	1.32999	2.26006	7.06993	4.30008	0.800014	23.9896	2.55999	0.129996	9.06019	47.629	1.21	6.59001	2.21	1.05998	1.14	11.83	3.20995	25.2296	0.279992	1.27003	4.56016	13.61	1.14	4.28996	1.57996	2.05994	18.3896	0.849982	19.9806
RPL7P22	0.0700018	0	0.159996	0.219997	0.129996	0.189994	0	0	0.0999981	0	0.209998	0.120002	0	0.0999981	0	0.0499986	0.0499986	0	0	0.0499986	0.0800019	0	0	0	0.299993	0.0400009	0.129996	0	0.0499986	0.0400009	0	0.250007	0.140003	0	0	0.170004	0.0999981	0	0	0	0	0	0.200005	0.120002	0.0800019	0.31999	0	0.0700018	0.0400009
EPB41L2	43.9188	99.7113	93.9476	72.3981	125.113	141.19	25.9191	65.1583	125.191	129.948	88.1619	72.7502	16.3601	102.018	160.173	101.927	177.182	122.479	113.81	63.7687	62.8516	67.5217	65.4118	45.4015	58.298	93.0468	85.1175	154.674	50.4007	60.9805	58.4518	61.6093	167.846	61.1583	91.499	67.6716	102.992	43.3202	164.779	116.759	105.003	119.784	87.5529	83.1926	84.4475	58.9196	70.4818	102.65	22.4001
RNA5SP442	0	0	0	0	0	0	0	0	0	0	0	0	0	0	0	0	0	0	0	0	0	0	0	0	0	0	0	0	0	0	0	0	0	0	0	0	0	0	0	0	0	0	0	0	0	0	0	0	0
AL772337.3	0.189994	0	0	0	0	0	0	0.120002	0	0	0.109998	0	0	0	0	0.200005	0	0	0	0.140003	0	0	0	0	0	0	0	0	0	0	0	0.120002	0	0	0	0	0	0	0	0	0	0	0	0	0	0	0	0	0
AC004554.1	0	0	0	0	0	0	0	0	0	0	0	0	0	0	0	0	0	0	0	0	0	0	0	0	0	0	0	0	0	0	0	0	0	0	0	0	0	0	0	0	0	0	0	0	0	0	0	0	0
AC002310.3	0	0.149998	0.209998	0.109998	0.170004	0.180005	0	0	0.0499986	0.180005	0.239999	0.00999965	0	0	0.0700018	0.0499986	0.219997	0.0499986	0.140003	0.0700018	0	0	0	0.060002	0	0.0899994	0	0.250007	0	0	0.0999981	0	0.0899994	0	0.0299998	0.0400009	0	0	0.140003	0.060002	0	0.159996	0.0400009	0.270007	0.360007	0	0.180005	0.129996	0
C2orf27A	2.06996	27.5895	13.68	3.13995	19.2305	28.7392	4.49986	4.09013	5.05992	45.5213	8.0201	2.42992	1.57002	3.46003	17.56	2.61	24.9599	1.41999	13.8796	8.70011	2.88006	2.72994	4.48989	5.44011	10.75	6.4499	13.0402	22.1301	3.31008	16.1103	11.15	16.4705	12.68	10.03	7.95973	20.7599	9.75034	9.21985	14.7302	16.0401	2.44005	30.7593	1.24	13.0501	11.2697	3.75006	10.26	43.2691	54.2208
RNU6ATAC25P	0	0	0	0	0	0	0	0	0	0	0	0	0	0	0	0	0	0	0	0	0	0	0	0	0	0	0	0	0	0	0	0	0	0	0	0	0	0	0	0	0	0	0	0	0	0	0	0	0
WWC2-AS2	0.109998	0.180005	0.0800019	0.180005	0.0299998	0.0800019	0.33999	0.159996	0.180005	0.120002	0.129996	0.129996	0.060002	0.239999	0.0800019	0.180005	0.170004	0.250007	0.120002	0.310003	0.129996	0.149998	0.120002	0.060002	0.0800019	0.109998	0.0400009	0.0800019	0.0800019	0.180005	0.149998	0.149998	0.0800019	0.0899994	0.109998	0.0400009	0.279992	0.129996	0.0999981	0	0.140003	0.250007	0.370002	0.149998	0.0899994	0.38001	0.0499986	0.0899994	0.0800019
HMGB1P46	0	0	0	0	0	0	0	0	0	0	0	0	0	0	0	0	0	0	0	0	0	0	0	0.0700018	0	0	0	0.060002	0	0	0	0	0	0	0	0	0	0	0	0	0	0.200005	0	0	0	0	0	0	0
AC109329.1	0	0	0	0	0	0	0	0	0	0	0	0	0	0	0	0	0	0	0	0	0	0	0	0	0	0	0	0	0	0	0	0	0	0	0	0	0	0	0	0	0	0	0	0	0	0	0	0	0
C1orf35	21.5607	22.6107	26.2209	12.3598	12.3898	14.5596	13.09	15.1097	8.6502	18.9894	17.2499	11.4802	8.86019	13.8096	13.7599	14.1605	20.5395	14.9503	10.5003	19.8096	15.5701	7.6402	23.9797	18.6994	25.1998	9.21027	13.0302	21.3999	19.7904	14.8398	18.56	15.3802	14.9503	25.8402	7.91022	15.66	7.28992	22.7601	15.4005	17.6099	12.2702	19.4598	9.12005	19.5897	18.1994	9.94971	29.6601	34.6999	33.0289
LDHA	251.619	48.6602	211.996	854.892	181.659	89.1019	891.937	202.474	155.588	61.3706	457.871	437.487	555.021	295.927	283.302	330.383	56.0901	199.686	196.174	455.497	413.63	385.449	445.134	114.753	95.0283	221.628	271.309	121.582	209.208	247.484	54.2508	940.509	57.9998	130.652	145.734	99.3732	256.514	148.178	160.007	38.4407	314.626	54.1306	653.072	40.4387	58.8706	648.92	133.37	72.6595	40.5201
AC005186.1	0	0	0	0	0	0	0	0	0	0	0	0	0	0	0	0.0499986	0	0.149998	0	0	0	0	0.0999981	0	0	0	0.0499986	0.0499986	0	0	0	0.0700018	0	0	0.0700018	0	0	0	0	0	0	0	0	0	0	0	0	0	0
RN7SL446P	0	0	0	0	0	0	0	0	0	0	0	0	0.329999	0	0	0	0	0	0	0	0	0	0	0	0	0	0	0	0	0	0	0	0	0	0	0	0	0	0	0	0	0	0	0	0	0	0	0	0
XCL1	0.239999	0	0.0499986	0.329999	0	0.109998	0.0400009	0.219997	0.729978	0	0.060002	0.060002	0.230006	0.0899994	0.0199995	0.0299998	0.0199995	0.0499986	0	0.0899994	0.0999981	0.400007	0.149998	0.0499986	0.0400009	0.0199995	0.299993	0	0.0499986	0.0499986	0.0299998	0.0899994	0.0199995	0	0.0499986	0	0.0199995	0.0299998	0.060002	0	0.060002	0.0700018	1.01001	0.0199995	0.0299998	0.0800019	0	0	0.0400009
RBM10	51.7387	50.5406	48.4213	21.0906	43.1404	36.5212	35.3799	28.181	26.1991	41.2913	37.1596	26.6903	7.93989	30.5893	41.5612	27.8296	45.3606	22.3505	26.9301	40.7793	33.6902	15.2899	55.6795	44.2396	48.3308	25.2103	23.8901	52.0697	26.8797	21.7393	36.5212	50.289	33.3996	37.2292	20.4798	31.5803	27.82	29.691	37.6887	36.5794	22.5794	39.3902	19.0897	40.901	41.2598	24.0496	51.6993	67.4983	44.7113
AL033527.3	0	0.239999	0.389989	0.140003	0.0299998	0.189994	0	0.120002	0.189994	0.0299998	0.159996	0.0700018	0.109998	0.0499986	0.230006	0.0700018	0.290002	0.0499986	0.0199995	0.360007	0.060002	0.0299998	0	0.0899994	0.0999981	0.0899994	0.700007	0.310003	0.189994	0.0999981	0.0299998	0.259996	0.0199995	0.120002	0.140003	0.0199995	0.0800019	0.0499986	0.219997	0	0.0499986	0.510002	0.170004	0.34999	0.0199995	0.129996	0	0.310003	0.0700018
AL596245.1	0	0	0	0	0	0	0	0	0	0	0	0	0	0	0	0	0	0	0	0	0	0	0	0	0	0	0	0	0	0	0	0	0	0	0	0	0	0	0	0	0	0	0	0	0	0	0	0	0
RNU6-90P	0	0	0	0	0	0	0	0	0	0	0	0	0	0	0	0	0	0	0	0	0	0	0	0	0	0	0	0	0	0	0	0	0	0	0	0	0	0	0	0	0	0	0	0	0	0	0	0	0
DNMT3A	8.0899	9.43974	13.3799	6.88994	8.00011	8.11011	6.56994	3.88989	7.63015	7.06013	17.9601	10.2899	3.27992	9.26021	7.72007	5.44992	9.18031	9.51991	6.65982	5.33996	8.23018	3.82994	22.4297	6.47005	4.6699	5.11991	5.16984	11.9404	4.76012	4.47001	3.97991	11.7003	5.32001	4.38012	3.88989	5.12986	5.35999	3.29999	4.80988	3.3301	6.65982	8.42998	6.46019	6.09009	8.38975	5.25986	7.85993	7.69015	3.23991
CYP4F22	0.00999965	0	0.00999965	0.0299998	0.00999965	0.0299998	0	0.250007	0.0999981	0.00999965	0.0299998	0	0	0	0	0.00999965	0	0.00999965	0	0.0199995	0	0.00999965	0.0800019	0	0	0.00999965	0.0199995	0.00999965	0	0	0.00999965	0	0.0199995	0	0.00999965	0.00999965	0	0	0.00999965	0	0	0	0.0400009	0.00999965	0	0.0700018	0.00999965	0	0
AC005165.1	3.88989	0.0499986	0.400007	1.61005	0.230006	0.170004	0.459988	0.530006	0.33999	0.159996	0.739977	1.64995	0.479997	2.21999	0.129996	0.279992	0.490002	0.33999	0.360007	0.409997	0.54	1.51998	1.21	0.239999	0.459988	0.250007	1.62002	0.38001	1.33999	0.47	0.0800019	2.75008	0.200005	0.259996	0.259996	1.41999	0.949989	0.310003	0.409997	0.0499986	0.750008	0.230006	0.389989	0.279992	0.149998	1.66999	0.230006	0.270007	0.239999
PPIAP16	0	0.0899994	0	0	0	0.0999981	0.149998	0	0	0	0.200005	0.0999981	0	0	0	0.0899994	0	0	0.170004	0	0.0700018	0	0.0800019	0	0	0	0	0.0899994	0	0	0	0	0.0800019	0.109998	0.120002	0	0.0899994	0	0.189994	0	0	0	0	0	0	0	0	0	0
AL662844.3	0.370002	0.69002	0.649987	0.0899994	0.329999	0.409997	0.0700018	0.189994	0.640002	0.409997	0.789973	0.189994	0.230006	0	0.170004	0.520016	0	0.270007	0.270007	0.409997	0	0.310003	0.500006	0.200005	0.209998	0.500006	0	0.250007	0.709989	0	0.440015	0.270007	0.329999	0.45	0.170004	1.90005	0.0800019	0.679987	0	0.370002	0	0.909986	0.170004	0.45	0.709989	0.409997	0.409997	0.219997	0
PDE5A	4.13003	4.49986	3.69996	3.19995	2.68992	2.76002	1.49998	1.49002	2.36	1.90996	6.42981	4.01011	1.05003	2.93999	2.45005	2.70001	3.12995	14.3204	2.98994	1.36997	2.41999	1.72999	3.89988	1.96996	1.77004	4.88008	2.09001	3.58009	1.61005	1.66006	2.77999	2.96003	1.92006	0.979983	5.13983	2.55999	2.93001	0.670007	4.67995	1.54004	3.65002	2.57995	2.76999	2.36	3.38012	2.41999	2.11993	1.09999	0.780003
FTLP10	0	0	0	0	0	0	0	0	0	0	0	0	0	0	0	0	0	0	0	0	0	0	0	0	0	0	0	0	0	0	0	0	0	0	0	0	0	0	0	0	0	0	0	0	0	0	0	0	0
RF00322	0	0	0	0	0	0	0	0	0	0	0	0	0	0	0	0	0	0	0	0	0	0	0	0	0	0	0	0	0	0	0	0	0	0	0	0	0	0	0	0	0	0	0	0	0	0	0	0	0
RN7SL648P	0	0	0	0	0	0	0	0	0.219997	0	0.239999	0.479997	0	0	0	0	0	0	0	0.149998	0.170004	0	0	0	0	0	0	0.279992	0	0	0	0	0	0	0	0	0	0	0.170004	0	0	0	0	0.230006	0.31999	0	0.250007	0	0
LINC01730	0.120002	0.599985	0.129996	0.170004	0.230006	0.0999981	0.200005	0.0899994	0.370002	0.149998	0.279992	0.640002	0.120002	0.180005	0.109998	0	0.209998	0.189994	0	0.65999	0.060002	0	0.140003	0.189994	0.140003	0.0800019	0.209998	0.200005	0.0800019	0.109998	0	0.149998	0.0299998	0.189994	0.060002	0.459988	0	0.259996	0.170004	0.360007	0.209998	0.239999	0.459988	0.430012	0.189994	0.54	0.109998	0.159996	1.12001
RNU6-1045P	0	0	0	0	0	0	0	0	0	0	0	0	0	0	0	0	0	0	0	0	0	0	0	0	0	0	0	0	0	0	0	0	0	0	0	0	0	0	0	0	0	0	0	0	0	0	0	0	0
AC110774.1	0.00999965	0.230006	0	0.0199995	0.329999	0.259996	0	0.060002	0.00999965	0.209998	0	0.0400009	0.0800019	0.0700018	0.140003	1.46004	0.0400009	0.0400009	0.909986	0.00999965	0.0199995	0.239999	0	0.31999	0	0.760017	0.0499986	0.060002	0.0899994	1.15001	0.479997	0	0.129996	0.060002	0.109998	0.400007	0.400007	0.109998	0.0899994	0.270007	0.299993	0.270007	0.0400009	0.0800019	0.38001	0	0.500006	0.060002	0.0700018
AL158801.4	0	0.189994	0.0999981	0	0	0.109998	0.0800019	0	0	0.129996	0.109998	0	0	0	0.149998	0	0	0	0.0999981	0	0	0	0	0	0	0	0	0.0999981	0	0	0	0	0	0.120002	0	0	0	0	0	0	0	0	0	0	0.0700018	0	0.109998	0	0
AL359258.3	0.189994	0	0.0299998	0.530006	0.200005	0.159996	0.140003	0.060002	0	0.0899994	0.549991	0.599985	0.270007	0.679987	0	0.670007	0.0499986	0.129996	0.299993	0	0.200005	0.209998	0.259996	0.0700018	0.0400009	0.570015	0.279992	0.279992	0.230006	0.490002	0.0199995	0.149998	0.0299998	0.129996	0.109998	0.170004	0.170004	0.310003	0.0199995	0.00999965	0.360007	0.0299998	0.140003	0	0.0999981	0.329999	0.290002	0	0.120002
ZNF304	4.72002	4.1999	9.3201	3.91994	5.58998	6.19012	5.49012	2.47996	4.27986	3.37005	13.2204	3.3301	2.47001	7.97022	4.65987	5.74995	5.0701	6.83997	5.21991	5.73005	4.3201	3.51004	9.61009	3.86007	2.9699	5.11991	3.82994	9.08031	2.64003	5.28985	3.34005	12.77	3.20995	4.33	3.50008	3.31008	6.88994	1.81002	5.66999	2.74	4.92017	3.05004	2.52001	5.94987	5.02009	6.52003	4.02013	2.98001	0.780003
ATP6AP2	120.567	116.832	134.998	175.083	227.354	130.444	188.366	167.846	245.281	126.508	182.758	166.652	106.064	242.123	119.452	219.244	105.983	187.272	184.553	110.361	125.591	150.821	160.318	108.18	121.793	185.014	123.836	136.503	137.091	237.633	127.388	164.585	119.9	123.254	110.959	127.247	159.763	126.447	127.733	101.279	202.053	115.207	176.986	108.518	132.458	190.85	116.969	77.6805	84.1903
RN7SL714P	0	0	0	0	0	0	0	0	0	0	0	0	0	0	0	0	0	0	0	0	0	0	0	0	0	0	0	0	0	0	0	0	0	0	0	0	0	0	0	0	0	0	0	0	0	0	0	0	0
AP001207.1	0	0	0	0	0	0	0	0	0	0	0	0	0	0	0	0	0	0	0	0	0	0	0	0	0	0	0	0	0	0	0	0	0	0	0	0	0	0	0	0	0	0	0	0	0	0	0	0	0
ATP23	12.8901	5.82982	2.89006	6.03001	3.54011	6.62988	6.61014	5.15017	8.34972	4.03997	6.44007	9.70987	10.52	9.6301	12.9501	3.61	5.50995	7.43022	3.27992	2.49999	4.4299	2.87009	4.02989	6.46019	7.18008	3.82013	76.909	1.71994	5.32001	7.49022	3.35002	129.113	3.99014	4.8899	3.50008	2.48996	8.72972	4.02013	7.49022	4.64987	6.2401	4.44005	5.02009	2.84	4.47994	6.78001	3.89988	3.73994	2.9001
AC008079.1	0.140003	0.149998	0.0999981	0.0199995	0.0700018	0.109998	0.0199995	0.0199995	0.0499986	0.120002	0.200005	0.0499986	0.0199995	0.0400009	0.0499986	0.0800019	0.0899994	0.0700018	0.0800019	0.129996	0.0700018	0.0499986	0.270007	0.159996	0.0499986	0.060002	0.0299998	0.200005	0.0400009	0.060002	0.0400009	0.060002	0.0299998	0.060002	0.0299998	0.120002	0.0299998	0.0400009	0.0499986	0.0499986	0.060002	0.060002	0.0199995	0.0700018	0.129996	0.0400009	0.129996	0.0299998	0.060002
MTND4P24	0	0	0	0	0	0	0	0	0	0	0	0	0	0	0	0	0	0	0	0	0	0	0	0	0	0	0.0999981	0	0.120002	0	0	0	0	0	0	0	0	0.109998	0.0899994	0	0	0	0	0.129996	1.12001	0	0.140003	0	0
AC244100.3	0	0	0	0	0	0	0	0	0	0	0	0	0	0	0	0	0	0	0	0.00999965	0	0	0	0	0	0	0	0	0	0	0	0	0	0	0	0	0	0	0	0	0	0	0	0	0	0	0	0	0
RF00019	0	0	0	0	0	0	0	0	0	0	0	0	0	0	0	0	0	0	0	0	0	0	0	0	0	0	0	0	0	0	0	0	0	0	0	0	0	0	0	0	0	0	0	0	0	0	0	0	0
AL035411.1	2.76002	0.640002	2.48996	2.16	0.609981	1.51	2.18002	0.909986	3.21998	0.640002	2.49999	1.84001	1.64995	1.40004	0.760017	0.840013	1.86003	0.780003	0.599985	4.56997	2.04003	1.86003	2.68005	0.709989	2.30006	0.900001	1.64003	0.909986	1.49998	0.530006	0.720014	1.97996	1.01001	0.959994	0.259996	0.629995	0.869973	0.860009	1.49998	0.510002	0.93003	0.45	3.03001	1.41999	1.15001	2.30997	0.0999981	1.05003	0.579996
AL157944.1	0	0	0	0.060002	0	0	0	0	0	0	0.0700018	0	0	0	0.0400009	0	0	0	0.0499986	0	0	0	0	0	0	0	0	0	0	0.0400009	0	0	0	0	0	0	0	0	0	0.060002	0	0	0	0	0	0	0.060002	0	0
DSCR4-IT1	0	0	0	0	0	0	0	0	0	0	0	0	0	0	0	0	0	0	0	0	0	0	0	0	0	0	0	0	0	0	0	0	0	0	0	0	0	0	0	0	0	0	0	0	0	0	0	0	0
HMGN2P10	0	0	0	0	0	0	0	0	0	0	0	0	0	0	0	0	0	0	0	0	0	0	0	0	0	0	0	0	0	0	0	0	0	0	0	0	0	0	0	0	0	0	0	0	0	0	0	0	0
PWAR6	3.68997	21.6806	9.69977	2.16	43.6699	29.58	1.96001	16.4796	0.940022	26.77	20.9406	8.27022	2.61997	21.5204	6.85991	73.3223	23.91	15.8401	58.1004	6.74017	6.2	7.82025	7.34979	39.94	2.85006	57.4715	4.79988	26.4307	6.99001	55.3294	19.3898	6.30008	14.0403	13.7904	18.2803	28.5407	23.0395	9.42993	24.4293	6.96003	42.4198	22.8502	1.19002	19.9598	28.7492	1.49002	22.52	15.9105	7.86974
AC141257.2	0	0	0	0	0	0	0	0	0	0	0	0	0	0	0	0	0	0	0	0	0	0	0	0	0	0	0	0	0	0	0	0	0	0	0	0	0	0	0	0	0	0	0	0	0	0	0	0	0
RLIMP1	0.0400009	0	0	0	0	0	0	0	0	0	0	0	0	0	0	0	0.0199995	0.0299998	0	0	0.0299998	0	0.0299998	0.0199995	0.0400009	0	0.0199995	0	0	0	0	0	0	0	0	0.00999965	0	0.0199995	0	0	0	0	0	0	0	0	0	0	0
COPS5P1	0	0	0	0	0	0	0	0	0	0	0	0	0	0	0	0	0	0	0	0	0	0	0	0	0	0	0	0	0	0	0	0	0	0	0	0	0	0	0	0	0	0	0	0	0	0	0	0	0
RF00019	0	0	0	0	0	0	0	0	0	0	0	0	0	0	0	0	0	0	0	0	0	0	0	0	0	0	0	0	0	0	0	0	0	0	0	0	0	0	0	0	0	0	0	0	0	0	0	0	0
MIR129-2	0	0	0	0	0	0	0	0	0	0	0	0	0	0	0	0	0	0	0	0	0	0	0	0	0	0	0	0	0	0	0	0	0	0	0	0	0	0	0	0	0	0	0	0	0	0	0	0	0
AL158166.1	0	0	0	0.420002	0	0	0	0	0	0.409997	0	0.159996	0	0	0.120002	0	0.109998	0	0	0.400007	0.109998	0	0.250007	0.189994	0	0	0.120002	0	0	0	0.170004	0.170004	0	0	0	0	0	0.250007	0.0999981	0	0.129996	0.290002	0.120002	0	0.109998	0	0	0.180005	0
TREH	0.0499986	0.259996	0.170004	0	0.609981	0.209998	0.0400009	0	0.0999981	0.45	0.250007	0.189994	0	0.34999	0.219997	0.200005	0.00999965	0.0299998	0.0999981	0.0400009	0.239999	0.0800019	0.0299998	0.0400009	0.0800019	0.0999981	0.239999	0.189994	0	0	0.0800019	0.060002	0.060002	0	0.159996	0.0499986	0.0199995	0.0199995	0.230006	0.0199995	0.250007	0.389989	0.0299998	0.140003	0.159996	0.0400009	0.209998	0.0999981	0.0199995
AC138466.5	0.299993	0.259996	0.129996	0.0400009	0.140003	0.0499986	0.0400009	0	0	0.149998	0.149998	0.0999981	0	0.0400009	0	0.159996	0.0800019	0	0	0.060002	0	0	0.409997	0.200005	0.0400009	0	0.0400009	0.250007	0	0	0.0899994	0.109998	0.0400009	0	0	0	0.0400009	0	0.060002	0.0499986	0.149998	0.0899994	0.0800019	0.230006	0.299993	0	0.149998	0	0
AL049861.1	0	0	0	0	0	0	0	0	0	0	0	0	0	0	0	0	0	0	0	0	0	0	0	0	0	0	0	0	0	0	0	0	0	0	0	0	0	0	0	0	0	0	0	0	0	0	0	0	0
NOP16	26.0596	21.0498	42.9286	33.0403	20.2694	24.5294	30.6402	20.5694	19.2705	22.2701	31.8198	24.5992	11.3701	20.4997	23.62	17.1402	20.9798	8.15974	15.8896	28.0601	33.7299	15.1202	38.4487	21.1199	40.8698	14.8501	25.2996	23.5497	20.2497	20.0194	15.4197	32.0101	14.67	14.6304	10.5499	16.6	13.3502	14.26	15.9602	21.4103	12.4596	20.7902	22.6201	15.1296	19.8206	20.4203	22.8107	24.7	25.2908
HEY2	27.5991	19.64	19.0501	4.9899	29.5493	67.9913	4.56016	14.45	63.601	20.99	7.41993	8.23018	1.58996	2.96003	46.2688	2.56995	14.3801	17.0999	10.0398	8.42005	4.56016	7.2501	11.3002	7.72007	10.3299	7.80022	5.63003	24.2807	5.12986	4.51987	18.7904	8.62983	14.0296	33.2702	12.5602	15.4797	11.9296	9.14981	30.2498	5.27996	5.46013	19.7506	2.71993	6.59001	14.26	4.38012	11.9902	28.4696	14.0597
AC087742.1	0.810015	2.42992	1.28003	0.400007	1.19997	1.51	0.259996	0.810015	0.879992	4.07994	0.520016	0.530006	0.279992	0.599985	1.40004	0.589988	1.86003	0.679987	0.940022	2.05994	1.76001	0.0499986	1.55	2.12995	0.279992	0.829988	0.789973	2.96003	1.15001	0.959994	2.79992	0.360007	1.22997	1.69003	0.69002	3.56004	0.33999	3.52004	0.440015	1.12001	0.459988	2.26006	0.0400009	4.72985	2.93999	0.290002	1.29998	0.93003	3.47012
ACOX2	9.71997	5.31006	2.19002	17.4495	3.88989	11.3496	6.31014	4.34986	3.68997	9.42013	22.23	23.7596	15.6795	6.55993	3.0399	2.55007	15.4401	5.64998	5.02009	6.03001	28.7791	8.83994	24.0296	11.63	4.8899	6.35007	3.41001	18.7605	18.8896	6.42981	5.77992	3.7301	4.59985	17.8595	4.94993	6.19012	8.84975	8.30009	8.13997	1.54004	4.01011	4.83998	18.4996	17.3904	10.1997	16.3703	6.65013	10.7202	5.93998
INTS13	32.4705	14.0198	42.361	16.6196	16.3295	19.7698	18.5806	16.4294	17.98	18.87	18.95	35.3996	8.50983	11.5001	18.9303	9.30009	16.97	8.42005	8.59997	23.3806	16.21	12.3804	18.3705	11.8398	26.1701	8.33006	24.2202	32.4795	14.2402	11.4603	25.3593	20.1601	18.6296	14.8604	12.6003	16.3103	10.9402	11.5897	10.8001	16.0301	8.45983	28.4992	14.6396	11.8604	15.5399	11.1701	9.21985	17.4097	15.8995
SLC25A51P2	0	0	0	0	0	0	0	0	0.0299998	0	0	0	0	0	0	0	0	0	0	0	0	0	0	0	0	0	0	0	0	0	0	0	0	0	0	0	0	0.0400009	0	0	0	0	0	0	0	0	0	0	0
MAJIN	0	0	0.0299998	0.060002	0	0.0499986	0	0	0.0299998	0.0199995	0.0899994	0.0199995	0	0	0.109998	0	0.189994	0	0	0.0499986	0.0199995	0.0800019	0.00999965	0	0	0	0.060002	0	0	0	0.159996	0.0899994	0	0.239999	0	0	0	0	0.0499986	0	0.00999965	0	0	0.0800019	0	0.200005	0	0	0
AC119150.1	0	0	0	0	0	0	0	0	0	0	0	0.0800019	0	0	0	0	0	0	0	0	0	0	0	0	0	0	0	0	0	0	0	0	0	0.0800019	0	0	0	0	0	0	0	0	0	0	0	0	0	0	0
PROSER2	0.420002	0.869973	1.02997	1.34997	0.760017	0.0899994	0.310003	1.19997	0.389989	0.290002	1.40998	0.250007	0.129996	0.479997	0.239999	0.250007	0.780003	0.34999	0.389989	0.33999	0.389989	0.609981	1.08003	0.34999	0.38001	0.459988	0.620015	0.420002	0.239999	0.459988	0.579996	0.949989	0.180005	0.479997	0.700007	0.570015	0.259996	0.69002	0.200005	0.33999	0.549991	2.04996	0.800014	0.200005	0.430012	0.299993	0.33999	0.299993	0.400007
PPP1R7	68.8879	75.8817	79.7815	66.3617	147.881	72.0277	66.6613	80.0918	71.0804	75.4203	66.2422	75.1802	41.6304	77.3474	74.7696	138.879	66.629	86.1323	116.621	94.0584	67.7279	64.471	70.9082	78.8196	80.7216	112.532	45.2005	58.0681	77.5676	142.162	56.4489	58.2617	84.4475	77.0478	54.311	80.7216	81.1086	108.729	62.9082	65.739	116.25	82.7784	71.0607	65.6889	73.7709	45.9206	86.4194	60.1701	107.873
HNRNPA2B1	638.392	658.755	1063.72	481.268	631.219	728.204	540.105	399.54	601.157	749.559	832.842	584.111	118.792	567.43	514.133	406.355	675.634	460.545	424.081	657.523	675.493	212.246	1607.16	602.408	562.106	419.811	507.055	862.451	436.578	530.385	547.531	775.508	524.936	483.073	410.944	650.903	569.518	432.962	612.429	578.109	512.425	560.938	374.052	749.143	629.69	387.002	496.241	685.778	293.944
AP001468.1	0	0	0	0.129996	0.170004	0	0.0899994	0	0	0	0.189994	0	0	0	0.420002	0	0	0	0	0	0	0	0	0	0	0	0	0	0	0	0	0.310003	0	0	0	0	0	0	0	0	0	0	0	0	0	0	0.180005	0	0
RN7SL25P	0	0	0.279992	0	0	0	0	0	0	0	0	0.329999	0	0	0	0	0	0	0	0	0	0	0.250007	0	0	0	0	0	0	0	0	0	0	0	0	0.310003	0	0	0	0	0	0	0	0	0.219997	0	0.360007	0	0
MIR6720	0	0	0	0	0	0	0	0	0	0	10.9904	0	0	0	0	0	0	0	0	0	0	0	0	0	0	0	0	0	0	0	0	0	0	0	0	0	0	0	0	0	0	0	0	0	0	0	0	0	0
AC020703.1	0	0	0	0	0	0	0	0	0	0	0	0	0	0	0	0	0	0	0	0.060002	0	0	0	0	0	0	0	0	0	0	0	0	0	0	0	0	0	0	0	0	0	0.0800019	0	0	0	0	0	0	0
OR51E2	0.0800019	0.0199995	0.00999965	0.149998	0	0.00999965	0.120002	0.129996	0.180005	0	0	0.0299998	0.189994	0.060002	0.0199995	0.060002	0.00999965	0.109998	0.0499986	0	0.00999965	0.0199995	0	0	0.00999965	0.159996	0.0299998	0	0.0299998	0.0499986	0	0.0899994	0.00999965	0.00999965	0.060002	0.00999965	0.109998	0.0199995	0	0.00999965	0.0199995	0	0.0199995	0	0	0.149998	0.0800019	0	0.00999965
MIR100HG	20.7096	70.8885	123.991	24.2404	66.7584	54.8597	58.0118	35.5003	31.3796	59.9703	82.0984	42.9613	41.2312	36.1509	35.849	34.83	51.4597	24.2102	34.5199	114.483	50.3483	25.1806	40.751	43.2302	15.0303	42.8602	28.4301	63.2186	33.2102	48.5995	38.7295	112.891	40.5397	38.7591	52.2505	50.6915	50.4706	40.0593	34.4411	27.8296	39.6889	44.9412	22.9296	40.2904	84.8112	29.5595	38.9503	46.8303	30.7508
AP002992.1	1.24	0.360007	0.0899994	0.31999	0.109998	0.0999981	0.0800019	0	0.129996	0.479997	0.700007	0.609981	0.0999981	0.170004	0.279992	0.520016	0.530006	0	0.209998	0.170004	0.45	0.0899994	0.129996	1.01001	0.0700018	0.45	0.060002	0.479997	0.570015	0.299993	0.310003	0.109998	0.149998	0.209998	0.200005	0.38001	0.239999	0.219997	0.360007	0.239999	0.060002	0.230006	0.189994	0.599985	0.969971	0.189994	0.760017	0.219997	0.890002
CYP2E1	0.760017	5.25986	4.02989	0.329999	8.25991	6.68017	0.140003	1.55	1.61005	5.10007	0.860009	0.829988	1.25002	1.81996	0.890002	12.7904	4.15991	1.69003	6.85991	6.50017	0.549991	1.16003	1.69003	5.3801	1.49002	5.64019	0.640002	6.16015	2.76002	8.25018	0.959994	0.999971	3.4899	2.41999	2.02004	4.23999	1.46004	3.01995	0.720014	4.50985	4.38985	7.9498	0.400007	4.7499	12.0903	0.649987	19.2198	4.82993	2.82998
AP003041.2	0	0	0	0	0	0	0	0	0.140003	0.060002	0	0	0	0	0	0	0.129996	0	0	0.0400009	0	0	0	0	0	0	0	0.0499986	0	0	0	0	0	0	0.0400009	0	0	0	0	0	0	0	0	0.060002	0	0	0	0	0
PES1	55.41	83.4872	100.823	50.4112	83.1522	54.4883	55.0692	56.5782	50.9098	67.4001	65.1809	45.7205	18.5497	33.6295	56.1212	46.2688	60.9721	33.0289	48.8393	87.7899	41.449	25.2296	85.1411	48.4986	70.311	52.8698	40.4387	57.2885	55.8689	57.731	64.4397	64.5604	66.5921	63.9015	32.1591	80.5427	46.8985	78.2426	61.8189	87.1412	33.8095	64.07	31.7493	57.691	73.0281	52.4501	87.0326	96.208	184.055
ADAM20P2	0	0	0.0299998	0	0	0.0299998	0	0	0	0.0299998	0	0.0299998	0	0	0	0	0	0	0.0199995	0	0	0	0	0	0	0.0199995	0.0199995	0	0.0199995	0.0199995	0.0199995	0.0299998	0.0199995	0	0	0	0.0199995	0	0.0499986	0	0	0	0	0.0299998	0.0199995	0	0	0	0.0199995
USP3-AS1	0.609981	1.84001	1.41999	1.55	1.37999	2.04003	0.640002	0.490002	0.959994	2.94999	1.12001	1.44995	4.76012	1.46004	1.32999	1.31997	1.75003	2.33996	1.36997	1.17999	1.21	1.81002	1.79004	1.13	0.409997	1.17999	1.48003	1.71994	2.79992	1.40998	0.879992	0.789973	0.780003	1.09999	0.709989	1.82996	0.869973	1.05003	1.09004	0.860009	1.81002	2.18002	0.750008	1.36003	1.58996	1.19997	1.17999	0.54	0.65999
IGLC7	0	0	0	0	0	0.120002	0	5.99999	2.52999	0	0	0	7.56012	0	0	0	0	0	0	0	0	3.69996	0	0.400007	0	0	0.430012	0	0	0	0	0	0	0	0	0	0.65999	0	0.739977	0	0	0	0.180005	0	0	0.739977	0	0	0
AC078899.3	0	0	0	0	0	0	0	0	0	0	0	0	0	0	0	0	0	0	0	0	0	0	0	0	0	0	0	0	0	0	0	0	0	0	0	0	0	0	0	0	0	0	0	0	0	0	0	0	0
MIR516A2	0	0	0	0	0	0	0	0	0	0	0	0	0	0	0	0	0	0	0	0	0	0	0	0	0	0	0	0	0	0	0	0	0	0	0	0	0	0	0	0	0	0	0	0	0	0	0	0	0
RNU6-919P	0	0	0	0	0	0	0	0	0	0	0	0	0	0	0	0	0	0	0	0	0	0	0	0	0	0	0	0	0	0	0	0	0	0	0	0	0	0	0	0	0	0	0	0	0	0	0	0	0
LINC01548	0	0	0	0	0	0	0	0	0	0	0	0	0	0	0	0	0	0	0	0	0	0	0	0	0	0	0	0	0	0	0	0	0	0	0	0	0	0	0	0	0	0	0	0	0.0999981	0	0	0	0
RPS13P2	2.70001	1.04002	0.949989	3.31008	0.520016	1.94998	5.27009	1.02001	1.40004	1.36997	1.16997	0.979983	2.03001	0.629995	0.500006	1.16997	1.08003	0	0.420002	1.86003	0.38001	3.31996	0.579996	0.530006	3.9401	0.189994	3.31008	0.45	2.70001	0.34999	1.16003	2.68005	1.66006	0.760017	0.549991	1.40004	0.45	0.769999	1.88994	2.72994	0.290002	0.670007	3.18998	0.570015	2.18002	3.25997	0.729978	0.409997	1.21
HSDL2	24.1699	36.9413	17.5296	18.1302	43.8914	37.9088	53.5485	36.1509	29.8002	46.2688	37.5505	24.18	17.1106	52.9909	32.511	19.5897	42.5111	134.046	46.4391	30.7593	43.1105	21.7107	39.7688	38.1699	13.7303	49.6517	18.7605	74.7075	27.5494	44.9412	31.3992	26.7107	39.1289	38.9989	35.4388	33.3094	65.5207	32.8394	42.5494	19.2599	33.3209	36.4301	24.47	35.7596	42.5612	25.9407	24.3195	18.9605	16.5403
RPL31P9	0	0	0	0	0	0	0	0	0	0	0	0	0	0	0	0	0	0	0	0	0	0	0	0	0	0	0	0	0	0	0	0	0	0	0	0	0	0	0	0	0	0	0	0	0	0	0	0	0
LINC00395	0	0	0	0	0	0	0	0	0	0	0	0	0	0	0	0	0	0	0	0	0	0	0	0	0	0	0	0	0	0	0	0	0	0	0	0	0	0	0	0	0	0	0	0	0	0	0	0	0
PTCD3	28.9692	56.5586	61.1413	27.8103	73.018	55.56	32.039	23.8404	46.3587	65.19	98.5296	39.7302	15.3302	51.7997	38.0194	27.2909	47.1887	41.7402	37.8589	35.961	46.2304	18.9198	41.5094	43.861	26.8909	35.2209	23.8504	65.739	16.0301	23.15	46.8303	36.6607	48.7108	25.6599	24.5192	38.5608	46.3716	17.9103	45.9811	47.1397	38.7403	41.449	21.4296	31.5803	73.8016	24.3195	41.9403	28.6299	20.5395
STARD5	1.8	3.19995	1.42998	3.67007	5.66999	1.08003	0.760017	1.99997	3.9099	4.95989	0.949989	2.26996	1.33999	1.75003	1.01001	1.86003	2.48996	0.820026	2.90997	1.19997	0.93003	2.29004	0.299993	1.47	1.19002	1.94998	1.60003	1.05998	2.60006	1.88	0.560011	1.16997	1.58996	0.99003	1.29001	1.37999	0.93003	0.789973	1.17999	0.949989	1.29998	1.88	2.41999	0.969971	0.760017	3.08	1.55	0.530006	2.62998
TSPEAR	0.0199995	0.00999965	0	0.00999965	0.0800019	0.159996	0.00999965	0	0.0400009	0	0.0400009	0.0499986	0.0999981	0.0899994	0.0499986	0.0700018	0.0299998	0.0400009	0.149998	0.00999965	0.00999965	0.0400009	0.0400009	0.0499986	0	0.0400009	0.120002	0.0299998	0.0499986	0.0400009	0.00999965	0.00999965	0.0199995	0.0400009	0.00999965	0.0400009	0.170004	0.0199995	0.060002	0.0199995	0.140003	0.0899994	0	0.00999965	0.0199995	0.00999965	0.0499986	0.0400009	0.0299998
DNAJC8	148.621	46.4907	148.291	103.221	82.6408	87.6319	130.906	63.2712	107.948	55.0082	138.025	94.7914	121.92	120.809	133.148	111.021	96.1014	104.242	84.8112	120.55	94.89	88.5907	109.47	95.6296	112.727	92.0907	122.453	110.132	101.489	138.064	58.9196	130.988	73.6075	123.553	85.8998	59.6015	122.479	65.7709	106.447	44.3194	91.252	59.198	101.771	110.76	48.6096	98.3113	64.0478	114.673	65.6616
AL162425.1	0	0	0	0	0	0.0199995	0	0	0	0	0	0	0	0	0	0	0	0	0	0.0199995	0	0	0	0	0	0	0.0199995	0	0.0199995	0	0	0	0	0	0	0	0	0	0	0	0	0	0	0	0.0199995	0.0199995	0	0	0
ABHD17AP4	0	0.0499986	0.0999981	0	0.0499986	0.0499986	0	0.0499986	0.120002	0	0	0.0299998	0	0.180005	0.0299998	0.479997	0.0800019	0	0.299993	0.0400009	0.0400009	0	0.570015	0.060002	0	0.0400009	0.0400009	0.0400009	0	0.259996	0.170004	0.0499986	0.109998	0.0499986	0	0.0400009	0.0400009	0.129996	0	0	0.0499986	0.0499986	0.0400009	0.0499986	0.0400009	0.0499986	0.0899994	0.180005	0
TRAV5	0.290002	0	0	0	0.230006	0	0	0.840013	0.149998	0	0	0.180005	0.219997	0	0	0	0.129996	0	0	0	0	0	0	0	0	0	0	0	0.149998	0	0	0	0.140003	0	0	0	0.170004	0	0.120002	0	0	0	0	0	0	0.180005	0	0	0
AC009643.2	0	0	0	0	0	0	0	0	0	0	0.0299998	0	0	0	0	0	0	0	0	0	0	0	0	0	0	0	0	0	0	0	0	0	0	0	0	0	0	0	0	0	0	0	0	0	0	0	0	0	0
AC011487.1	0.149998	1.32999	0.180005	0	0.420002	0.579996	0.0800019	0.0400009	0.270007	1.31003	0.65999	0.290002	0.259996	0.329999	0.170004	1.13	0.0700018	0.420002	0.589988	0.259996	0.189994	0.209998	0.0999981	0.389989	0	1.14	0.38001	0.389989	0.310003	0.700007	1.19002	0.479997	0.290002	0.640002	0.209998	0.560011	0.170004	0.290002	0.209998	1.13	0.560011	0.259996	0.170004	0.34999	0.679987	0.0499986	0.709989	0.0899994	0.060002
SRRM1	68.6115	28.7991	65.949	24.47	36.1409	55.7683	21.6701	18.2196	46.6585	29.8292	166.744	24.4903	10.43	47.5202	36.0508	51.449	61.8318	57.8993	39.6696	45.2695	33.139	16.45	55.5215	57.751	28.5704	36.0308	18.5394	106.69	23.5906	21.3895	21.6401	33.5202	30.1597	27.1701	28.9793	25.2208	35.849	10.5499	36.8492	19.0501	45.6287	27.4008	19.5504	47.8508	28.7691	19.5599	33.0908	36.9489	7.85013
LINC01874	0	0	0	0	0	0	0	0	0	0	0	0	0	0	0	0	0	0	0	0	0	0	0	0	0	0	0	0	0	0	0	0	0	0	0	0	0	0	0	0	0	0	0	0.0899994	0	0	0	0	0
MEF2C-AS1	2.77999	5.47985	2.12995	2.48996	2.68005	2.9699	3.09993	2.20006	1.53003	6.16015	2.79003	2.28005	2.9001	5.53982	3.97991	5.46998	5.58998	5.73005	5.96019	0.920017	2.61997	2.62998	2.74	2.76002	4.4601	4.52991	6.51009	1.46004	4.96988	5.10998	2.55007	4.44005	1.42998	2.68992	3.67007	1.22003	3.89988	5.23005	5.33996	2.05994	5.61016	3.82013	2.70001	3.27992	1.24	1.16003	2.60006	5.3801	3.52004
RNU6-3P	0	0	0	0	0	0	0	0	0	0	2.39994	9.53973	0	0	0	0	0	0	0	0	0	0	0	0	0	0	0	0	0	0	0	0	0	0	0	0	0	0	0	0	0	0	0	0	0	0	0	0	0
FLYWCH2	45.8601	54.4883	46.1887	33.4598	35.1112	34.9897	40.3407	59.709	29.1102	53.8089	36.0408	38.2705	31.3709	47.3197	67.6904	36.4099	47.6687	25.5906	35.031	56.2108	49.9209	18.9303	41.981	51.1503	51.2497	26.9899	25.5392	59.0013	33.6505	45.141	45.2695	36.289	40.3491	74.2995	26.0506	38.3289	25.0292	48.819	38.3396	44.3994	26.6404	52.0012	28.4006	55.0616	47.7216	35.4806	62.1411	80.9906	81.82
SERF1AP1	0	0	0	0	0	0	0	0	0	0	0	0	0	0	0	0	0	0	0	0	0	0	0	0	0	0	0	0	0	0	0	0	0	0	0	0	0	0	0	0	0	0	0	0	0	0	0	0	0
NTM	5.6199	73.6687	33.2909	16.7097	89.2193	83.748	15.9403	49.07	66.4998	117.971	32.8189	15.9205	14.2205	57.1814	37.6992	98.8922	71.888	67.8407	118.069	29.8705	37.4699	32.8508	22.8803	81.2323	27.5895	146.483	29.5309	46.2913	32.5403	75.368	85.6976	48.1903	83.2502	72.2577	44.5196	87.7413	99.6284	61.9304	74.0681	66.902	84.4885	124.49	18.2803	77.1707	129.732	23.2706	109.492	38.5608	53.4002
AC091489.2	0	0	0	0	0.0700018	0	0	0	0	0	0	0	0	0	0	0	0	0	0	0	0	0	0	0	0	0	0	0.060002	0	0	0	0	0	0	0	0	0	0	0	0	0	0.0700018	0	0	0	0	0	0	0
LSM4	168.195	86.7315	165.363	150.059	94.4897	86.918	176.827	102.721	77.7398	66.9809	139.913	118.339	223.494	115.896	103.802	128.479	84.2896	84.6174	87.2379	115.567	118.808	122.241	245.298	99.3801	268.726	94.0779	139.371	124.568	120.642	139.255	115.367	251.235	81.9904	116.033	66.9995	76.1294	73.73	110.859	88.4006	84.8288	99.002	92.0907	126.728	95.5368	120.45	206.042	111.692	109.758	166.825
IFNA1	0	0	0	0	0	0.0700018	0	0	0	0	0	0.0999981	0	0	0	0	0	0	0	0	0.370002	0	0.0700018	0	0	0	0	0	0.109998	0	0.0400009	0	0	0	0	0	0.0800019	0	0	0	0.0199995	0	0	0.0400009	0	0	0	0	0
DLGAP1-AS4	0.0899994	0.0499986	0.0499986	1.16997	4.90994	2.81999	0.170004	0.0499986	0.170004	0.219997	0.219997	0.739977	2.08003	1.21	0.729978	16.7097	0.579996	0.259996	9.88029	0.0299998	0.329999	1.97996	0	2.38998	0.0499986	8.40023	0.729978	0.279992	1.81002	13.5704	0.140003	0	1.11003	0.259996	1.81996	3.7301	2.68992	2.08003	0.159996	0.159996	5.32998	1.05003	0.709989	0	0.259996	0.060002	7.06993	0.360007	1.12001
AC108738.1	0	0	0	0	0	0	0	0	0	0	0	0	0	0	0	0	0	0	0	0	0	0	0	0	0	0	0	0	0	0	0	0	0	0	0	0	0	0	0	0	0	0	0	0	0	0	0	0	0
ZDHHC20P3	0	0	0	0	0	0.189994	0	0	0	0	0	0	0	0	0	0	0	0	0	0	0	0	0	0	0	0.170004	0.140003	0	0	0	0	0	0	0	0	0	0	0	0	0	0	0	0	0	0	0	0	0	0
DDX3X	60.3707	105.77	170.922	77.2403	122.377	166.987	65.5297	86.7014	117.172	115.127	132.678	91.2014	18.8099	130.074	87.5226	85.9594	97.7405	166.052	121.38	65.5297	74.8422	38.0088	150.361	73.0889	54.8787	97.6931	40.2513	104.48	31.2299	59.4694	64.9914	82.2693	74.4593	43.3712	63.4117	77.7506	130.67	32.869	73.3681	52.4392	110.323	104.952	60.5005	91.461	89.5477	80.1584	78.9289	70.3013	31.7493
AC010387.1	0	0	0	0	0	0	0	0	0	0	0	0	0	0	0	0	0	0	0	0	0	0	0	0	0	0	0	0	0	0	0	0	0	0	0	0	0	0.0800019	0	0	0	0	0	0	0	0	0	0	0
RN7SL177P	0	0	0	0	0	0	0	0	0	0	0	0.239999	0	0	0	0	0	0	0	0	0	0	0	0	0	0	0	0	0	0	0	0	0	0	0	0	0	0	0	0	0	0	0	0	0	0	0	0	0
RPL41	3477.9	1389.26	1440.84	4647.37	1068.08	1061.36	5241.99	1373.36	907.654	1164.5	3386.78	2352.53	5031.59	1138.41	2306.84	884.549	1232.27	1456.41	926.469	1205.57	855.188	3906.33	1032.55	968.292	4925.31	927.368	3368.75	1295.51	4613.99	1469.39	1114.9	3292.8	1151.98	1592.3	1217.07	608.536	1251.12	1892.13	1848.96	1534.55	791.145	968.628	3502.09	1271.57	1390.51	3945.79	1145.29	1752.26	2138.82
LINC01771	0	0.0700018	0.0700018	0	0.829988	0.0800019	0	0.0800019	0.060002	0.700007	0	0.670007	0.599985	0.0700018	0.109998	1.40998	0.180005	0.0700018	1.05998	0	0	0.360007	0	0.33999	0	0.739977	0	0.209998	0.200005	0.789973	0	0	0.180005	0	0.0999981	0.720014	0.140003	0.189994	0.250007	0.0800019	1.29998	0.589988	0.250007	0	0.31999	0	0.810015	0.0899994	0.120002
AC093890.1	0.239999	0	0.54	1.22997	0.99003	0.490002	0	0.34999	0.209998	0.129996	0.360007	0.430012	0.479997	1.12001	0.869973	0.720014	0.560011	0.479997	0.969971	0.570015	0.54	0.520016	0	0.230006	0.31999	0.940022	0.400007	0.769999	0.230006	0.440015	0.38001	0.200005	0.209998	0	0.34999	0.420002	1.69003	0.310003	0.0800019	0	1.02001	0.200005	0.649987	0.230006	0.250007	0.0999981	0.120002	0	0
RNY1P5	0	0	0	0	0	0	0	0	0	0	0	0	0	0	0	0	0	0	0	0	0	0	0	0	0	0	0	0	0	0	0	0	0	0	0	0	0	0	0	0	0	0	0	0	0	0	0	0	0
RF00139	0	0	0	0	0	0	0	0	0	0	0	0	0	0	0	0	0	0	0	0	0	0	0	0	0	0	0	0	0	0	0	0	0	0	0	0	0	0	0	0	0	0	0	0	0	0	0	0	0
AC018946.1	0	0	0	0	0	0	0	0	0	0	0	0	0	0	0	0	0.0800019	0	0	0	0.0800019	0	0	0	0	0	0	0	0	0	0	0	0	0	0	0	0	0	0	0	0	0.0999981	0	0	0	0	0	0	0
LINC01127	0.500006	0.0400009	0.510002	1.02997	0.189994	0.149998	0.909986	3.27992	1.73998	0.279992	0.560011	1.38998	0.0899994	2.31993	0.0999981	0.0700018	0.0400009	0.34999	0.0800019	1.19002	1.08003	0.279992	0.279992	0.290002	0.0899994	0.0800019	0.109998	0.360007	0.440015	0.0700018	0.259996	0.189994	0.120002	0.0700018	0.0999981	0.820026	0.0800019	0.670007	0.0199995	0	0.129996	0.360007	1.34997	0.370002	0.250007	0.570015	0.0299998	0.170004	0.060002
AC103808.1	0	0	0	0	0	0	0	0	0	0.0400009	0	0.0400009	0	0	0	0	0	0	0	0	0	0.0400009	0	0	0	0	0	0	0.149998	0	0	0	0	0	0	0	0	0	0	0	0	0	0	0	0	0	0	0	0
RNU1-59P	0.829988	2.71993	0	0	0	0	0	0	0	5.76991	0	0	0	0	0	0	0	0	0	0	0	0	0	0	0	0	0	0	0	0	0	0	0	0	0	0	0	0	2.61997	0	0	0	0	0	0	0	0	5.05011	0
RNU7-2P	0	0	0	0	0	0	0	0	0	0	0	0	0	0	0	0	0	0	0	0	0	0	0	0	0	0	0	0	0	0	0	0	0	0	0	0	0	0	0	0	0	0	0	0	0	0	0	0	0
ELOCP13	0	0	0	0	0	0	0	0	0	0	0	0	0	0	0	0	0	0	0	0	0	0	0	0	0	0	0	0	0	0	0	0	0	0	0	0	0	0	0	0	0	0	0	0	0	0	0	0	0
TP73-AS1	23.4292	1.31997	3.00991	15.4904	4.79988	3.51004	13.6696	2.18002	7.51987	1.60003	25.8706	18.3197	6.89997	22.6405	2.38998	13.3697	6.88994	18.7501	8.53997	1.81002	7.9498	13.3799	25.5499	2.74	4.62992	9.9201	11.1299	4.83998	15.8105	5.50002	2.71993	25.3294	11.2198	1.27003	3.14998	3.44997	3.16004	4.15991	2.08003	0.549991	14.8604	2.64993	11.3402	3.63008	2.70001	20.6394	4.55005	3.37005	2.55999
RN7SKP132	0	0	0	0	0	0	0	0	0	0	0	0	0	0	0	0	0	0	0	0	0	0	0	0	0	0	0	0	0	0	0	0	0	0	0	0	0	0	0	0	0	0	0	0	0	0	0	0	0
DEFB109D	1.04002	2.14002	0.93003	0	2.66006	0	0.299993	0	0.45	0.820026	1.97996	1.58996	0.560011	0	0.420002	0	2.04003	1.17999	0	1.21	1.19997	0.370002	1.12001	0	0.949989	0	0.890002	3.54011	1.73998	0	1.36997	0	1.27003	1.09004	0	0	0	1.62002	0	3.67007	0	0.840013	0.310003	0	1.16997	0.890002	0.909986	1.24	1.26003
SERPINB3	0	0	0	0.0199995	0	4.23	0	0	0	1.05003	0	0	0	0	0	0	0	0.180005	0	0.259996	0	0	0	0.0899994	0	0	0	0	0	0	0	0	0	0	0.00999965	0	0	0	0	0	0	0	0	0	0	0.0700018	0	0	0
MIR5739	0	0	0	0	0	0	0	0	0	0	0	0	0	0	0	0	0	0	0	0	0	0	0	0	0	0	0	0	0	0	0	0	0	0	0	0	0	0	0	0	0	0	0	0	0	0	0	0	0
ASB2	0.670007	0.0700018	0.909986	0.520016	1.26003	0.400007	0.159996	0.709989	1.88994	0.0800019	0.47	0.33999	0.65999	0.45	0.170004	3.4001	0.259996	0.219997	3.00991	2.79992	0.440015	0.620015	0.109998	0.31999	1.36003	3.80006	0.649987	0.530006	0.47	2.32992	0.0800019	0.310003	0.200005	0.270007	0.31999	0.869973	0.440015	0.700007	0.520016	0.189994	1.15001	0.290002	0.700007	0.0499986	0.0999981	0.609981	3.14998	0.270007	0.479997
RNU7-105P	0	0	0	0	0	0	0	0	0	0	0	0	0	0	0	0	0	0	0	0	0	0	0	0	0	0	0	0	0	0	0	0	0	0	0	0	0	0	0	0	0	0	0	0	0	0	0	0	0
RPS6P16	0	0	0	0.060002	0	0.230006	0	0	0	0	0	0	0	0	0	0	0	0	0	0	0	0	0.189994	0	0.060002	0	0.0999981	0	0	0.0499986	0	0	0	0	0	0.109998	0	0	0	0	0	0	0	0	0	0	0.0899994	0	0
AP005328.2	0	0	0	0	0	0	0	0	0	0	0	0	0	0	0	0	0	0	0	0	0	0	0	0	0	0.0499986	0	0	0	0.0499986	0	0	0	0	0	0	0	0.0499986	0	0	0	0	0	0	0	0	0	0	0
CD1C	0.0400009	0.0199995	0	0.290002	0.0400009	0.170004	0	0.140003	0.170004	0	0.679987	0.520016	1.02001	0.270007	0.0299998	0.0400009	0.0400009	0.060002	0.109998	0.0299998	0.0199995	0.409997	0.109998	0	0.0800019	0.0700018	0.65999	0.0400009	0.060002	0.0199995	0.360007	0.149998	0.0400009	0.159996	0.69002	0	0.170004	0.0400009	0.0800019	0.0899994	0.0700018	0.250007	2.85006	0.189994	0.060002	1.49998	0	0	0.140003
DDX55P1	0	0	0	0	0.0700018	0.0299998	0.0400009	0	0	0.0499986	0	0.0499986	0	0	0	0	0.0199995	0	0.060002	0	0.0199995	0.0199995	0	0.0199995	0.0400009	0.0700018	0	0	0.0199995	0	0.0199995	0	0	0	0	0.0499986	0.0400009	0.0199995	0.00999965	0	0.0400009	0.0199995	0.0199995	0	0	0	0.0299998	0	0.0400009
AC025575.1	0	0	0	0	0	0	0	0	0	0	0	0	0	0	0	0	0	0	0	0	0	0	0	0	0	0	0	0	0	0	0	0	0	0	0	0	0	0	0	0	0	0	0	0	0	0	0	0	0
MZT2A	169.165	93.3569	105.331	74.5419	42.5111	86.1383	79.3293	85.1529	48.0402	63.061	47.4084	53.6004	42.7593	82.0927	92.2569	117.808	100.037	41.6304	88.1314	92.6285	77.7398	58.3182	56.8613	83.5509	68.6305	62.9911	47.5598	70.3403	65.9398	156.02	83.8816	92.0907	73.6279	91.9632	60.2202	65.6207	47.9205	148.693	56.2809	97.227	82.5206	81.4014	53.3706	88.7813	77.5622	45.6192	131.707	117.156	232.34
EXOSC7	27.7891	46.4907	46.1407	34.2103	36.7395	34.3195	33.1711	34.3195	37.2911	35.1209	27.6393	24.9703	34.5104	24.5992	18.3794	26.9805	43.7487	26.3996	27.0592	72.6998	27.2909	24.2404	35.2697	29.3208	62.111	26.6996	33.139	40.0898	25.5198	39.0287	41.36	38.5287	38.2493	53.4594	29.9493	28.3593	36.2991	40.1093	29.7796	43.009	24.1097	44.4209	27.4293	53.4002	40.2904	29.7693	35.1502	47.6786	44.5999
FOXO1B	0	0	0.0400009	0	0.0199995	0	0	0	0	0	0	0	0	0.0199995	0	0.060002	0	0	0.0199995	0.0199995	0	0	0	0	0	0	0	0	0.0199995	0	0	0	0	0	0	0	0	0	0	0	0.0199995	0.780003	0	0	0	0	0	0	0
RNA5SP237	0	0	0	0	0	0	0	0	0	0	0	0	0	0	0	0	0	0	0	0	0	0	0	0	0	0	0	0	0	0	0	0	0	0	0	0	0	0	0	0	0	0	0	0	0	0	0	0	0
IGHGP	0.409997	0	0.0299998	0.0299998	0	2.18002	0	39.2104	5.05992	0.0299998	0.0700018	0	1.11003	0	0.0199995	0.0499986	0.060002	0.200005	0.0299998	0.800014	0.0299998	0.599985	0.0299998	0.0400009	0.0299998	0.45	0.270007	0.060002	0.0899994	0	0.0899994	0	0	0.0299998	0.259996	0.0800019	0.940022	0.0299998	20.2104	0.0299998	0	0.180005	0.440015	0.0299998	0	0.0899994	0	0	0.0999981
RECQL5	20.5694	27.6201	31.219	9.7402	20.3906	18.8204	9.98011	16.4203	26.1701	29.3208	22.38	24.2102	7.73989	14.0403	20.7499	15.4304	24.6197	12.5402	14.3602	27.0292	13.4198	9.59012	18.8596	22.5904	24.3397	15.2698	10.7098	34.17	22.2392	13.87	26.5796	16.95	17.6295	28.6994	10.26	18.1704	8.37	26.8295	12.8802	11.9404	10.7002	22.0504	10.9304	28.1497	27.2002	14.1301	28.9592	30.0096	38.4194
ZNF35	4.4601	3.25997	12.9896	5.60006	4.61998	4.33992	5.81005	2.45992	4.74003	4.37011	9.71997	3.62003	5.05011	6.03001	2.90997	3.29999	3.58009	3.23991	3.54994	5.82982	5.76991	3.25997	8.0201	3.05999	4.38985	3.81008	6.00998	6.75983	2.88006	2.47001	2.64003	7.78995	4.36012	2.40995	2.89006	3.84005	3.23004	1.42998	4.03997	2.96003	4.1999	4.47001	4.12002	3.46003	5.13983	4.95989	2.70995	3.70998	1.78002
AP003031.1	0	0	0	0	0	0	0	0	0	0	0	0.0999981	0	0	0	0	0	0	0	0	0	0	0	0.0899994	0	0	0	0	0.0899994	0	0	0	0.0899994	0	0	0	0	0	0	0	0	0	0.0700018	0	0.0700018	0	0	0	0
OGDHL	11.7597	8.49981	0.840013	3.63008	25.09	6.81016	2.23993	0.530006	4.15012	5.99999	0.780003	9.69977	5.73999	20.2202	1.94998	40.3295	2.76002	5.3999	39.341	0.239999	33.1206	7.02985	1.64995	12.8901	0.370002	34.4005	1.90996	0.549991	6.09981	24.4903	2.67004	1.17999	4.4299	2.76999	4.86016	10.7903	9.28978	11.4302	0.769999	1.37999	27.3098	7.02011	0.860009	1.56003	8.21992	0.360007	26.0307	1.15001	6.3602
AL117382.2	0	0	0	0	0	0	0	0	0	0	0	0	0	0	0	0	0	0	0	0	0	0	0	0	0	0	0	0	0	0	0	0	0	0	0	0	0	0	0	0	0	0	0	0	0	0	0	0	0
NOX1	0.060002	0.0199995	0.329999	0.0800019	0	0.0400009	0.109998	0	0.120002	0.120002	0.0999981	0.180005	0.0999981	0.0299998	0.0299998	0	0.120002	0.0999981	0.0400009	0.200005	0.0800019	0.0499986	0.0700018	0.149998	0.0999981	0.0400009	0.0400009	0.0299998	0.0499986	0.0700018	0.109998	0.0299998	0.00999965	0.00999965	0.0800019	0.0899994	0.00999965	0.120002	0.0400009	0.00999965	0.060002	0.0499986	0	0.0800019	0.0400009	0.060002	0.0700018	0	0.0999981
FGFBP1	0	0	0.0199995	0	0	0.0299998	0	0	0	0.129996	0	0	0	0	0	0	0	0.329999	0	0	0	0	0	0	0	0	0	0	0	0.0499986	0	0	0	0	0	0	0	0	0	0	0	0	0	0	0	0	0	0	0
BRD9P2	0	12.3401	0	0.810015	7.02985	0.440015	0	0.959994	1.63005	1.94998	0.459988	0.430012	0	0.599985	0.909986	5.93998	3.25997	2.54001	9.5702	1.56003	1.46004	0.109998	0.34999	2.68005	5.13983	2.94999	0	13.34	0.38001	0.459988	5.16984	0.479997	4.42008	0.750008	1.14	0.969971	1.29001	0.400007	1.84001	4.93999	3.19995	1.31997	0.65999	2.37001	10.4698	0	2.55999	1.66006	0
RN7SL150P	0	0	0	0	0	0	0	0	0	0	0	0	0	0	0	0	0	0	0	0	0	0	0	0	0	0	0	0	0	0	0	0	0	0	0	0	0	0	0	0	0	0	0	0	0	0	0	0	0
FAM86C1	4.44991	2.10003	5.37003	5.44992	2.39994	2.40995	3.65002	1.40004	4.38012	0.640002	7.02011	3.34005	4.69001	2.72994	2.38005	2.52999	2.81003	4.94993	2.62998	8.72972	6.56994	3.25004	6.72011	2.79992	4.15991	3.36002	2.64993	6.09009	3.56993	1.86003	1.96001	3.82994	2.48996	4.92017	2.37001	1.51998	1.62002	2.28005	3.38997	2.67004	3.28994	2.11993	4.17986	0.760017	1.77004	4.90008	1.11003	2.23993	2.61
HNRNPA1P40	0.0199995	0	0.0299998	0.0299998	0	0.060002	0.0199995	0	0.0899994	0	0.0299998	0	0	0	0.0199995	0	0.0400009	0	0.0199995	0.060002	0	0.0299998	0	0.0299998	0	0	0.0199995	0	0	0.0199995	0	0.0299998	0.0199995	0	0	0	0	0	0	0.0299998	0	0	0.0199995	0	0.0199995	0.0299998	0.0299998	0	0.0199995
AL021578.1	0.200005	0	0	0.109998	0	0.47	0	0	0.0499986	0.180005	0	0.120002	0.0700018	0.0999981	0.0400009	0	0.310003	1.29001	0.0499986	0.109998	0.239999	0	0.0499986	0.299993	0	0.0899994	0.0899994	0	0.0499986	0	0	0	0	0	0	0.0400009	0.209998	0.0899994	0	0	0.180005	0	0.140003	1.11003	0	0.060002	0	0	0
AC005237.2	0	0	0	0	0	0	0	0	0	0	0	0	0	0	0	0	0	0	0	0	0	0	0	0	0	0	0	0	0	0	0	0	0	0	0	0	0	0	0	0	0	0	0	0	0	0	0	0	0
AP001610.2	0	0	0	0	0	0	0	0	0	0	0	0	0	0	0	0	0	0	0	0	0	0	0	0	0	0	0	0	0	0	0	0	0	0	0	0	0	0	0	0	0	0	0	0	0	0	0	0	0
PIGA	5.23005	4.97988	5.94987	3.13995	4.70011	31.0701	4.19002	3.70998	4.27986	4.82993	6.70011	4.47001	2.14999	5.50995	4.72985	4.61007	5.23005	9.61009	4.72002	6.38008	3.80006	3.56004	5.02984	3.82013	3.19995	4.81989	3.69996	6.12014	2.33996	3.96999	3.52004	6.7299	4.64987	4.52991	3.76988	3.03001	4.17002	3.18004	3.56993	1.96001	5.82982	5.41002	3.78008	4.94993	3.09006	2.85996	1.96996	2.61997	1.81996
AP006565.1	0	0	0	0	0	0	0	0	0	0	0	0	0	0	0	0	0	0	0	0	0	0	0	0	0	0	0	0	0	0.0499986	0	0	0.060002	0	0	0	0	0.060002	0	0	0	0.0700018	0	0	0	0	0	0	0
MNT	8.43992	15.9105	15.1202	4.3201	14.9203	15.7897	5.60006	8.1	13.2002	8.4898	12.9896	8.23018	2.30997	13.9104	12.8704	17.2499	12.0803	12.6897	17.1402	16.8996	10.5003	6.52003	11.5801	16.8399	6.65982	14.1703	3.88989	15.7002	6.93979	10.1103	9.52982	9.01008	8.46981	8.21992	5.99999	9.52982	9.92973	5.35999	9.55032	8.83994	18.9605	11.45	5.64019	10.7701	12.7603	6.75983	20.7096	13.1199	5.25986
AC107074.1	0.0899994	0	0	0.140003	0	0	0	0	0.129996	0	0	0	0	0	0	0	0	0	0	0	0	0.0999981	0	0.0499986	0	0	0	0	0	0	0	0	0	0	0	0	0	0	0	0	0	0	0	0	0	0	0	0	0
AC009145.3	0	0	0	0	0	0	0	0	0	0	0	0	0	0	0	0	0	0	0	0	0	0	0	0	0	0	0	0	0	0	0	0	0	0	0	0	0	0	0	0	0	0	0	0	0	0	0	0	0
AC139792.3	0	0	0	0	0	0	0	0	0	0	0	0	0	0	0	0	0	0	0	0	0	0	0	0	0	0	0	0	0	0	0	0	0	0	0	0	0	0	0	0	0	0	0	0	0	0	0	0	0
AL354794.2	0.0299998	0.129996	0.0800019	0	0.0299998	0.270007	0.0700018	0	0	0.0899994	0.120002	0.189994	0	0.140003	0.239999	0.259996	0.180005	0.0899994	0.0899994	0.060002	0.0400009	0	0.149998	0.0800019	0.0499986	0.0899994	0.0199995	0.219997	0.0299998	0.0199995	0.0199995	0.0899994	0.060002	0	0.0999981	0.109998	0.149998	0.0199995	0.120002	0.0299998	0.109998	0.0499986	0	0.0800019	0.0400009	0.060002	0.0299998	0	0
AC136632.1	8.03011	1.88994	2.75008	9.76996	1.84999	5.30013	10.9599	2.55007	2.39994	2.45005	5.74995	4.24999	6.17983	1.51	1.24	2.49999	2.30006	0.879992	1.61005	2.71993	0.879992	5.37003	1.11003	3.25004	10.7202	1.73998	4.97988	1.51	6.9499	1.41999	2.26006	6.46019	1.84001	1.81002	1.36997	3.27992	1.08003	5.90017	3.41996	3.19995	1.25002	2.76999	7.50997	1.51	2.68992	6.65982	2.70001	2.32992	3.80006
AC104333.2	0.729978	0	0.65999	0	0	0	0	0	0	0	0	0	0	0	0	0	0	0	0	0	0	0	0	0	0	0	0	0	0	0	0	0	0	0	0	0	0	0	0	1.13	0	1.51	0	0	0	0	0	0	0
MSANTD3	23.6004	15.4304	26.0904	17.2499	20.5694	16.8504	33.1298	20.6895	20.3003	17.8199	23.2094	17.56	10.9099	21.2594	20.0097	15.5896	14.8295	9.56026	16.1797	28.4696	16.1304	11.7997	16.1696	12.1298	32.039	13.0203	18.1503	18.7202	13.61	14.6996	14.1095	25.4703	16.7398	8.72004	13.2497	11.0999	11.4603	8.18978	10.9099	13.6402	15.4701	15.9403	23.5399	11.2097	18.5201	26.9805	17.99	14.1203	12.0101
WDR45BP1	0.0899994	0.299993	0	0.629995	0.0700018	0.0700018	0.0899994	0.109998	0.060002	0.259996	0.69002	0.230006	0	0.0299998	0.209998	0.0299998	0.0899994	0	0	0.0700018	0.149998	0.200005	0.0299998	0	0.0899994	0.140003	0.060002	0.120002	0.060002	0.129996	0.219997	0.400007	0.299993	0.180005	0	0.109998	0.34999	0	0.0700018	0.279992	0.060002	0.0299998	0.060002	0.109998	0.0999981	0.510002	0.0400009	0	0.0299998
LINC01776	0.00999965	0.0400009	0.0299998	0.219997	0	0.0199995	0.180005	0	0.129996	0.250007	0.060002	0.209998	0.0199995	0.270007	0.0800019	0	0.0499986	0	0.159996	0.0299998	0.0199995	0	0.149998	0.0400009	0.0299998	0.120002	0.129996	0.0999981	0.0499986	0.0299998	0	0.459988	0.0700018	0.0299998	0.060002	0.299993	0.0400009	0.060002	0	0.140003	0.0299998	0.00999965	0.0499986	0.0299998	0.0199995	0.109998	0.060002	0.0199995	0.219997
AL139130.1	0.0199995	0.0400009	0.0400009	0.270007	0.0700018	0.0700018	0.00999965	0.060002	0.00999965	0.00999965	0.170004	0.0800019	0.00999965	0.0400009	0.060002	0.00999965	0.0400009	0.0199995	0.0199995	0.0999981	0.109998	0.0199995	0.149998	0.129996	0.0800019	0.0199995	0.0400009	0.0999981	0.0299998	0.00999965	0.00999965	0.0800019	0.0299998	0.0400009	0.0299998	0.0199995	0.00999965	0.0199995	0.0400009	0.00999965	0.0299998	0.00999965	0	0.0899994	0.159996	0.0199995	0.0800019	0.0999981	0.0199995
OR2V2	0	0	0	0	0	0	0	0	0	0	0	0	0	0	0	0	0	0	0	0	0	0	0	0	0	0	0	0	0	0	0	0	0	0	0	0	0	0	0	0	0	0	0	0	0	0	0	0	0
PLOD1	63.729	30.9497	92.0525	136.003	31.2104	38.199	115.727	55.7104	115.559	21.2993	101.047	57.2608	35.6112	62.0421	48.1302	27.9902	38.8802	28.3908	26.6996	117.84	61.939	57.8191	77.5622	77.4816	76.2984	26.4307	31.811	91.4419	39.0801	22.3103	30.359	121.911	30.0992	67.9301	31.1391	20.0097	40.0509	35.1696	42.5199	18.8295	33.8799	34.7601	100.809	50.871	27.5398	125.992	25.8706	48.1202	20.45
SNCA-AS1	0	0.00999965	0.0400009	0.0499986	0.0800019	0.0499986	0.00999965	0	0.0299998	0.0700018	0	0	0	0.0499986	0	0.0199995	0	0	0.109998	0	0	0.060002	0	0.0400009	0	0.0400009	0.0499986	0.00999965	0.0199995	0.0299998	0.129996	0.0299998	0.00999965	0	0	0.00999965	0.0299998	0.00999965	0.00999965	0.0400009	0.0800019	0.279992	0	0	0.00999965	0	0.00999965	0	0.0299998
AC092803.1	0	0	0	0.149998	0	0	0.250007	0	0.149998	0	0	0	0	0	0	0	0	0.159996	0	0	0	0.149998	0	0	0.129996	0	0.239999	0.180005	0.140003	0	0	0	0.270007	0	0	0	0	0.129996	0	0	0	0	0	0	0.109998	0	0	0	0
PSMB3P2	0	0	0.060002	0	0	0	0	0	0	0	0	0	0	0	0	0	0	0	0	0.0499986	0	0.060002	0	0	0.060002	0	0.0499986	0.060002	0.060002	0.0499986	0	0	0	0	0	0	0	0	0	0	0	0	0.0499986	0.0700018	0	0	0.0700018	0	0
RF00019	0	0	0	0	0	0	0	0	0	0	0	0	0	0	0	0	0	0	0	0	0	0	0	0	0	0	0	0	0	0	0	0	0	0	0	0	0	0	0	0	0	0	0	0	0	0	0	0	0
LINC002481	0.200005	0.0299998	0.0499986	0.0899994	0.209998	0.149998	0.0800019	0.0700018	0.189994	0.129996	0.299993	0.140003	0.120002	0.060002	0.0800019	0.0899994	0.0700018	0.209998	0.230006	0.230006	0.109998	0.109998	0.239999	0.109998	0.0299998	0.0999981	0.250007	0.170004	0.0800019	0.0299998	0.0199995	0.060002	0.0700018	0.200005	0.0999981	0.0999981	0.109998	0.060002	0.109998	0.0400009	0.170004	0.0899994	0.0999981	0.109998	0.0400009	0.0400009	0.189994	0.170004	0.0999981
AC108471.2	1.04002	3.96999	1.53003	2.10003	2.76999	3.72002	1.34997	2.39994	1.75003	3.61	2.38005	1.99001	3.41996	3.36002	2.99991	1.32999	4.05006	3.18004	2.23993	2.55999	1.38998	1.01001	1.56003	2.38005	1.81996	1.22997	2.10996	4.12002	2.11993	2.06996	2.42992	3.31008	2.47001	3.65002	1.82996	2.81999	1.51	2.37001	2.06996	1.13	2.57995	3.20995	1.08003	3.69996	3.47012	0.879992	2.54001	2.52001	1.99001
RNA5S10	0	0	0	0	0	0	0	0	0	0	0	0	0	0	0	0	0	0	0	0	0.909986	0.979983	0	0	0	0	0	0	0	0	0	0	0	0	0	0	0	0.649987	0	0	0	0	0	0	0	0	0	0	0
RNU6-464P	0	0	0	0	0	0	0	0	0	0	0	0	0	0	0	0	0	0	0	0	0	0	0	0	0	0	0	0	0	0	0	0	0	0	0	0	0	0	0	0	0	0	0	0	0	0	0	0	0
AC244502.3	0.430012	0.599985	0.0999981	0.679987	0	0	0	0	0	0	0.129996	0.120002	0.170004	0	0	0	0	0	0	0	0	0	0.209998	0.120002	0	0	0	0	0	0	0	0.579996	0	0	0	0	0	0	0	0.400007	0	0	0	0	0.0999981	0	0	0	0.170004
AC091812.2	0	0.180005	0.270007	0	0.180005	0	0	0	0	0	0.149998	0.149998	0	0	0	0	0	0	0	0.329999	0	0	0.649987	0	0	0	0.109998	0	0	0	0	0	0	0	0	0.140003	0	0	0	0	0.120002	0	0	0	0.739977	1.09004	0	0	0
CD79B	0.579996	0.149998	0.259996	0.820026	0.0899994	0.180005	0.679987	1.64003	1.71994	0.270007	1.47	0.459988	3.93001	0.520016	0.0999981	0.189994	0.270007	0.520016	0.45	0.99003	0.510002	1.09999	0.360007	0.120002	0.299993	0.33999	0.780003	0.129996	2.30006	0.159996	0.33999	3.37005	0.389989	0.629995	0.400007	0.109998	0.599985	1.16003	0.640002	0.31999	0.849982	0.649987	2.23001	0.270007	0.360007	1.86999	0.129996	0.0999981	0.869973
FARS2	11.0301	9.88989	20.7297	14.4701	14.7998	16.0401	18.0099	15.9304	16.8703	15.2602	17.4701	7.92998	9.96974	10.5697	14.2501	12.4303	12.1803	11.2501	11.56	13.6204	12.1601	11.0003	20.8205	13.0601	21.3407	11.5097	11.9902	12.0001	12.1197	14.4701	11.3198	15.8105	12.2099	14.3502	6.82008	9.36998	12.1998	10.1398	10.7098	9.36024	9.17013	9.7903	9.9201	15.7798	11.15	17.0596	10.4698	11.0599	18.1994
MTND4LP26	0	0	0	0	0	0	0	0	0	0	0	0	0	0	0	0	0	0	0	0	0	0	0	0	0	0	0	0	0	0	0	0	0	0	0	0	0	0	0	0	0	0	0	0	0	0	0	0	0
AC020656.2	0	0	0	0.00999965	0	0.00999965	0	0	0	0.00999965	0.00999965	0.0199995	0	0	0	0	0.00999965	0	0	0	0	0	0	0	0	0	0	0	0	0	0	0	0	0	0	0	0	0	0	0	0	0	0.0199995	0	0	0	0	0	0
DDX60L	8.34972	4.15991	11.6098	5.88016	1.48003	15.3302	5.54982	3.63991	12.9097	5.08983	16.5002	14.6	2.84	3.06998	2.81999	1.36003	3.68001	4.96988	1.70002	16.9195	22.3505	4.05006	24.7395	2.60006	7.27023	1.99001	6.33995	4.58997	3.68001	1.86999	2.52999	3.54994	2.56995	9.09984	2.23001	2.48996	3.01995	1.97996	4.14006	2.04003	2.06996	4.64987	7.50997	5.42993	3.38012	5.66999	2.70995	2.71993	2.06996
VNN2	2.14999	0.520016	0.259996	11.2798	0.709989	0.310003	2.14999	1.99997	7.59005	0.520016	1.57002	6.1299	4.63989	1.11003	1.07003	0.239999	0.209998	1.8	0.820026	1.8	2.20006	9.05014	0.620015	0.259996	1.14	0.389989	2.52001	2.02004	1.09004	0.140003	0.589988	1.51998	0.620015	0.800014	0.679987	0.140003	1.67998	0.599985	1.31003	0.120002	0.840013	0.599985	16.5897	1.40998	0.290002	1.86003	0.120002	0.0700018	0.549991
RNU6-1307P	0	0	0	0	0	0	0	0	0	0	0	0	0	0	0	0	0	0	0	0	0	0	0	0	0	0	0	0	0	0	0	0	0	0	0	0	0	0	0	0	0	0	0	0	0	0	0	0	0
RPS6KB2-AS1	0	0	0	0	0	0	0	0	0	0	0	0	0	0	0	0	0	0	0	0	0	0	0	0	0	0	0	0	0	0	0	0	0	0	0	0	0	0	0	0	0	0	0	0	0	0	0	0	0
IGHJ1P	0	0	0	0	0	0	0	0	0	0	0	0	0	0	0	0	0	0	0	0	0	0	0	0	0	0	0	0	0	0	0	0	0	0	0	0	0	0	0	0	0	0	0	0	0	0	0	0	0
LINC01219	0	0.34999	0.0499986	0	0.109998	0.060002	0	0	0	0.120002	0	0.060002	0	0	0.0400009	0.279992	0.219997	0.0899994	0.0499986	0.0700018	0	0	0	0.170004	0	0	0.0400009	0	0.0499986	0.0400009	0.0499986	0	0.0400009	0.170004	0.33999	0.0800019	0	0.180005	0.0299998	0.279992	0	0.159996	0	0.270007	0.230006	0	0.34999	0.189994	0.129996
LINC01994	0.120002	0	0.0299998	0	0	0	0	0.0199995	0	0.0199995	0	0.060002	0.0700018	0	0	0	0.00999965	0.00999965	0.00999965	0.00999965	0.0499986	0.0199995	0	0.0400009	0	0.0299998	0	0	0.0999981	0.0499986	0	0	0	0	0	0	0	0	0.0199995	0	0.0299998	0.0499986	0	0	0.0299998	0	0	0	0.00999965
RCN3	7.41993	4.14006	8.91008	13.5704	2.55999	11.5001	9.30977	10.9698	14.4701	7.06993	11.7997	6.92009	4.63989	6.30008	4.12002	5.49012	15.5896	3.48	3.56004	16.0401	5.58998	15.3898	11.1802	8.81974	4.07005	3.84991	7.28992	16.6196	11.4104	8.0201	4.61998	22.2207	2.52001	8.99011	5.30013	4.78991	2.47001	10.09	4.44005	2.31993	3.84991	9.36024	19.0606	15.0303	3.61	18.3006	7.04986	17.81	13.15
PPP4C	92.7892	76.3778	146.9	107.731	45.6002	57.5911	144.146	66.4583	78.3077	59.1898	111.878	86.8518	111.871	88.2597	97.2607	34.0093	71.2481	49.4388	34.8493	125.922	84.9995	71.7785	117.107	62.7515	138.284	40.31	114.602	79.4724	67.2088	47.5301	60.6097	145.865	51.3991	79.7317	47.9304	38.8505	46.3105	56.4607	56.3707	42.6291	32.1702	53.891	97.8626	63.968	75.5982	127.388	58.7809	82.1496	107.559
COX6CP17	0	0	0	0	0	0	0	0	0	0	0	0	0	0	0	0	0	0	0	0	0	0	0	0	0	0	0	0	0	0	0	0	0	0	0	0	0	0	0	0	0	0	0	0	0	0	0	0	0
AL121929.1	0	0	0	0	0	0	0	0	0	0	0	0	0	0	0	0	0	0	0.0800019	0	0	0	0	0	0	0	0	0	0	0	0	0	0	0	0	0	0	0	0	0	0	0	0	0	0	0	0	0	0
JAKMIP3	0.93003	4.4299	0.769999	0.189994	2.93001	2.03001	0.0499986	0.769999	0.500006	2.9001	0.609981	1.27003	0.250007	1.36997	0.360007	7.04986	3.05004	1.72999	5.01001	1.36997	0.69002	0.900001	0.170004	2.9001	0.45	4.48989	0.45	3.9601	1.34997	2.55007	1.53003	0.34999	4.76012	0.879992	0.769999	3.28994	0.999971	1.02001	1.21	1.19997	6.46019	3.08	0.909986	1.22003	2.93999	0.129996	3.14998	1.51	0.860009
AL365440.1	0.0299998	0.0400009	0.060002	0.00999965	0.0299998	0.060002	0.0400009	0	0	0.0800019	0.0199995	0.0299998	0	0.0400009	0	0.060002	0.00999965	0.0199995	0.0400009	0.060002	0	0	0.0499986	0.00999965	0	0.0700018	0.0199995	0.00999965	0.0299998	0.0499986	0.00999965	0.0299998	0.0700018	0	0.0199995	0.00999965	0.0499986	0.0299998	0.0499986	0.0400009	0.0700018	0.0299998	0	0.00999965	0.0299998	0.0199995	0.060002	0.0400009	0.00999965
AC099494.1	0.0199995	0.0499986	0.0499986	0	0	0	0	0	0	0.0299998	0.0299998	0	0	0.0199995	0.0499986	0	0.0400009	0	0	0	0	0	0	0.0299998	0.0199995	0	0.060002	0	0.0199995	0	0.0199995	0	0	0	0	0	0	0	0	0.0199995	0	0	0	0	0.0499986	0	0	0.0299998	0
AC004233.3	1.67998	3.52004	2.98994	0.129996	4.9899	3.91994	0.820026	0.129996	0.530006	2.92008	0.570015	0.299993	0.99003	1.33999	4.44991	3.0399	1.64995	1.28003	4.01011	12.2201	0.599985	0.239999	0.500006	3.38012	0.54	3.23004	1.19997	2.14999	1.33999	6.38982	3.38997	2.06996	2.60006	1.34997	1.44003	3.23991	2.26006	3.54011	2.26996	5.32001	2.16	2.26006	0.510002	3.41996	2.66006	0.270007	4.94993	2.92008	4.51987
ALDOA	1641.61	1039.73	827.834	1936.59	1812.79	1333.96	2354.98	1783.88	1148.47	969.77	1133.29	1522.68	2061.82	1548.65	898.951	2326.26	1169.19	1100.16	1780.91	1767.63	2245.47	1942.23	1143.94	1939.94	1735.58	1989.93	842.129	1004.66	1636.27	2627.18	1269.55	2094.8	1104.36	2218.55	996.274	1196.25	1658.43	2008.91	938.946	699.606	2141.19	1021.09	1593.3	1158.06	1105.05	1675.29	1802.27	1384.16	1633.55
AL121769.1	0	0	0	0	0	0.140003	0	0	0	0	0	0	0.180005	0	0	0	0	0	0	0	0	0	0.109998	0	0	0	0	0	0	0	0	0	0	0	0	0	0	0	0	0	0	0	0	0	0.180005	0	0	0	0
AC023866.2	0	0	0	0	0	0.140003	0	0	0	0	0	0	0	0	0	0.129996	0	0	0.129996	0.0899994	0	0	0	0	0	0	0	0	0	0	0.159996	0	0	0	0.0899994	0.120002	0.140003	0	0	0.149998	0.120002	0	0	0	0	0	0	0	0
CTAGE6	0	0	0	0	0	0	0.250007	0.00999965	0.189994	0	0	0	0	0	0	0	0	0	0	0.120002	0	0	0.159996	0.0499986	0	0	0	0	0	0	0	0.0499986	0	0	0	0	0	0	0	0	0.0299998	0	0	0	0	0.0299998	0	0	0
AL109941.1	0	0	0	0	0	0	0	0	0	0	0	0	0	0	0	0	0	0	0	0	0	0	0	0	0	0	0	0	0	0	0	0	0	0	0	0	0	0	0	0	0	0	0	0	0	0	0	0	0
NCEH1	8.56012	1.84999	3.59004	11.2603	20.6094	8.37987	7.75009	3.80006	10.7701	2.29004	7.12998	10.6698	7.3999	17.0999	4.72985	37.8091	3.70998	10.6403	26.6996	2.68992	18.41	15.0095	6.07996	9.90979	8.84975	24.8202	4.30008	3.06998	6.16998	29.27	2.66006	5.35999	2.64003	3.9401	5.27009	7.57008	13.27	4.14006	3.82013	2.81999	26.3905	3.99014	11.0301	5.34997	3.38997	6.75983	12.0602	1.49002	1.14
RFX4	85.7273	40.989	26.0904	9.18031	34.5511	57.5911	33.4389	25.7098	28.4696	42.3992	36.6302	52.5702	30.5893	43.8094	49.831	6.97984	44.9599	82.9277	27.5303	38.0194	56.0784	22.2593	54.5601	42.9494	35.9909	40.6213	11.5897	97.8219	36.5794	19.41	32.7507	32.0501	34.5199	70.2916	31.6	30.2204	48.8495	17.5697	37.3092	10.1997	29.539	31.9591	8.34972	51.2604	42.1911	35.5101	18.7397	26.9301	25.3101
NRAP	0.120002	0.0199995	0.0400009	0.120002	0.649987	0.33999	0.0299998	0.140003	0.120002	0	0.120002	0.149998	0.459988	0.109998	0.189994	0.0800019	0.060002	0.329999	0.180005	0.0700018	0.239999	0.140003	0.0899994	0.400007	0.0299998	0.65999	0.0499986	0	0.400007	0.329999	0.0800019	0.0700018	0.0299998	0.0299998	0.0800019	0.0499986	0.219997	1.22003	0	0.0199995	0.31999	0.430012	0.060002	0.0400009	0.159996	0.140003	0.0800019	0.0299998	0.00999965
ZFYVE28	3.46003	10.52	4.94993	7.85993	9.75034	9.32979	3.4001	8.98015	28.3495	8.50983	7.00019	7.80022	2.41999	8.32025	3.21998	17.9302	6.04005	5.31006	12.1998	20.4599	13.0004	4.92017	6.64	9.92973	8.76003	11.5097	2.38998	4.83998	3.82994	8.53997	6.07996	2.09001	5.25003	3.41001	3.01995	7.0099	4.82993	5.56986	3.54011	2.66006	10.9501	10.9698	5.70983	6.06986	9.14981	6.16998	20.99	4.88008	3.46003
NPM1P19	0	0.0499986	0	0.109998	0	0	0.0499986	0	0	0.060002	0.120002	0.060002	0.0700018	0	0	0	0	0	0	0.0400009	0	0	0	0	0.0499986	0	0	0	0	0	0	0.0700018	0	0	0	0	0	0	0.0400009	0	0	0	0.0499986	0.060002	0	0.060002	0	0	0
RCAN3	2.99991	0.670007	3.70998	2.64993	1.05998	0.940022	0.649987	1.13	3.23991	0.640002	3.29999	1.51	1.22003	7.59005	1.19997	3.48	1.70995	2.26006	1.51	0.620015	1.90005	1.86999	3.73994	1.16997	1.33999	1.51998	1.57996	1.25002	1.28003	1.08003	0.589988	0.909986	3.62003	0.579996	0.940022	0.420002	1.36003	0.549991	1.32999	0.129996	2.81999	1.31997	2.87009	1.13	0.38001	3.09006	0.589988	0.589988	0.230006
RF00017	0	0.0999981	0	0	0	0	0	0	0	0.180005	0	0	0	0	0	0	0	0	0	0	0	0	0	0	0	0	0	0	0	0	0	0	0	0	0	0	0	0	0	0	0	0	0	0	0	0	0	0	0
RNU6-18P	0	0	0	0	0	0	0	0	0	0	0	0	0	0	0	0	0	0	0	0	0	0	0	0	0	0	0	0	0	0	0	0	0	0	0	0	0	0	0	0	0	0	0	0	0	0	0	0	0
GALC	10.7903	26.67	5.12986	26.19	19.1906	19.7698	15.4797	17.6895	32.7689	22.99	33.4505	15.1097	13.1801	25.7704	14.0004	25.6706	18.08	45.3512	23.0699	17.7201	8.03011	23.0907	20.7096	16.6704	8.70977	29.619	19.6101	26.5906	15.5496	18.7397	15.1097	27.9204	25.8402	33.9292	19.2599	10.0698	12.6502	8.13997	31.3491	9.73008	33.3001	32.311	37.0207	7.30003	5.83994	35.941	4.59985	5.99999	11.0899
MIR548AM	0	0	0	0	0	0	0	0	0	0	0	0	0	0	0	0	0	0	0	0	0	0	0	0	0	0	0	0	0	0	0	0	0	0	0	0	0	0	0	0	0	0	0	0	0	0	0	0	0
ZNF451	10.3903	14.41	19.5003	7.88012	18.95	15.0501	7.49022	8.41013	16.5495	20.8696	22.6107	6.79978	3.86998	10.2203	12.3401	11.1199	17.8199	13.6696	12.8499	10.13	6.61014	8.23989	18.1	14.9804	5.86997	11.4302	8.13997	20.9	7.1201	11.89	9.66018	12.8099	13.3799	6.75983	8.57973	15.7296	11.9296	5.56986	10.6101	9.58016	15.07	16.7398	6.16998	14.0998	16.7004	7.85013	8.97019	9.90018	5.60006
MIR574	0	0	0	0	0	0	0	0	0	0	0	0	0	0	0	0	0	0	0	0	0	0	0	0	0	0	0	0	0	0	0	0	0	0	0	0	0	0	0	0	0	0	0	0	0	0	0	0	0
LINC02503	0	0.0400009	0.0400009	0	0	0	0	0	0	0	0.0499986	0	0	0	0	0	0	0	0	0.0299998	0	0	0	0	0	0	0	0	0	0	0.0400009	0	0	0	0	0	0	0	0	0	0	0.0499986	0	0	0	0	0	0.060002	0
AC012506.2	0	0	0	0	0	0	0	0	0	0	0	0	0	0	0	0	0	0	0	0	0	0	0	0	0	0	0	0	0.0700018	0	0	0	0	0	0	0	0	0	0	0	0	0	0	0	0	0	0	0	0
AC007557.2	0	0	0	0	0	0	0	0	0	0	0	0	0	0	0	0	0	0	0	0	0	0	0	0	0	0	0	0	0	0	0	0	0	0	0	0	0	0	0.0499986	0	0	0	0	0.0700018	0	0	0	0	0
LINC00621	0.230006	0.389989	0.570015	0.0299998	1.31003	0.589988	0	0	0.0700018	0.259996	0.129996	0.120002	0.0800019	0.549991	0.620015	0.69002	0.230006	0.0499986	0.979983	0.0299998	0.0499986	0.259996	0	0.440015	0.140003	1.16997	0.170004	0.849982	0.0899994	0.709989	0.129996	0.47	0.149998	0.299993	0.279992	0.47	0.829988	0.0299998	0.159996	0.149998	1.19997	0.549991	0.0999981	0.230006	0.31999	0	0.579996	0.060002	0.0499986
RNF24	11.6598	18.5703	20.5894	8.12982	23.4406	12.1096	13.8	11.52	12.47	16.3103	23.5106	10.1201	6.68017	24.9392	17.0703	13.2204	9.70987	17.81	14.43	20.6795	10.1201	7.49022	13.9201	10.3802	9.08031	13.5704	4.61007	20.1196	7.98017	10.0203	7.8398	15.36	8.70977	7.9498	6.83997	9.30977	12.8597	6.12014	11.9404	8.91008	14.26	10.4901	6.01999	9.75034	13.5404	12.9196	13.5996	10.43	6.64
MIR378E	0	0	0	0	0	0	0	0	0	0	0	0	0	0	0	0	0	0	0	0	0	0	0	0	0	0	0	0	0	0	0	0	0	0	0	0	0	0	0	0	0	0	0	0	0	0	0	0	0
CYP4F34P	0.0700018	0	0	0	0	0	0	0	0	0	0	0	0	0	0	0	0	0	0	0	0	0	0	0	0	0	0	0	0	0	0	0	0	0	0	0	0.0899994	0	0	0	0	0	0	0	0	0	0	0.109998	0
DROSHA	47.4215	62.5994	63.7511	26.0795	47.2705	44.9693	27.2002	49.3395	27.2606	57.9596	50.3099	39.4995	9.46989	32.1702	63.131	28.4006	55.9697	29.3004	32.9694	74.2017	33.6809	23.3401	46.539	47.3197	51.8284	32.599	35.7398	49.0598	48.1402	73.8221	51.9111	42.5405	42.1706	44.7485	25.3101	74.48	24.9305	67.8501	30.6105	62.0809	24.4395	50.7407	21.06	55.5484	54.6888	22.52	55.7606	91.3216	78.5196
BCL7C	45.8411	32.7303	43.2691	45.2005	18.1994	22.7696	44.301	33.3094	22.5497	23.3498	46.8011	27.5398	39.4093	31.3992	26.9002	13.4599	31.2104	21.1404	14.72	47.0385	31.0292	19.0303	45.9301	26.2591	35.9211	13.7799	27.3894	30.1493	29.2599	20.0903	24.9098	37.3506	25.1998	44.6215	15.5302	17.4205	18.0099	29.3106	23.3498	25.7098	15.2899	25.8706	30.1807	34.0896	23.7497	31.0808	27.6795	35.9809	75.8397
AC098851.1	0.0700018	0.209998	0.209998	0.140003	0	0	0.180005	0	0.189994	0	0.649987	0.170004	0	0.129996	0	0.0700018	0.060002	0	0	0.149998	0.0499986	0.140003	0.259996	0.250007	0	0	0	0	0.0700018	0	0	0	0.060002	0.0800019	0.0499986	0.060002	0	0	0	0	0.060002	0.149998	0	0.0800019	0.0499986	0.170004	0	0	0
RAB9AP2	0	0	0	0	0	0	0	0	0	0	0	0	0	0	0	0	0	0	0	0	0	0	0	0	0	0	0	0	0	0	0	0	0	0	0	0	0	0	0	0	0	0	0	0	0	0	0	0	0
LEMD2	44.5504	55.2106	104.213	40.2011	33.9104	45.9397	33.751	62.111	69.2806	52.2505	76.4413	30.8704	8.25991	28.0698	39.2212	28.7691	47.7911	28.6001	29.2294	72.1776	29.9307	20.4401	68.4405	42.1093	48.0702	27.0292	18.4701	50.8886	35.2991	29.3492	37.5792	35.52	38.1487	41.8503	24.1599	33.231	22.2007	36.2211	33.4691	28.6398	28.2808	42.8513	25.0605	46.9115	55.9697	35.3897	46.3105	52.7088	47.1691
RF00019	0	0	0	0	0	0	0	0	0	0	0	0	0	0	0	0	0	0	0	0	0	0	0	0	0	0	0	0	0	0	0	0	0	0	0	0	0	0	0	0	0	0	0	0	0	0	0	0	0
BTLA	0.290002	0.060002	0.0800019	0.0499986	0.060002	0.170004	0.0199995	0.109998	0.310003	0.0199995	0.250007	0.149998	0.93003	0.140003	0.159996	0.0199995	0.200005	0.0999981	0.0700018	0.0800019	0.219997	0.299993	0.120002	0.0199995	0.0700018	0.060002	0.360007	0.440015	0.0499986	0.060002	0	0.060002	0.0400009	0.189994	0.69002	0.00999965	0.769999	0.0299998	0.0800019	0.0199995	0.0400009	0.00999965	0.219997	0.570015	0.109998	0.609981	0.0199995	0.0499986	0.060002
HES7	1.07003	1.64995	1.36003	0.0800019	0.329999	0.47	0.0499986	0.060002	0	0.189994	0.65999	0.0700018	0.129996	0.0999981	0.440015	0.34999	0.570015	0.0499986	0.0999981	1.55	0.34999	0.109998	0.250007	0.679987	0.440015	0.140003	0.0999981	0.99003	0.549991	0.389989	1.04002	0.709989	0.239999	0.389989	0.0999981	0.189994	0.250007	0.810015	0.189994	0.45	0.250007	1.36997	0	1.56003	1.16997	0.129996	0.890002	0.629995	0.270007
AC022898.2	0.170004	0	0	0.0499986	0.129996	0	0	0.0299998	0.0400009	0.0299998	0.0299998	0	0	0	0.0899994	0	0.060002	0.060002	0	0.0899994	0.0400009	0.0299998	0	0.189994	0.0199995	0	0.0199995	0.0499986	0.0499986	0.0400009	0.0499986	0	0.0199995	0.0499986	0	0.0199995	0.0499986	0.0700018	0.0199995	0.0299998	0	0.0499986	0	0.129996	0.0400009	0.0299998	0.060002	0	0.0999981
PRDM10	2.52001	3.43993	4.96988	1.48003	5.61016	3.35002	2.04996	1.61005	3.42993	3.41001	4.83998	1.96001	0.520016	3.60001	2.33996	3.9601	3.29999	2.47001	3.9401	2.58998	1.81996	1.44003	3.52004	2.38005	2.47996	3.28994	1.22997	4.34986	1.19997	2.98001	3.61	2.52001	2.58998	1.81996	1.99997	2.35004	3.26993	1.29998	3.3301	2.67004	4.10007	2.25005	1.29001	2.55007	3.68997	1.36003	2.9699	2.40995	1.29001
IGLC3	13.6298	0.189994	0.500006	14.45	0.120002	50.6388	0.45	492.506	46.2688	0.299993	0.900001	1.34997	840.205	0.230006	0	0.149998	0.400007	3.9401	0	3.70998	1.94	100.977	2.33996	1.19002	3.86007	6.30008	45.4613	0.200005	1.63005	0.159996	0.430012	0	0.33999	2.20006	1.22997	0	29.3208	0.609981	276.933	0.840013	0.0899994	3.9601	60.2411	0.510002	0.159996	25.1405	0	0	0.750008
TRAJ36	0	0	0	0	0	0	0	0	0	0	0	0	0	0	0	0	0	0	0	0	0	0	0	0	0	0	0	0	0	0	0	0	0	0	0	0	0	0	0	0	0	0	0	0	0	0	0	0	0
VPS18	20	21.2506	22.23	14.0403	19.3294	16.5197	16.0201	22.5904	18.4906	16.8096	14.19	17.9203	4.30008	21.6806	21.5802	20.4897	17.8199	15.6101	18.3502	26.3996	24.2807	11.9603	17.8397	15.85	14.5697	19.7794	5.74995	19.1799	14.3105	16.3103	17.5904	17.9999	19.2198	21.7393	11.8999	12.2099	17.97	14.6996	21.0498	10.5499	14.5798	14.9099	15.9105	18.5201	19.64	11.3402	23.9797	22.9296	23.4
LINC01686	0.879992	0.510002	2.75008	2.93999	0.459988	2.54001	0.370002	0.879992	5.57991	0.760017	0.69002	1.47	1.09999	0.490002	1.15001	0.0999981	0.829988	0.789973	0.259996	3.23004	0.170004	0.629995	0.890002	0.299993	2.03001	0.570015	0.570015	0.209998	0.31999	0.180005	1.73998	0.700007	0.640002	0.589988	0.360007	0.620015	0.599985	0.890002	0.679987	0.250007	0.389989	0.820026	0.879992	0.640002	0.999971	2.38998	0.640002	0.409997	0.649987
RNU6-78P	0	0	0	0	0	0	0	0	0	0	0	0	0	0	0	0	0	0	0	0	0	0	0	0	0	0	0	0	0	0	0	0	0	0	0	0	0	0	0	0	0	0	0	0	0	0	0	0	0
DUX4L11	0	0	0	0	0	0	0	0	0	0	0	0	0	0	0	0	0	0	0	0	0	0	0	0	0	0	0	0	0	0	0	0	0	0	0	0	0	0	0	0	0	0	0	0	0	0	0	0	0
AC137803.1	0	0	0	0	0	0	0	0	0	0	0	0	0	0	0	0	0	0	0	0	0	0	0	0	0	0	0	0	0	0	0	0	0	0	0	0	0	0	0	0	0	0	0	0	0	0	0	0	0
AL022316.1	0.0700018	0	0	0	0.0800019	0	0.060002	0.0800019	0.060002	0	0	0.250007	0.0999981	0.129996	0	0	0	0	0	0.0999981	0.0499986	0	0.060002	0	0	0	0.180005	0	0.0700018	0	0	0	0	0	0	0.120002	0	0	0	0	0.060002	0	0	0	0.0499986	0	0	0	0
UQCRB	259.231	422.058	319.018	295.68	362.389	416.247	275.059	393.903	186.224	413.716	222.166	265.082	222.305	239.154	281.364	272.648	370.363	290.057	323.853	342.96	278.126	291.63	219.594	288.474	250.574	313.407	226.002	314.975	285.51	448.106	405.82	147.053	361.561	443.441	407.398	450.629	344.127	557.797	372.164	516.813	291.812	449.35	299.164	337.419	484.448	176.986	246.457	359.238	658.025
AL049650.1	0.620015	0.920017	1.28003	0.490002	0.149998	1.37999	1.40998	0.609981	0.800014	1.05003	0.720014	0.760017	0	0.769999	0.720014	0.47	1.12001	0.290002	0.629995	0.959994	0.34999	0.34999	1.44995	0.629995	1.09999	1.01001	0.33999	0.560011	0.409997	0.599985	0.440015	0.729978	0.45	0.47	0.299993	0.640002	0.670007	0.69002	0.629995	0.829988	1.29001	0.860009	0.250007	2.20006	0.459988	1.09999	0.490002	1.14	0.869973
MIR3117	0	0	0	0	0	0	0	0	0	0	0	0	0	0	0	0	0	0	0	0	0	0	0	0	0	0	0	0	0	0	0	0	0	0	0	0	0	0	0	0	0	0	0	0	0	0	0	0	0
AC009065.7	0	0.279992	0	0	0	0	0	0	0	0	0	0	0	0	0	0	0.0800019	0	0	0	0	0	0	0	0	0	0.0700018	0.0700018	0	0	0	0	0	0	0	0	0.0499986	0.149998	0	0	0.140003	0.0499986	0	0	0.0499986	0	0	0	0.0999981
FAM69B	11.3599	37.431	37.361	9.55032	14.7998	20.9697	44.7206	14.1801	10.2302	19.0303	31.1002	16.1999	8.96025	22.23	22.8107	29.2092	24.0496	11.7801	22.0795	20.3694	30.6189	8.49981	26.4307	22.0504	24.0396	16.9301	13.8297	19.2599	21.9696	23.2497	19.9405	36.931	14.0101	18.3794	14.8903	14.8604	13.9404	19.2105	16.4294	18.4996	16.9994	28.5091	5.75992	17.3795	29.9805	24.0596	41.3113	31.9591	30.2707
PRRT1	7.08023	32.9694	22.3598	12.5898	56.359	35.3603	11.8801	16.2505	12.7904	24.76	17.7903	14.6599	11.54	38.2599	22.7396	171.896	27.2191	18.6502	79.87	12.63	11.0201	31.1607	12.5202	51.0795	17.4205	82.5092	14.6904	20.4104	46.7395	106.861	20.2595	11.7401	27.4008	31.1304	22.0397	40.6889	36.8211	41.9898	14.8203	19.16	73.3579	28.1595	5.66999	27.5895	27.1193	6.10996	109.842	30.6806	38.2202
AL391244.1	25.6795	13.1	28.6994	15.0397	13.4898	18.3298	22.5107	11.45	17.5198	12.5202	16.1696	17.7398	5.78995	25.9299	14.1801	17.97	21.0702	14.2303	13.0004	23.9498	22.9598	15.1401	29.9909	18.9802	17.8595	14.1497	14.7998	25.4103	21.0804	16.5897	11.24	17.2894	17.5101	22.7601	12.7603	12.4096	13.4701	12.3504	13.8796	9.18031	16.1696	13.87	15.4005	24.8805	13.5001	14.3502	18.0599	32.311	15.8698
AC083843.1	0	0.120002	0	0.38001	0.129996	0.140003	0.0400009	0	0.149998	0.140003	0	0.149998	0	0.0400009	0.149998	0.0400009	0.109998	0.0700018	0.0400009	0.0899994	0	0.0400009	0	0.0899994	0.0400009	0.0299998	0.0400009	0.389989	0.0400009	0.0299998	0.0800019	0	0.0299998	0.0499986	0.109998	0.200005	0.0400009	0.0400009	0.279992	0.0899994	0.0700018	0.0899994	0.0400009	0.180005	0.189994	0	0.0899994	0	0.0299998
RNF5	80.0196	81.0805	173.524	65.3891	108.842	90.6971	72.0577	92.2505	93.0597	85.1824	77.8908	32.8394	65.38	55.7606	138.543	82.0415	98.3726	83.3889	77.8476	128.221	35.7299	73.241	56.9994	106.02	117.693	73.8425	102.018	99.6906	99.0912	100.998	89.7714	92.8406	115.319	120.4	68.8497	73.531	83.6494	80.6097	89.2626	60.2703	63.3985	95.9283	43.5309	75.9396	101.806	64.6096	94.7783	109.182	108.879
ONECUT1	0.949989	0.279992	0.0499986	0.219997	0.38001	0	0.230006	0	0.060002	0.200005	1.31003	0.389989	0.0199995	0.0400009	0.0499986	0.0400009	0.00999965	0.060002	0.149998	0.0499986	0.0800019	0.0400009	0.400007	0.0299998	0.0199995	0.00999965	0.149998	0.180005	0.0899994	0.0499986	0.00999965	0.800014	0.060002	0	0.00999965	0.0199995	0.209998	0	0.00999965	0	0.060002	0.510002	0	0	0.209998	0	0.0499986	0	0.0400009
POTEC	0	0.00999965	0	0	0.00999965	0.00999965	0	0	0.0199995	0.0299998	0	0	0	0	0	0	0	0	0	0	0	0	0	0	0	0	0	0	0	0	0	0	0	0	0	0.00999965	0	0	0	0	0	0	0	0	0.0199995	0	0.00999965	0	0.0199995
MIR217	0	0	0	0	0	0	0	0	0	0	0	0	0	0	0	0	0	0	0	0	0	0	0	0	0	0	0	0	0	0	0	0	0	0	0	0	0	0	0	0	0	0	0	0	0	0	0	0	0
AL606534.5	0	0.0400009	0.0499986	0	0.0299998	0	0	0	0.0299998	0.0299998	0.0199995	0	0	0.0199995	0.0299998	0	0	0.0499986	0.0299998	0	0	0	0	0.0299998	0.0199995	0.0199995	0	0.0700018	0	0	0	0.0199995	0	0	0	0	0	0	0.0499986	0.0299998	0	0.0800019	0	0	0.0499986	0	0	0	0
RN7SL49P	0	0.620015	1.02001	0	0	0.239999	0	0	0	0.38001	0.239999	0.250007	0	0	0	0	0.170004	0	0	0.149998	0	0	0	0	0	0	0.180005	0.579996	0	0	0.31999	0	0	0	0	0.430012	0	0.189994	0.170004	0.259996	0	0	0	0.230006	0.640002	0	0.259996	0	0
BNIP3P32	0	0	0	0	0	0	0	0	0	0.0899994	0	0	0.0999981	0	0	0	0.060002	0	0.209998	0	0	0	0	0	0	0.060002	0	0.0700018	0.0700018	0.060002	0	0	0	0	0	0	0	0	0	0	0	0.0800019	0	0	0	0	0.0800019	0	0
RF00017	0	0	0	0	0	0	0	0	0	0	0	0	0	0	0	0	0	0	0	0	0	0	0	0	0	0	0	0	0	0	0	0	0	0	0	0	0	0	0	0	0	0	0	0	0	0	0	0	0
ITFG1-AS1	0.530006	0.0999981	0.189994	0.789973	0.33999	0.219997	0.479997	0	0.329999	0.129996	0.860009	0.120002	1.99997	0.290002	0	0.589988	0.0800019	0.0899994	0.549991	0.209998	0.589988	0.299993	0.500006	0	0	0.769999	0.219997	0.459988	0.0800019	0.389989	0.290002	0.219997	0.0800019	0	0.270007	0.149998	0.270007	0.250007	0.140003	0.0999981	0.549991	0.299993	0.0800019	0.0999981	0.0700018	0.69002	0.329999	0	0
CCDC63	0	0	0.129996	0.0299998	0	0.0499986	0	0	0.00999965	0	0.0199995	0	0.060002	0	0.00999965	0.00999965	0	0	0	0.00999965	0.00999965	0	0.00999965	0.0199995	0.0199995	0	0	0.0400009	0.0700018	0	0.0299998	0	0	0.060002	0	0	0	0	0	0	0	0.649987	0.0400009	0.0199995	0	0.0199995	0	0.060002	0
CDK8	11.4698	11.0201	10.5697	4.6699	16.1898	14.0998	7.97022	6.07996	6.2	10.8903	12.1601	6.40978	5.07996	12.4397	15.6904	8.44987	14.0597	6.78989	7.89981	18.1503	6.31014	8.33988	11.05	13.6298	15.2899	7.59005	9.62009	13.8201	7.64974	13.1	12.7302	11.9098	9.6301	8.37987	13.5996	9.32979	8.25991	7.44002	12.15	11.4397	10.0398	9.9898	6.61977	12.0401	17.0999	7.66992	10.7098	16.3601	6.68017
NPIPB14P	3.60001	6.26003	4.4601	1.64995	0.479997	3.46003	0.329999	1.31003	3.94995	8.42005	12.63	7.73024	0.560011	1.33999	1.25002	1.36997	4.24999	1.32999	0.589988	3.38012	1.44995	0.700007	3.36002	3.20995	1.05998	1.01001	1.75003	5.3999	1.73998	1.63005	3.89988	2.26996	1.21	2.38998	0.969971	1.67998	0.33999	2.64993	0.750008	2.55007	1.16003	2.28005	0.890002	2.11993	4.77003	1.32999	3.26993	3.27992	3.73994
Z98949.3	0	0	0	0	0	0	0	0	0	0	0	0.109998	0	0	0	0	0	0	0	0	0	0	0	0	0	0	0	0	0	0	0	0	0	0	0	0	0	0	0	0	0	0	0	0	0	0	0	0	0
AL162386.2	0	0.670007	0.0999981	0	0.120002	0.440015	0.170004	0.239999	0.0899994	0.259996	0	0.120002	0	0.290002	0.230006	0.290002	0.329999	0.200005	0.479997	0.140003	0	0.0999981	0.180005	0.120002	0.270007	0.259996	0.250007	0.420002	0.189994	0	0.430012	0.239999	0.33999	0.239999	0.140003	0.599985	0.0999981	0.800014	0.560011	0.329999	0.180005	0.409997	0	0.209998	0.45	0.120002	0.230006	0.370002	0.170004
PCBP3	1.25002	17.9302	6.01999	1.44995	18.0299	10.2203	1.16997	14.8398	24.2706	15.8105	1.36003	1.58996	5.58998	5.25986	11.7499	12.5898	9.9201	5.46013	12.6204	19.3602	2.17006	3.72002	0.649987	11.3198	14.97	12.2702	1.99997	9.94006	8.04014	10.7597	19.2198	2.9699	17.5296	4.97988	5.6199	8.98015	11.04	15.3398	12.6204	17.8806	11.2198	10.9797	2.62998	6.2401	16.5598	1.38998	21.2904	15.9403	27.0105
TRAJ5	0	0	0	0	0	0	0	0	0	0	0	0	0	0	0	0	0	0	0	0	0	0	0	0	0	0	0	0	0	0	0	0	0	0	0	0	0	0	0	0	0	0	0	0	0	0	0	0	0
LAMA1	54.3788	12.0803	2.52999	0.479997	3.62003	3.23004	3.19995	1.04002	0.700007	15.4604	13.61	0.69002	0.370002	5.70983	0.299993	0.93003	3.23991	1.86999	2.90997	4.76012	8.62983	0.940022	21.0395	0.589988	1.77004	5.05992	1.97996	13.6696	3.25004	1.29001	3.21998	4.88008	2.64003	4.58012	1.67998	8.23018	1.49998	3.13995	0.810015	1.42998	2.28005	14.1605	0.45	2.76999	5.99999	3.06998	6.54993	2.77999	8.40023
AP006621.3	19.4194	22.8296	3.25004	5.49012	11.7101	13.4096	15.77	8.80996	3.11998	16.8996	14.9296	6.6899	5.32998	6.99001	6.84993	9.42993	15.6795	19.9405	10.8203	10.7002	7.83002	3.67007	16.8201	15.1296	8.37	7.7099	6.87991	13.2497	20.7297	8.56012	12.2099	7.65983	12.0903	15.4304	5.6199	12.3598	5.63003	16.8797	6.50017	8.46981	7.3999	11.45	6.05011	23.5204	26.1302	5.91983	20.5894	11.7703	33.4807
GRPEL2P2	0	0.060002	0.060002	0	0	0	0	0	0	0	0	0	0	0	0	0	0	0	0	0	0	0	0	0	0	0	0	0	0	0	0	0	0	0	0	0	0	0	0	0	0	0	0	0	0.0400009	0	0	0	0
RIC8B	15.2602	11.2198	14.7496	7.89981	15.0095	13.6204	8.4798	8.36014	9.10994	10.2999	18.9106	12.9303	5.57991	11.8604	14.9897	10.83	11.9503	8.55004	11.5897	7.31016	11.1903	6.93018	15.7198	11.8103	16.45	9.28013	8.78009	15.9901	7.16019	10.4401	8.78009	12.6204	8.2	7.88996	6.97984	9.88029	14.2699	4.30008	10.52	8.28973	10.4198	9.08031	5.61016	13.2002	11.6598	9.78012	8.99011	9.66018	2.93001
ULK4P1	1.11003	2.20006	0	0.430012	0.33999	1.01001	0.219997	0.290002	0.159996	0	0.45	0.310003	0	1.29998	0.310003	0.38001	2.05994	2.72994	1.40004	0.33999	0.33999	0.620015	0.299993	0.189994	0.120002	0.780003	0	0.440015	0.360007	0.360007	1.11003	0	0.729978	0	0.0800019	0.230006	1.02001	0.409997	0.329999	0	0.679987	0.890002	1.36003	0.869973	1.16997	1.31003	0	0	0.329999
PLK3	15.0804	6.23016	16.53	31.7603	7.60006	39.3492	13.6497	12.68	20.6194	11.4104	19.9806	22.1608	12.4001	11.7703	10.7098	4.93999	9.69977	24.1097	4.49986	22.9805	20.5694	16.4602	19.7904	9.32979	12.9896	5.70983	8.88972	10.75	17.2798	4.97988	6.92009	9.82974	4.21011	4.90008	4.88008	3.70998	4.67995	11.6501	4.26002	5.57991	10.6698	9.62009	29.1809	9.06019	2.79003	16.5197	4.14006	4.0599	6.16998
MPLKIP	4.30008	4.27008	3.73994	4.28996	2.82998	3.59004	6.60007	2.68992	2.93999	4.14006	3.47012	3.9601	3.38997	3.34005	2.93001	2.81003	3.99014	2.38998	2.51007	3.9601	2.47001	2.84	4.86994	2.85006	4.94993	2.10996	5.27996	3.62003	4.15012	3.16004	3.52004	5.30013	2.70995	3.56004	2.04996	2.64003	2.14002	2.70995	3.36002	3.4899	2.21999	3.63991	3.56004	3.4001	4.02989	4.00011	3.12995	3.60001	3.6599
RN7SL144P	0	0	0	0	0	0.239999	0	0	0	0	0.490002	0	0	0	0	0	0	0	0	0.149998	0	0	0	0	0	0	0	0	0	0	0	0	0	0	0	0	0	0	0	0	0	0	0	0	0	0	0	0	0.219997
LIPJ	0.120002	0.0400009	0.149998	0.0199995	0.00999965	0	0.0999981	0	0.0999981	0	0.0199995	0.00999965	0	0.109998	0.0999981	0.140003	0.0899994	0.129996	0.120002	0.0800019	0.159996	0.250007	0.0800019	0	0.0299998	0.0299998	0.0199995	0.129996	0.219997	0.0700018	0.0299998	0	0.00999965	0.0199995	0	0.0199995	0.060002	0.0899994	0	0.0199995	0.180005	0	0.00999965	0.0999981	0.00999965	0.0299998	0	0.0400009	0
EN1	3.29999	0	4.40998	2.04003	0.920017	0	7.19004	0.810015	0.829988	0.0400009	6.62988	10.1496	3.7301	3.3301	0.00999965	0.00999965	0.0199995	0.00999965	0.0199995	0.239999	1.36003	0.140003	13.53	0.00999965	1.92006	0.520016	3.14998	0.0999981	3.91994	0.0299998	0	13.87	0.060002	0.0400009	0	0.120002	0	0.060002	0	0.00999965	0.760017	7.24006	0.109998	0.0400009	0.00999965	6.70011	0	0	0.0800019
PEMT	38.9611	47.9603	53.6302	32.2797	28.829	48.0902	39.1289	42.9405	30.8897	48.0702	47.9603	20.6494	29.8498	37.4492	38.2997	27.9902	40.3211	22.3195	28.2396	40.6607	46.51	29.9909	51.499	27.2795	59.8291	25.2208	33.1504	49.319	55.56	26.5796	46.539	63.3502	36.3998	52.1998	18.5999	28.0796	22.3304	41.4203	29.6005	43.2092	28.9994	33.5202	23.73	34.36	48.3308	44.3901	47.5598	49.5692	100.433
RPL32P31	0	0	0	0	0	0	0	0	0	0	0	0	0	0	0	0	0	0	0	0	0	0	0	0	0	0	0	0	0	0	0	0	0	0	0	0	0	0	0	0	0	0	0	0	0	0	0	0	0
TRIM51	0	0.0199995	0.230006	0	0.0299998	0	0.0199995	0	0	0	0	0	0.0999981	0	0	0.0199995	0.0199995	0	0	0	0	0	0	0	0	0	0	0	0.0199995	0.060002	0	0	0	0	0	0	0	0.0400009	0	0	0	0	0	0	0	0	0.0199995	0	0
WNK4	0.200005	4.0599	2.16	1.05998	1.07003	0.500006	0.640002	0.709989	0.979983	0.769999	1.88	0.420002	0.00999965	0.589988	0.270007	0.159996	0.829988	0.45	0.389989	1.81996	0.389989	0.250007	3.3301	1.94998	0.250007	0.38001	0.0400009	0.440015	0.149998	0.0700018	0.549991	0.599985	0.38001	1.41999	0.149998	0.400007	0.500006	1.73998	0.230006	0.65999	1.63005	1.28003	1.25002	1.96001	0.609981	1.58996	0.769999	0.209998	0.31999
RNU6-940P	0	0	0	0	0	0	0	0	0	0	0	0	0	0	0	0	0	0	0	0	0	0	0	0	0	0	0	0	0	0	0	0	0	0	0	0	0	0	0	0	0	0	0	0	0	0	0	0	0
AL161629.2	0	0	0	0	0	0	0	0	0	0	0	0	0	0	0	0	0	0	0	0	0	0	0	0	0	0	0	0	0	0	0	0	0	0	0	0	0	0	0	0	0	0	0	0	0	0	0	0	0
KF459542.1	1.07003	0.829988	0.440015	0.230006	0.0700018	0.739977	0.230006	0.820026	1.37999	0.290002	0.290002	2.23001	0.729978	1.92006	1.66999	0.409997	0.810015	0.869973	1.31003	0.849982	1.28003	1.14	0	1.15001	0.45	0	0.129996	1.19002	0.370002	0.290002	1.17999	0.45	0.849982	0.279992	0.209998	1.11003	0.0800019	0	0.149998	0.360007	1.31003	1.25002	0.640002	0.0999981	1.75003	1.14	0.189994	0.120002	0
RPL19P14	0	0	0.0700018	0	0	0	0	0	0	0	0	0	0	0	0	0	0	0	0	0	0	0	0	0	0	0	0	0	0	0	0	0	0	0	0	0	0	0	0	0	0	0	0	0.149998	0	0	0	0	0.060002
AP002392.1	0	0	0	0	0	0	0	0	0	0	0	0	0	0	0	0	0	0	0	0	0	0	0	0	0	0	0	0	0	0	0	0	0	0	0	0	0	0	0	0	0	0	0	0	0	0	0	0	0
NACAP5	0	0	0	0	0	0	0	0	0	0	0	0	0	0	0	0	0	0.060002	0	0	0	0	0	0	0	0	0	0	0	0	0	0	0	0	0	0	0	0	0	0	0	0	0	0	0	0	0	0	0
LNPEP	7.92998	11.4001	4.77003	4.72985	12.15	9.64011	3.09006	8.38975	10.52	8.52991	7.82025	6.50017	2.66006	10.7202	5.76991	9.20006	8.40023	11.0799	11.0999	7.85993	8.38975	4.55005	6.68017	8.70977	7.19004	9.96974	2.85996	7.60006	3.23991	10.06	9.90979	4.47001	8.4898	4.49986	5.69007	8.68987	10.8797	5.97011	7.50009	5.96019	10.5499	8.64001	3.67007	8.16993	9.67023	3.80006	5.67982	5.67982	6.85991
AP002518.1	0	0	0	0	0	0	0	0	0.0400009	0	0.0499986	0.00999965	0	0	0	0	0	0	0	0.00999965	0	0	0	0	0	0	0	0.00999965	0.00999965	0	0	0.00999965	0	0	0	0	0	0	0	0	0	0	0	0	0	0	0	0	0
SNORA11F	0	5.9301	0	0	0	0	0	0	0	0	0	0	0	0	0	0	0	0	0	0	0	0	0	0	0	0	0	0	0	0	0	0	0	0	0	0	0	0	0	0	0	7.30003	5.75992	0	10.9197	0	0	0	0
LINC01562	0.00999965	0.0400009	0.0299998	0.0400009	0.0499986	0.230006	0.0199995	0.00999965	0.0899994	0.0800019	0.140003	0	0.0499986	0.159996	0.0800019	0.149998	0.0899994	0.0700018	0.170004	0.0700018	0.0499986	0.0899994	0.00999965	0.0800019	0.0400009	0.060002	0.109998	0.219997	0.0400009	0.0800019	0	0.0299998	0.0400009	0.120002	0.0299998	0.00999965	0.0999981	0.0499986	0.0400009	0.0700018	0.0999981	0.00999965	0	0.0800019	0.0499986	0.0199995	0.0700018	0.140003	0.0499986
AC021146.8	0	0	0	0	0	0	0	0	0	0	0	0	0	0	0	0	0	0	0	0	0	0	0	0	0	0	0	0	0	0	0	0	0	0	0	0	0	0	0	0	0	0	0	0	0	0	0	0	0
AL109935.2	0	0	0	0	0	0	0	0.159996	0	0	0	0	0	0	0.0999981	0	0	0	0	0.0899994	0	0	0	0	0	0	0.209998	0	0	0	0	0	0	0	0	0	0	0	0	0	0	0	0	0	0.0899994	0	0	0	0.570015
AC079340.2	0	0	0	0.0899994	0	0	0	0	0	0	0	0	0	0	0	0	0	0	0	0.060002	0.0700018	0	0.0800019	0.129996	0	0.0800019	0	0	0	0	0	0	0	0	0	0	0.0899994	0.0800019	0	0	0.0899994	0	0	0.0899994	0	0	0.200005	0	0
PXT1	0.0999981	0.120002	0.159996	0.060002	0.0400009	0.0800019	0	0.0299998	0.170004	0.219997	0.140003	0.129996	0	0.120002	0.0899994	0.120002	0.140003	0.0700018	0.109998	0.170004	0.00999965	0.060002	0.0499986	0.0299998	0.0299998	0.060002	0.159996	0.120002	0.060002	0.0800019	0.0800019	0.0899994	0.0499986	0	0.0899994	0.0299998	0.060002	0.159996	0.0899994	0.0499986	0.140003	0.060002	0.0499986	0.0299998	0.0899994	0.0800019	0.209998	0.0400009	0.0499986
FAM205BP	0	0	0	0	0	0.00999965	0	0	0	0	0	0	0	0	0	0	0.00999965	0	0	0.0199995	0	0	0.00999965	0	0	0	0	0	0	0	0	0.00999965	0.00999965	0	0	0.00999965	0	0	0	0	0	0	0	0.00999965	0.0199995	0.00999965	0	0	0.00999965
MRPL22	55.5715	22.7507	47.6786	43.6487	23.8901	28.3691	48.4986	41.2512	39.0206	24.9807	49.6586	35.7795	61.2304	39.3601	23.6807	30.2498	32.8189	31.9104	25.5198	26.2992	40.2011	29.7198	39.7109	33.6995	38.98	25.5693	64.3192	26.8592	41.949	39.0612	32.7803	44.8199	30.3801	32.039	24.7806	22.7806	26.9301	33.201	24.7995	22.4997	31.2493	33.5597	47.3099	26.8295	26.3192	37.5896	23.2094	32.1993	27.4008
AC092978.1	0	0.239999	0	0.0400009	0.0400009	0.120002	0	0	0.0299998	0.0800019	0.0400009	0.0400009	0	0	0.0199995	0	0.0299998	0.0299998	0	0	0	0	0.060002	0.0800019	0.0299998	0.0299998	0.0299998	0	0	0	0.0700018	0.0400009	0	0	0	0.0299998	0.0700018	0.0299998	0	0	0	0	0	0.0400009	0.0499986	0.0400009	0	0	0
MIR6737	0	0	0	0	0	0	0	0	0	0	0	0	0	0	0	0	0	0	0	0	0	0	0	0	0	0	0	0	0	0	0	0	0	0	0	0	0	0	0	0	0	0	0	0	0	0	0	0	0
KRT18P37	0.0499986	0.0499986	0	0	0.0800019	0.170004	0	0.0299998	0.0400009	0.170004	0.060002	0.060002	0	0.0199995	0.0700018	0.0899994	0.109998	0.0700018	0.109998	0.0499986	0.060002	0.0999981	0.0499986	0.0499986	0	0.170004	0.0400009	0.0899994	0	0.0800019	0.140003	0.0299998	0.0800019	0.0299998	0.0299998	0.060002	0.0199995	0.0700018	0.0499986	0	0.0800019	0	0	0.0499986	0.0199995	0	0	0.129996	0
SLC7A11	5.97011	13.5996	5.42015	8.04014	7.9498	15.8797	3.23004	28.2005	6.64	25.58	14.5405	10.4401	4.58997	38.6705	2.76999	6.74999	17.5101	27.3401	16.8902	7.59005	43.5309	7.57008	13.3299	8.97019	2.26996	15.2201	1.78002	21.6596	3.59004	8.99011	7.78024	2.76002	7.78995	17.0396	15.1003	18.5806	34.4889	9.52982	10.1496	2.71993	16.0201	11.9098	4.1999	13.5798	10.1103	4.67995	10.35	5.97011	4.27008
ARPC3P5	0.0700018	0	0.0800019	0.0899994	0	0.0899994	0	0	0	0.189994	0	0	0	0.0700018	0	0	0	0	0	0	0	0	0	0.279992	0.0700018	0	0	0	0	0	0	0.0899994	0.0700018	0	0.0499986	0	0	0	0.0499986	0	0	0	0	0	0	0.189994	0.0899994	0	0
AC012366.1	0	0	0.140003	0	0	0	0	0	0	0	0	0	0	0	0	0	0	0	0	0	0	0	0	0	0	0	0	0	0	0	0	0.120002	0	0.109998	0	0	0	0	0	0	0	0	0	0.0400009	0	0.0199995	0	0	0
AL391416.1	0.0299998	0	0	0	0	0.0400009	0.0299998	0.0400009	0.0299998	0	0.0400009	0	0	0	0.0499986	0.060002	0.060002	0	0	0	0	0	0.060002	0.0400009	0.0299998	0	0	0.259996	0	0	0.0299998	0	0.0299998	0	0	0.0299998	0	0	0	0	0	0.0400009	0	0	0.0299998	0	0.0400009	0.0400009	0
NCAN	99.9466	365.517	124.404	79.1096	408.303	130.218	59.9287	30.5999	13.61	389.883	186.741	91.3469	5.88016	365.619	215.627	74.1503	39.2702	125.139	203.84	45.9015	297.613	42.4698	201.229	20.4599	261.922	167.915	53.5782	120.108	17.97	63.1179	243.925	169.318	186.456	12.3898	59.8789	132.21	87.8325	43.4706	54.1982	345.585	217.865	513.314	68.0385	25.7294	178.526	30.9197	196.46	85.8403	128.461
AL121601.1	8.78983	3.94995	1.36997	4.17986	1.40998	1.97996	2.70995	1.53003	1.08003	3.18998	1.61005	2.04996	4.1999	0.579996	0.940022	2.55007	4.1999	2.71993	3.19995	4.51987	0.279992	1.62002	2.64003	2.67004	0.800014	2.68005	3.82013	0.670007	7.1201	1.15001	3.63008	2.36	2.04996	4.52991	0.409997	3.06998	0.620015	5.44992	1.94	4.65987	1.40998	5.34997	0.760017	7.14978	2.94999	0.420002	1.67998	3.46003	6.70011
AC244131.1	0.0400009	0	0	0	0	0	0	0	0	0	0.0400009	0	0	0	0	0	0	0	0	0	0	0	0	0	0	0	0	0	0.0400009	0	0	0	0.0299998	0	0	0.0299998	0	0	0	0	0	0	0	0	0	0	0	0	0.060002
IGHV1OR15-3	0	0	0	0.159996	0	0	0	0	0.459988	0	0.180005	0	0	0	0	0	0	0	0	0	0	0.159996	0	0	0	0	0	0	0	0	0	0	0	0	0	0	0	0	0.239999	0	0	0	0	0	0	0.180005	0	0	0
AC017053.1	0	0	0	0	0	0	0	0	0	0	0	0	0	0	0	0	0	0	0	0	0	0	0	0	0	0	0	0	0	0	0	0.0800019	0	0	0	0	0	0	0	0	0	0	0	0	0	0	0	0	0
AL138767.2	0	0	0	0	0	0	0	0	0	0	0	0	0	0	0	0	0	0	0	0	0	0	0	0	0	0	0	0	0	0	0	0	0	0	0	0	0	0	0	0	0	0	0	0	0	0	0	0	0
RNU4-22P	0	0	0	0	0	0	0	0	0	0	1.29001	0	0	0	0	0	1.01001	0	0	0.879992	0	0	0	0	0	0	1.16003	0	1.49002	0	0	0	0	0	0	0	0	0	0	0	0	0	0	0	1.02001	0	3.96999	2.21	0
AC011491.2	0	0	0.0999981	0.0999981	0.129996	0.109998	0	0	0	0	0.120002	0	0	0	0	0.0999981	0	0.0999981	0	0.219997	0.159996	0	0.0899994	0	0	0	0	0	0	0	0	0	0	0.120002	0	0.180005	0	0.0899994	0	0	0	0	0	0	0.0800019	0	0.34999	0	0
AC044836.1	0	0	0	0	0	0	0	0	0	0	0	0	0	0	0	0	0	0	0	0.180005	0	0	0	0	0	0	0	0	0	0	0	0	0	0	0	0	0	0	0	0	0	0	0	0	0	0	0	0	0
EEF1A1P11	0.360007	2.16	2.04003	0.93003	1.04002	2.30006	1.13	1.09004	1.05003	2.84	1.44003	0.69002	18.78	1.05998	1.79004	0.430012	2.05994	1.09999	0.840013	1.08003	0.409997	0.959994	0.999971	0.47	0.920017	0.589988	1.04002	0.949989	0.670007	1.16997	1.46004	1.26003	2.04996	0.909986	1.38998	0.869973	0.840013	1.16997	3.38012	1.92994	0.720014	1.53003	1.02001	1.31997	2.45992	1.09999	1.01001	2.25005	3.86998
CDRT15P1	0.0700018	0.140003	0.189994	0	0	0.159996	0.060002	0.0800019	0	0.310003	0.329999	0	0	0.0700018	0.209998	0	0.180005	0	0	0.409997	0	0	0.45	0.0800019	0.0700018	0	0	0.290002	0.0700018	0.060002	0	0.189994	0	0	0	0.239999	0.0700018	0.060002	0	0	0	0	0.060002	0.0800019	0.149998	0	0.0800019	0	0
AC073188.6	0	0	0	0	0	0	0	0	0	0	0	0	0	0	0	0.00999965	0	0	0	0	0	0	0	0	0	0	0	0	0	0	0	0	0	0	0	0	0	0	0	0	0	0	0	0	0	0	0	0	0
ALG3P1	0.0299998	0.0299998	0	0	0	0	0	0	0.0299998	0	0	0.0400009	0	0.0299998	0	0	0	0	0	0	0	0	0	0.0299998	0	0.0199995	0	0.0299998	0	0	0.060002	0	0	0	0	0.0199995	0	0	0	0	0	0.060002	0	0	0	0	0.0299998	0	0
AC087481.3	2.85996	7.46016	8.12024	2.09001	4.95989	6.64	1.01001	2.47001	3.09006	7.69015	10.75	5.12986	0.609981	4.09013	3.59004	4.62992	5.74995	3.05004	4.27008	6.16998	5.05011	1.56003	9.56026	5.6199	1.31003	2.84	1.05998	9.68029	3.12995	2.42992	3.12995	2.32992	3.42993	3.18998	1.01001	5.10998	2.33996	1.97996	2.38998	2.14002	3.72002	5.47985	2.05994	4.53997	7.26016	2.30006	5.90017	4.33992	2.18002
MTND2P5	0	0.0299998	0	0	0.0400009	0	0	0	0	0	0.0400009	0	0	0	0	0	0.060002	0	0	0	0.0299998	0	0.0299998	0.0400009	0	0	0.0299998	0.0899994	0	0	0	0	0	0	0	0	0	0	0.0199995	0	0	0.0299998	0	0	0	0	0.0400009	0	0
AC027228.1	0	0	0	0	0	0	0	0	0	0	0	0	0	0	0	0	0	0	0	0	0	0	0	0	0	0	0	0	0	0	0	0	0	0	0	0	0.209998	0	0	0	0	0	0	0	0	0	0	0	0
GABRA3	0.789973	20.2806	13.8796	0.490002	44.9599	17.6601	0.959994	1.79004	9.10994	20.2694	1.70995	8.25991	2.36	6.32021	19.6905	25.4403	6.35007	2.10996	27.0198	2.04003	2.93001	9.61009	0.530006	7.9201	4.8899	27.4693	4.30993	4.33992	6.17983	21.2403	19.9197	9.03009	15.4604	1.60003	7.73989	16.45	16.1595	4.56016	10.4596	30.0304	25.5693	20.1098	0.679987	2.82998	19.6305	0.440015	26.3192	5.99999	12.7399
DOCK10	22.7601	26.6996	57.1101	14.97	32.1101	42.1794	13.3003	27.7391	63.3019	38.9395	9.73008	29.4409	5.18996	49.449	67.8313	37.9088	57.739	23.1901	27.5895	80.4981	38.8694	17.6895	18.09	21.5294	58.8298	22.9296	17.73	73.2817	14.5697	19.7602	38.0009	15.3802	52.1998	29.9099	40.0287	25.0796	34.1392	5.66017	52.0914	28.9893	37.1905	55.0005	21.0702	33.3001	35.4511	16.8294	17.6699	53.5299	10.2302
AL136985.1	0.120002	0	0	0	0	0	0	0	0	0	0	0	0	0	0	0	0	0	0	0	0	0	0.109998	0	0	0	0	0	0	0	0	0	0	0	0	0	0	0	0	0	0	0	0	0	0	0	0	0	0
DHDDS	38.9287	12.71	22.6107	25.4103	24.36	24.1398	21.6596	15.6904	35.099	9.47974	32.0701	17.56	16.3703	35.6507	21.7107	24.0696	16.97	21.18	22.5998	35.1696	29.8995	18.2803	31.7405	16.7596	24.9807	21.4906	12.2702	22.8994	15.8896	14.6599	11.1802	29.7095	15.3898	16.45	12.5497	11.3599	21.8405	10.9797	18.7098	11.16	27.2909	10.8903	24.0796	18.0299	14.5899	25.6599	19.2906	18.4497	9.42013
HSFY7P	0	0	0	0	0	0	0	0	0	0	0	0	0	0	0	0	0	0	0	0	0	0	0	0	0	0	0	0	0	0	0	0	0	0	0	0	0	0	0	0	0	0	0	0	0	0	0	0	0
AC009704.2	0.0899994	0	0.270007	0	0	0.200005	0.0800019	0.209998	0	0	0.409997	0.209998	0	0.180005	0	0.0899994	0.0800019	0.180005	0	0.259996	0.140003	0.180005	0.409997	0	0	0	0.149998	0.189994	0	0	0	0	0.159996	0.109998	0	0	0	0.0800019	0	0	0	0.0899994	0.159996	0.0999981	0.0700018	0.209998	0	0.230006	0
SIAH2-AS1	0	0	0	0	0.129996	0	0	0	0.0999981	0	0	0	0	0.0999981	0	0.310003	0.0899994	0	0	0.149998	0.0800019	0.109998	0	0.129996	0.0999981	0	0	0	0	0.170004	0	0	0.0899994	0	0.149998	0.0899994	0	0	0	0	0	0	0.0899994	0.219997	0.0800019	0.120002	0	0	0
AC006042.1	0.149998	0.549991	0.47	0	0	0.270007	0.0700018	0	0.149998	0.0999981	1.19997	0.279992	0	0	0.120002	0.230006	0.129996	0	0.0800019	0.170004	0	0.0800019	0.360007	0	0.149998	0.0700018	0.129996	0.329999	0.149998	0.060002	0.250007	0.0999981	0.0700018	0	0.109998	0.140003	0.159996	0	0.279992	0	0.0700018	0.739977	0.140003	0.170004	0.180005	0.279992	0.180005	0.200005	0.0700018
AC244636.2	0	0	0	0	0	0	0	0	0	0	0	0	0	0	0	0	0	0	0	0	0	0	0	0	0	0	0	0	0	0	0	0	0	0	0	0	0	0	0	0	0	0	0	0	0	0	0	0	0
C10orf90	7.34979	5.73999	4.93999	3.46003	1.56003	3.86007	0.420002	1.33999	4.92017	2.79003	5.07996	3.54011	1.90996	6.78989	4.96988	16.8598	8.28973	12.5602	7.75009	5.10007	6.93018	7.28992	1.01001	7.99013	4.44991	6.29005	2.08003	4.23999	4.67995	4.61998	3.70998	0.959994	22.9805	3.97991	2.37001	2.98994	2.10003	1.86003	3.51004	0.33999	18.3095	5.35999	6.97984	4.03997	2.37001	2.18002	2.06996	2.93999	0.520016
MGA	5.30013	6.38982	11.5097	1.57996	7.0099	7.0401	2.93999	2.89006	5.77992	4.33992	8.68023	4.58997	0.849982	9.87003	7.08023	3.89988	5.57991	6.64	5.05011	4.62992	5.31006	1.84999	8.32025	4.58997	3.16992	4.30008	1.02001	11.4897	1.42998	2.52001	2.30997	3.67007	4.07005	2.94999	4.49986	3.86998	6.28002	1.21	6.74999	2.21	5.55983	4.93999	2.00998	6.03001	5.91983	1.92006	3.97991	4.37011	1.31997
AL008636.1	0	0	0	0	0	0	0	0	0	0.0700018	0	0	0	0	0	0	0	0	0	0	0	0	0	0	0	0.0299998	0.0299998	0	0	0	0	0	0	0	0	0.0499986	0	0.0299998	0.0199995	0	0	0	0	0	0	0	0	0	0.0299998
AP003122.2	0	0	0	0	0	0	0	0	0	0	0	0	0	0	0	0	0	0	0	0.060002	0	0	0	0	0	0	0	0	0	0	0	0	0	0	0	0	0	0	0	0	0	0	0	0	0	0	0	0	0
RF00019	0	0	0	0	0	0	0	0	0	0	0	0	0	0	0	0	0	0	0	0	0	0	0	0	0	0	0	0	0	0	0	0	0	0	0	0	0	0	0	0	0	0	0	0	0	0	0	0	0
RMI2	23.3401	2.23993	20.4599	8.46981	2.92008	2.52999	8.13997	2.04003	3.18004	2.47001	3.97991	4.24999	2.55999	9.46005	3.54994	4.93999	1.92006	0.420002	2.19002	3.54011	4.86994	2.10996	22.9296	0.720014	16.4899	3.11005	11.15	1.41999	2.26996	3.44997	4.03997	17.9601	2.76002	0.679987	1.71994	2.23993	1.40004	1.69003	2.11993	3.86998	2.56995	2.81999	4.69001	0.670007	3.06998	3.56004	2.44005	2.93999	2.55999
GALNT16	12.8999	42.5494	10.4097	6.52003	24.5992	12.3804	4.4601	7.39016	2.87009	27.3401	8.99011	5.50995	4.6699	38.5394	3.61	22.5107	10.2302	34.7793	31.4711	3.01995	13.4599	8.76003	4.52991	9.06019	4.56997	32.3805	2.47001	5.6199	9.04011	13.14	17.3795	7.65983	23.5106	4.69001	6.29005	13.2305	15.1695	13.34	4.61007	16.6704	22.5998	16.4796	4.61007	6.2198	31.1499	4.88008	38.891	5.32998	14.9804
RPL21P109	0	0	0	0	0	0	0	0	0	0	0	0	0	0	0	0	0	0	0	0	0	0	0	0	0	0	0	0	0	0	0	0	0	0	0	0	0	0	0	0	0	0	0	0	0	0	0	0	0
FAM207BP	0.879992	1.29998	1.90996	0.490002	0.69002	0.840013	0.720014	1.84999	1.22003	2.04996	0.560011	0.430012	0.189994	1.09999	0.729978	1.84001	0.38001	0.69002	1.28003	1.56003	1.48003	0.400007	1.12001	0.959994	0.599985	0.750008	0.400007	2.75008	0.279992	1.73998	1.88994	0.840013	1.27003	1.14	0.38001	1.25002	1.26003	0.649987	1.27003	2.36	1.27003	1.21	0.800014	0.500006	0.99003	0.230006	0.940022	1.79004	2.44005
RF00019	0	0	0	0	0	0	0	0	0	0	0	0	0	0	0	0	0	0	0	0	0	0	0	0	0	0	0	0	0	0	0	0	0	0	0	0	0	0	0	0	0	0	0	0	0	0	0	0	0
AC090515.5	0	0.0800019	0	0	0	0	0	0.0899994	0	0.0999981	0	0	0.109998	0.0800019	0	0	0	0	0.0700018	0	0.060002	0	0	0	0	0	0	0	0.0800019	0	0	0	0	0	0	0.0700018	0	0	0	0	0	0	0	0	0	0	0.0899994	0	0
AC006064.4	1.24	1.15001	2.37001	0.389989	0	1.44003	1.19997	0	25.1092	4.47001	3.58009	8.59997	2.92008	7.65983	35.7101	86.2279	1.21	3.4899	38.6893	8.30987	1.90005	0.430012	0.510002	79.4173	0.979983	0	1.27003	35.5594	0.440015	288.474	51.4312	2.23001	8.18013	177.514	23.0203	15.8401	0	205.543	0	9.52982	4.96988	3.93001	0.299993	6.00998	0.849982	0.800014	23.6594	7.69015	385.663
CLEC3A	0	0.0199995	0	0.0199995	0.0700018	0.0400009	0	0.0499986	0.0299998	0.0899994	0	0.0199995	0.679987	0.0899994	0.00999965	0.00999965	0.060002	0.0400009	0.00999965	0.0199995	0	0.149998	0.00999965	0.0299998	0.0700018	0.060002	0.00999965	0.34999	0.0299998	0.0199995	0	0.0899994	0.0400009	0.0199995	0	0.47	0.0999981	0.00999965	0.0199995	0	0.00999965	0.729978	0	0.0199995	0.230006	0	0.0700018	0	0.120002
UROD	133.139	55.5215	93.5123	138.485	71.2284	106.218	153.096	65.4299	111.321	57.2092	139.217	102.479	205.272	148.713	126.904	94.1693	96.5219	93.6615	83.2791	162.962	127.857	114.721	91.7912	104.263	110.033	94.6601	98.1683	125.957	137.176	116.161	49.8897	92.963	74.1297	138.793	74.9305	55.3908	93.079	76.0924	94.1823	43.5098	75.9396	57.1497	122.326	99.9674	60.5509	158.198	79.0877	126.754	102.047
VPS45	29.1505	56.9481	70.609	36.3998	54.5185	39.5105	37.3791	56.359	51.5704	43.7911	63.0916	48.0802	28.7293	46.8011	50.8886	35.8192	44.2703	34.2198	40.7595	49.449	36.5794	33.5504	66.5413	40.7397	51.9291	42.0101	48.2304	53.7195	54.6282	49.7206	41.0402	52.1709	32.1591	47.3591	36.4301	43.0388	52.1094	57.1616	54.7988	44.0194	43.6003	45.141	34.8397	48.5894	50.6388	38.0695	39.3711	52.3012	60.989
AC147055.4	0	0	0	0	0	0	0	0	0	0	0	0	0	0	0	0	0	0	0	0	0	0	0	0	0	0	0	0	0	0	0	0	0	0	0	0	0	0	0	0	0	0	0	0	0	0	0	0	0
AC104417.2	0.0800019	0.0199995	0.180005	0.0199995	0.0400009	0.060002	0.0199995	0.0199995	0.00999965	0.170004	0	0.140003	0.219997	0.170004	0	1.76001	0.589988	0.609981	0.629995	0.00999965	0.250007	0.230006	0	0.500006	0.0999981	0.629995	0.209998	1.05998	0.490002	0.909986	0.34999	0.0199995	1.33999	0.0700018	0.129996	0.259996	0	0.189994	0	0	1.71994	0.0899994	0.0800019	0.239999	0.0800019	0.0199995	0.0800019	0.129996	0.00999965
LINC02281	0	0	0	0	0	0	0	0	0	0	0	0	0	0	0	0	0	0	0	0	0	0	0	0	0	0	0	0	0	0	0	0	0	0	0	0	0	0	0	0	0	0	0	0	0.0999981	0	0	0	0
NLGN3	39.2593	134.288	93.4087	23.24	141.827	45.2193	61.5581	40.7708	6.91003	145.25	150.153	53.0093	7.50009	82.7727	92.2121	56.6488	60.1118	39.5406	81.5483	20.5694	77.5407	34.0093	176.056	42.9703	37.7201	69.3719	34.2008	83.7016	38.3901	38.7188	61.0905	70.4086	84.0795	32.9511	38.6491	86.8999	60.9087	36.8594	45.0785	104.763	88.052	126.754	16.7097	43.1404	74.4387	21.1404	91.1382	77.9016	72.7402
[truncated: 4,224 more rows]
[truncated: 575 more columns]
